# Supplementary material for: GenoLIB: a database of biological parts derived from a library of common plasmid features
Source: Nucleic Acids Res. 2015 Apr 29;43(10):4823–32. doi: 10.1093/nar/gkv272 (PMC4446419; doi:10.1093/nar/gkv272)
Supplement: SUPPLEMENTARY DATA [file supp_gkv272_nar-03388-h-2014-File009.zip]

Archive with 15 entries (14 files):
- SBOL_files/
- SBOL_files/labhost_All.xml
- SBOL_files/labhost_Aspergillus_nidulans.xml
- SBOL_files/labhost_Bacillus_subtilis.xml
- SBOL_files/labhost_Drosophila_melanogaster.xml
- SBOL_files/labhost_Escherichia_Coli.xml
- SBOL_files/labhost_Gram-negative_bacteria.xml
- SBOL_files/labhost_Insect_Cells.xml
- SBOL_files/labhost_Kluyveromyces_lactis.xml
- SBOL_files/labhost_Mammalian_Cells.xml
- SBOL_files/labhost_Pichia_pastoris.xml
- SBOL_files/labhost_Plant_Cells.xml
- SBOL_files/labhost_Saccharomyces_cerevisiae.xml
- SBOL_files/labhost_Schizosaccharomyces_pombe.xml
- SBOL_files/labhost_Unspecified.xml
