# Supplementary material for: GenoLIB: a database of biological parts derived from a library of common plasmid features
Source: Nucleic Acids Res. 2015 Apr 29;43(10):4823–32. doi: 10.1093/nar/gkv272 (PMC4446419; doi:10.1093/nar/gkv272)
Supplement: SUPPLEMENTARY DATA [file supp_gkv272_nar-03388-h-2014-File009.zip › SBOL_files/labhost_Bacillus_subtilis.xml]

<?xml version="1.0" encoding="UTF-8" standalone="yes"?>
<ns2:RDF xmlns="http://sbols.org/v1#" xmlns:ns2="http://www.w3.org/1999/02/22-rdf-syntax-ns#">
    <Collection ns2:about="http://genocad.org/SBOL/doi:10.6084/m9.figshare.1159038/Collection:Bacillus_subtilis">
        <displayId>Bacillus subtilis</displayId>
        <name>Collection of Bacillus subtilis features</name>
        <description>This is a collection of features that have been associated with Bacillus subtilis plasmids downloaded from the SnapGene Resources repository (http://www.snapgene.com).</description>
        <component>
            <DnaComponent ns2:about="http://genocad.org/SBOL/doi:10.6084/m9.figshare.1159038/Part:AmpR_promoter-009">
                <ns2:type ns2:resource="so:0000167"/>
                <displayId>AmpR_promoter-009</displayId>
                <name>AmpR promoter-009</name>
                <description></description>
                <dnaSequence>
                    <DnaSequence ns2:about="http://genocad.org/SBOL/doi:10.6084/m9.figshare.1159038/Part:AmpR_promoter-009#seq">
                        <nucleotides>cgcggaacccctatttgtttatttttctaaatacattcaaatatgtatccgctcatgagacaataaccctgataaatgcttcaataatattgaaaaaggaagagt</nucleotides>
                    </DnaSequence>
                </dnaSequence>
            </DnaComponent>
        </component>
        <component>
            <DnaComponent ns2:about="http://genocad.org/SBOL/doi:10.6084/m9.figshare.1159038/Part:AmpR-017">
                <ns2:type ns2:resource="so:0000316"/>
                <displayId>AmpR-017</displayId>
                <name>AmpR-017</name>
                <description>confers resistance to ampicillin, carbenicillin, and related antibiotics</description>
                <dnaSequence>
                    <DnaSequence ns2:about="http://genocad.org/SBOL/doi:10.6084/m9.figshare.1159038/Part:AmpR-017#seq">
                        <nucleotides>atgagtattcaacatttccgtgtcgcccttattcccttttttgcggcattttgccttcctgtttttgctcacccagaaacgctggtgaaagtaaaagatgctgaagatcagttgggtgcacgagtgggttacatcgaactggatctcaacagcggtaagatccttgagagttttcgccccgaagaacgttttccaatgatgagcacttttaaagttctgctatgtggcgcggtattatcccgtgttgacgccgggcaagagcaactcggtcgccgcatacactattctcagaatgacttggttgagtactcaccagtcacagaaaagcatcttacggatggcatgacagtaagagaattatgcagtgctgccataaccatgagtgataacactgcggccaacttacttctgacaacgatcggaggaccgaaggagctaaccgcttttttgcacaacatgggggatcatgtaactcgccttgatcgttgggaaccggagctgaatgaagccataccaaacgacgagcgtgacaccacgatgcctgcagcaatggcaacaacgttgcgcaaactattaactggcgaactacttactctagcttcccggcaacaattaatagactggatggaggcggataaagttgcaggaccacttctgcgctcggcccttccggctggctggtttattgctgataaatctggagccggtgagcgtgggtctcgcggtatcattgcagcactggggccagatggtaagccctcccgtatcgtagttatctacacgacggggagtcaggcaactatggatgaacgaaatagacagatcgctgagataggtgcctcactgattaagcattggtaa</nucleotides>
                    </DnaSequence>
                </dnaSequence>
            </DnaComponent>
        </component>
        <component>
            <DnaComponent ns2:about="http://genocad.org/SBOL/doi:10.6084/m9.figshare.1159038/Part:MCS-220">
                <ns2:type ns2:resource="SO:0000001"/>
                <displayId>MCS-220</displayId>
                <name>MCS-220</name>
                <description>multiple cloning site</description>
                <dnaSequence>
                    <DnaSequence ns2:about="http://genocad.org/SBOL/doi:10.6084/m9.figshare.1159038/Part:MCS-220#seq">
                        <nucleotides>aagcttctagagatctgcaggtcgacggatccccgggaattc</nucleotides>
                    </DnaSequence>
                </dnaSequence>
            </DnaComponent>
        </component>
        <component>
            <DnaComponent ns2:about="http://genocad.org/SBOL/doi:10.6084/m9.figshare.1159038/Part:p15A_ori-001">
                <ns2:type ns2:resource="SO:0000296"/>
                <displayId>p15A_ori-001</displayId>
                <name>p15A ori-001</name>
                <description>Plasmids containing the medium-copy-number p15A origin of replication can be propagated in E. coli cells</description>
                <dnaSequence>
                    <DnaSequence ns2:about="http://genocad.org/SBOL/doi:10.6084/m9.figshare.1159038/Part:p15A_ori-001#seq">
                        <nucleotides>ttgagatcgttttggtctgcgcgtaatctcttgctctgaaaacgaaaaaaccgccttgcagggaggtttttcgaaggttctctgagctaccaactctttgaaccgaggtaactggcttgcaggagcgcagtcaccaaaacttgtcctttcagtttagccttaaccggcgcatgacttcaagactaactcctctaaatcaattaccagtggctgctgccagtggtgcttttgcatgtctttccgggttggactcaagacgatagttaccggataaggcgcagcggtcggactgaacggggggttcgtgcatacagtccagcttggagcgaactgcctacccggaactgagtgtcaggcgtggaatgagacaaacgcggccataacagcggaatgacaccggtaaaccgaaaggcaggaacaggagagcgcacgagggagccgccagggggaaacgcctggtatctttatagtcctgtcgggtttcgccaccactgatttgagcgtcagatttcgtgatgcttgtcagggggcggagcctatggaaa</nucleotides>
                    </DnaSequence>
                </dnaSequence>
            </DnaComponent>
        </component>
        <component>
            <DnaComponent ns2:about="http://genocad.org/SBOL/doi:10.6084/m9.figshare.1159038/Part:repB">
                <ns2:type ns2:resource="so:0000316"/>
                <displayId>repB</displayId>
                <name>repB</name>
                <description>from Enterococcus faecalis plasmid pAM-alpha-1</description>
                <dnaSequence>
                    <DnaSequence ns2:about="http://genocad.org/SBOL/doi:10.6084/m9.figshare.1159038/Part:repB#seq">
                        <nucleotides>atgggggtttcttttaatattatgtgtcctaatagtagcatttattcagatgaaaaatcaagggttttagtggacaagacaaaaagtggaaaagtgagaccatggagagaaaagaaaatcgctaatgttgattactttgaacttctgcatattcttgaatttaaaaaggctgaaagagtaaaagattgtgctgaaatattagagtataaacaaaatcgtgaaacaggcgaaagaaagttgtatcgagtgtggttttgtaaatccaggctttgtccaatgtgcaactggaggagagcaatgaaacatggcattcagtcacaaaaggttgttgctgaagttattaaacaaaagccaacagttcgttggttgtttctcacattaacagttaaaaatgtttatgatggcgaagaattaaataagagtttgtcagatatggctcaaggatttcgccgaatgatgcaatataaaaaaattaataaaaatcttgttggttttatgcgtgcaacggaagtgacaataaataataaagataattcttataatcagcacatgcatgtattggtatgtgtggaaccaacttattttaagaatacagaaaactacgtgaatcaaaaacaatggattcaattttggaaaaaggcaatgaaattagactatgatccaaatgtaaaagttcaaatgattcgaccgaaaaataaatataaatcggatatacaatcggcaattgacgaaactgcaaaatatcctgtaaaggatacggattttatgaccgatgatgaagaaaagaatttgaaacgtttgtctgatttggaggaaggtttacaccgtaaaaggttaatctcctatggtggtttgttaaaagaaatacataaaaaattaaaccttgatgacacagaagaaggcgatttgattcatacagatgatgacgaaaaagccgatgaagatggattttctattattgcaatgtggaattgggaacggaaaaattattttattaaagagtag</nucleotides>
                    </DnaSequence>
                </dnaSequence>
            </DnaComponent>
        </component>
        <component>
            <DnaComponent ns2:about="http://genocad.org/SBOL/doi:10.6084/m9.figshare.1159038/Part:TcR-006">
                <ns2:type ns2:resource="so:0000316"/>
                <displayId>TcR-006</displayId>
                <name>TcR-006</name>
                <description>confers resistance to tetracycline</description>
                <dnaSequence>
                    <DnaSequence ns2:about="http://genocad.org/SBOL/doi:10.6084/m9.figshare.1159038/Part:TcR-006#seq">
                        <nucleotides>gtgaatacatcctattcacaatcgaatttacgacacaaccaaattttaatttggctttgcattttatctttttttagcgtattaaatgaaatggttttgaacgtctcattacctgatattgcaaatgattttaataaaccacctgcgagtacaaactgggtgaacacagcctttatgttaaccttttccattggaacagctgtatatggaaagctatctgatcaattaggcatcaaaaggttactcctatttggaattataataaattgtttcgggtcggtaattgggtttgttggccattctttcttttccttacttattatggctcgttttattcaaggggctggtgcagctgcatttccagcactcgtaatggttgtagttgcgcgctatattccaaaggaaaataggggtaaagcatttggtcttattggatcgatagtagccatgggagaaggagtcggtccagcgattggtggaatgatagcccattatattcattggtcctatcttctactcattcctatgataacaattatcactgttccgtttcttatgaaattattaaagaaagaagtaaggataaaaggtcattttgatatcaaaggaattatactaatgtctgtaggcattgtattttttatgttgtttacaacatcatatagcatttcttttcttatcgttagcgtgctgtcattcctgatatttgtaaaacatatcaggaaagtaacagatccttttgttgatcccggattagggaaaaatataccttttatgattggagttctttgtgggggaattatatttggaacagtagcagggtttgtctctatggttccttatatgatgaaagatgttcaccagctaagtactgccgaaatcggaagtgtaattattttccctggaacaatgagtgtcattattttcggctacattggtgggatacttgttgatagaagaggtcctttatacgtgttaaacatcggagttacatttctttctgttagctttttaactgcttcctttcttttagaaacaacatcatggttcatgacaattataatcgtatttgttttaggtgggctttcgttcaccaaaacagttatatcaacaattgtttcaagtagcttgaaacagcaggaagctggtgctggaatgagtttgcttaactttaccagctttttatcagagggaacaggtattgcaattgtaggtggtttattatccatacccttacttgatcaaaggttgttacctatggaagttgatcagtcaacttatctgtatagtaatttgttattacttttttcaggaatcattgtcattagttggctggttaccttgaatgtatataaacattctcaaagggatttctaa</nucleotides>
                    </DnaSequence>
                </dnaSequence>
            </DnaComponent>
        </component>
    </Collection>
</ns2:RDF>
