# Supplementary material for: GenoLIB: a database of biological parts derived from a library of common plasmid features
Source: Nucleic Acids Res. 2015 Apr 29;43(10):4823–32. doi: 10.1093/nar/gkv272 (PMC4446419; doi:10.1093/nar/gkv272)
Supplement: SUPPLEMENTARY DATA [file supp_gkv272_nar-03388-h-2014-File009.zip › SBOL_files/labhost_Drosophila_melanogaster.xml]

<?xml version="1.0" encoding="UTF-8" standalone="yes"?>
<ns2:RDF xmlns="http://sbols.org/v1#" xmlns:ns2="http://www.w3.org/1999/02/22-rdf-syntax-ns#">
    <Collection ns2:about="http://genocad.org/SBOL/doi:10.6084/m9.figshare.1159038/Collection:Drosophila_melanogaster">
        <displayId>Drosophila melanogaster</displayId>
        <name>Collection of Drosophila melanogaster features</name>
        <description>This is a collection of features that have been associated with Drosophila melanogaster plasmids downloaded from the SnapGene Resources repository (http://www.snapgene.com).</description>
        <component>
            <DnaComponent ns2:about="http://genocad.org/SBOL/doi:10.6084/m9.figshare.1159038/Part:AmpR_promoter-009">
                <ns2:type ns2:resource="so:0000167"/>
                <displayId>AmpR_promoter-009</displayId>
                <name>AmpR promoter-009</name>
                <description></description>
                <dnaSequence>
                    <DnaSequence ns2:about="http://genocad.org/SBOL/doi:10.6084/m9.figshare.1159038/Part:AmpR_promoter-009#seq">
                        <nucleotides>cgcggaacccctatttgtttatttttctaaatacattcaaatatgtatccgctcatgagacaataaccctgataaatgcttcaataatattgaaaaaggaagagt</nucleotides>
                    </DnaSequence>
                </dnaSequence>
            </DnaComponent>
        </component>
        <component>
            <DnaComponent ns2:about="http://genocad.org/SBOL/doi:10.6084/m9.figshare.1159038/Part:AmpR-016">
                <ns2:type ns2:resource="so:0000316"/>
                <displayId>AmpR-016</displayId>
                <name>AmpR-016</name>
                <description>confers resistance to ampicillin, carbenicillin, and related antibiotics</description>
                <dnaSequence>
                    <DnaSequence ns2:about="http://genocad.org/SBOL/doi:10.6084/m9.figshare.1159038/Part:AmpR-016#seq">
                        <nucleotides>atgagtattcaacatttccgtgtcgcccttattcccttttttgcggcattttgccttcctgtttttgctcacccagaaacgctggtgaaagtaaaagatgctgaagatcagttgggtgcacgagtgggttacatcgaactggatctcaacagcggtaagatccttgagagttttcgccccgaagaacgttttccaatgatgagcacttttaaagttctgctatgtggcgcggtattatcccgtgttgacgccgggcaagagcaactcggtcgccgcatacactattctcagaatgacttggttgagtactcaccagtcacagaaaagcatcttacggatggcatgacagtaagagaattatgcagtgctgccataaccatgagtgataacactgcggccaacttacttctgacaacgatcggaggaccgaaggagctaaccgcttttttgcacaacatgggggatcatgtaactcgccttgatcgttgggaaccggagctgaatgaagccataccaaacgacgagcgtgacaccacgatgcctgtagcaatggcaacaacgttgcgcaaactattaactggcgaactacttactctagcttcccggcaacaattaatagactggatggaggcggataaagttgcaggaccacttctgcgctcggcccttccggctggctggtttattgctgataaatctggagccggtgagcgtgggtctcgcggtatcattgcagcactggggccagatggtaagccctcccgtatcgtagttatctacacgacggggagtcaggcaactatggatgaacgaaatagacagatcgctgagataggtgcctcactgattaagcattggtaa</nucleotides>
                    </DnaSequence>
                </dnaSequence>
            </DnaComponent>
        </component>
        <component>
            <DnaComponent ns2:about="http://genocad.org/SBOL/doi:10.6084/m9.figshare.1159038/Part:Gal4_UAS-001">
                <ns2:type ns2:resource="so:0000410"/>
                <displayId>Gal4_UAS-001</displayId>
                <name>Gal4 UAS-001</name>
                <description></description>
                <dnaSequence>
                    <DnaSequence ns2:about="http://genocad.org/SBOL/doi:10.6084/m9.figshare.1159038/Part:Gal4_UAS-001#seq">
                        <nucleotides>cggagtactgtcctccg</nucleotides>
                    </DnaSequence>
                </dnaSequence>
            </DnaComponent>
        </component>
        <component>
            <DnaComponent ns2:about="http://genocad.org/SBOL/doi:10.6084/m9.figshare.1159038/Part:Hsp70_TATA_box">
                <ns2:type ns2:resource="so:0000174"/>
                <displayId>Hsp70_TATA_box</displayId>
                <name>Hsp70 TATA box</name>
                <description>TATA element from the Drosophila Hsp70Bb promoter</description>
                <dnaSequence>
                    <DnaSequence ns2:about="http://genocad.org/SBOL/doi:10.6084/m9.figshare.1159038/Part:Hsp70_TATA_box#seq">
                        <nucleotides>gagcgccggagtataaatagaggcgcttcgtctacggagcgacaattcaattcaaacaagcaaagtgaacacgtcgctaagcgaaagctaagcaaataaacaagcgcagctgaacaagctaaacaatctgcagtaaagtgcaagttaaagtgaatcaattaaaagtaaccagcaaccaagtaaatcaactgcaactactgaaatctgccaagaagtaattattgaatacaagaagagaactctgaat</nucleotides>
                    </DnaSequence>
                </dnaSequence>
            </DnaComponent>
        </component>
        <component>
            <DnaComponent ns2:about="http://genocad.org/SBOL/doi:10.6084/m9.figshare.1159038/Part:MCS-010">
                <ns2:type ns2:resource="SO:0000001"/>
                <displayId>MCS-010</displayId>
                <name>MCS-010</name>
                <description>multiple cloning site</description>
                <dnaSequence>
                    <DnaSequence ns2:about="http://genocad.org/SBOL/doi:10.6084/m9.figshare.1159038/Part:MCS-010#seq">
                        <nucleotides>gaattcgttaacagatctgcggccgcggctcgagggtacctctaga</nucleotides>
                    </DnaSequence>
                </dnaSequence>
            </DnaComponent>
        </component>
        <component>
            <DnaComponent ns2:about="http://genocad.org/SBOL/doi:10.6084/m9.figshare.1159038/Part:ori-009">
                <ns2:type ns2:resource="SO:0000296"/>
                <displayId>ori-009</displayId>
                <name>ori-009</name>
                <description>high-copy-number ColE1/pMB1/pBR322/pUC origin of replication</description>
                <dnaSequence>
                    <DnaSequence ns2:about="http://genocad.org/SBOL/doi:10.6084/m9.figshare.1159038/Part:ori-009#seq">
                        <nucleotides>ttgagatcctttttttctgcgcgtaatctgctgcttgcaaacaaaaaaaccaccgctaccagcggtggtttgtttgccggatcaagagctaccaactctttttccgaaggtaactggcttcagcagagcgcagataccaaatactgtccttctagtgtagccgtagttaggccaccacttcaagaactctgtagcaccgcctacatacctcgctctgctaatcctgttaccagtggctgctgccagtggcgataagtcgtgtcttaccgggttggactcaagacgatagttaccggataaggcgcagcggtcgggctgaacggggggttcgtgcacacagcccagcttggagcgaacgacctacaccgaactgagatacctacagcgtgagcattgagaaagcgccacgcttcccgaagggagaaaggcggacaggtatccggtaagcggcagggtcggaacaggagagcgcacgagggagcttccagggggaaacgcctggtatctttatagtcctgtcgggtttcgccacctctgacttgagcgtcgatttttgtgatgctcgtcaggggggcggagcctatggaaa</nucleotides>
                    </DnaSequence>
                </dnaSequence>
            </DnaComponent>
        </component>
        <component>
            <DnaComponent ns2:about="http://genocad.org/SBOL/doi:10.6084/m9.figshare.1159038/Part:P_element_3'_end">
                <ns2:type ns2:resource="SO:0000001"/>
                <displayId>P_element_3'_end</displayId>
                <name>P element 3' end</name>
                <description></description>
                <dnaSequence>
                    <DnaSequence ns2:about="http://genocad.org/SBOL/doi:10.6084/m9.figshare.1159038/Part:P_element_3'_end#seq">
                        <nucleotides>catgatgaaataacataaggtggtcccgtcggcaagagacatccacttaacgtatgcttgcaataagtgcgagtgaaaggaatagtattctgagtgtcgtattgagtctgagtgagacagcgatatgattgttgattaacccttagcatgtccgtggggtttgaattaactcataatattaattagacgaaattatttttaaagttttatttttaataatttgcgagtacgca</nucleotides>
                    </DnaSequence>
                </dnaSequence>
            </DnaComponent>
        </component>
        <component>
            <DnaComponent ns2:about="http://genocad.org/SBOL/doi:10.6084/m9.figshare.1159038/Part:P_element_5'_end">
                <ns2:type ns2:resource="SO:0000001"/>
                <displayId>P_element_5'_end</displayId>
                <name>P element 5' end</name>
                <description></description>
                <dnaSequence>
                    <DnaSequence ns2:about="http://genocad.org/SBOL/doi:10.6084/m9.figshare.1159038/Part:P_element_5'_end#seq">
                        <nucleotides>gctgctgctctaaacgacgcatttcgtactccaaagtacgaattttttccctcaagctcttattttcattaaacaatgaacaggacctaacgcacagtcacgttattgtttacataaatgattttttttactattcaaacttactctgtttgtgtactcccactggtatagccttcttttatcttttctggttcaggctctatcactttactaggtacggcatctgcgttgagtcgcctccttttaaatgtctgaccttttgcaggtgcagccttccactgcgaatcattaaagtgggtatcacaaatttgggagttttcaccaaggctgcacccaaggctctgctcccacaattttctcttaatagcacacttcggcacgtgaattaattttactccagtcacagctttgcagcaaaatttgcaatatttcatttttttttattccacgtaagggttaatgttttcaaaaaaaaattcgtccgcacacaacctttcctctcaacaagcaaacgtgcactgaatttaagtgtatacttcggtaagcttcggctatcgacgggaccaccttatgttatttcatcatg</nucleotides>
                    </DnaSequence>
                </dnaSequence>
            </DnaComponent>
        </component>
        <component>
            <DnaComponent ns2:about="http://genocad.org/SBOL/doi:10.6084/m9.figshare.1159038/Part:small_t_intron-001">
                <ns2:type ns2:resource="so:0000188"/>
                <displayId>small_t_intron-001</displayId>
                <name>small t intron-001</name>
                <description>simian virus 40 (SV40) small t antigen intron</description>
                <dnaSequence>
                    <DnaSequence ns2:about="http://genocad.org/SBOL/doi:10.6084/m9.figshare.1159038/Part:small_t_intron-001#seq">
                        <nucleotides>ctaaaatacacaaacaattagaatcagtagtttaacacattatacacttaaaaattttatattta</nucleotides>
                    </DnaSequence>
                </dnaSequence>
            </DnaComponent>
        </component>
        <component>
            <DnaComponent ns2:about="http://genocad.org/SBOL/doi:10.6084/m9.figshare.1159038/Part:SV40_poly(A)_signal-004">
                <ns2:type ns2:resource="so:0000551"/>
                <displayId>SV40_poly(A)_signal-004</displayId>
                <name>SV40 poly(A) signal-004</name>
                <description>SV40 polyadenylation signal</description>
                <dnaSequence>
                    <DnaSequence ns2:about="http://genocad.org/SBOL/doi:10.6084/m9.figshare.1159038/Part:SV40_poly(A)_signal-004#seq">
                        <nucleotides>aacttgtttattgcagcttataatggttacaaataaagcaatagcatcacaaatttcacaaataaagcatttttttcactgcattctagttgtggtttgtccaaactcatcaatgtatcttatcatgtctggatc</nucleotides>
                    </DnaSequence>
                </dnaSequence>
            </DnaComponent>
        </component>
        <component>
            <DnaComponent ns2:about="http://genocad.org/SBOL/doi:10.6084/m9.figshare.1159038/Part:white_linker_sequence-001">
                <ns2:type ns2:resource="SO:0000001"/>
                <displayId>white_linker_sequence-001</displayId>
                <name>white linker sequence-001</name>
                <description></description>
                <dnaSequence>
                    <DnaSequence ns2:about="http://genocad.org/SBOL/doi:10.6084/m9.figshare.1159038/Part:white_linker_sequence-001#seq">
                        <nucleotides>ggccagacccacgtagtccagcggcagatcggcggcggagaagttaagcgtctccaggatgaccttgcccgaactggggcacgtggtgttcgacgatgtgcagctaatttcgcccggctccacgtccgcccattggttaatcagcagaccctcgttggcgtaacggaaccatgagaggtacgacaaccatttgaggtatactggcaccgagcccgagttcaagaagaag</nucleotides>
                    </DnaSequence>
                </dnaSequence>
            </DnaComponent>
        </component>
        <component>
            <DnaComponent ns2:about="http://genocad.org/SBOL/doi:10.6084/m9.figshare.1159038/Part:white_linker_sequence-002">
                <ns2:type ns2:resource="SO:0000001"/>
                <displayId>white_linker_sequence-002</displayId>
                <name>white linker sequence-002</name>
                <description></description>
                <dnaSequence>
                    <DnaSequence ns2:about="http://genocad.org/SBOL/doi:10.6084/m9.figshare.1159038/Part:white_linker_sequence-002#seq">
                        <nucleotides>ccgaatcgcgcggaactaacgacagtcgctccaaggtcgtcgaacaaaaggtgaatgtgttgcggagagcgggtgggagacagcgaaagagcaactacgaaacgtggtgtggtggaggtgaattatgaagagggcgcgcgatttgaaaagtatgtatataaaaaatatatcccggtgttttatgtagcgataaacgagtttttgatgtaaggtatgcaggtgtgtaagtcttttggttagaagacaaatccaaagtctacttgtggggatgttcgaaggggaaatacttgtattctataggtcatatcttgtttttattggcacaaatataattacattagctttttgagggggcaataaacagtaaacacgatggtaataatggtaaaaaaaaaaacaagcagttatttcggatatatgtcggctactccttgcgtcgggcccgaagtcttagagccagatatgcgagcacccggaagctcacgatgagaatggccagac</nucleotides>
                    </DnaSequence>
                </dnaSequence>
            </DnaComponent>
        </component>
    </Collection>
</ns2:RDF>
