# Supplementary material for: GenoLIB: a database of biological parts derived from a library of common plasmid features
Source: Nucleic Acids Res. 2015 Apr 29;43(10):4823–32. doi: 10.1093/nar/gkv272 (PMC4446419; doi:10.1093/nar/gkv272)
Supplement: SUPPLEMENTARY DATA [file supp_gkv272_nar-03388-h-2014-File009.zip › SBOL_files/labhost_Escherichia_Coli.xml]

<?xml version="1.0" encoding="UTF-8" standalone="yes"?>
<ns2:RDF xmlns="http://sbols.org/v1#" xmlns:ns2="http://www.w3.org/1999/02/22-rdf-syntax-ns#">
    <Collection ns2:about="http://genocad.org/SBOL/doi:10.6084/m9.figshare.1159038/Collection:Escherichia_Coli">
        <displayId>Escherichia Coli</displayId>
        <name>Collection of Escherichia Coli features</name>
        <description>This is a collection of features that have been associated with Escherichia Coli plasmids downloaded from the SnapGene Resources repository (http://www.snapgene.com).</description>
        <component>
            <DnaComponent ns2:about="http://genocad.org/SBOL/doi:10.6084/m9.figshare.1159038/Part:10xHis-001">
                <ns2:type ns2:resource="so:0000316"/>
                <displayId>10xHis-001</displayId>
                <name>10xHis-001</name>
                <description></description>
                <dnaSequence>
                    <DnaSequence ns2:about="http://genocad.org/SBOL/doi:10.6084/m9.figshare.1159038/Part:10xHis-001#seq">
                        <nucleotides>catcaccaccatcatcaccatcaccaccac</nucleotides>
                    </DnaSequence>
                </dnaSequence>
            </DnaComponent>
        </component>
        <component>
            <DnaComponent ns2:about="http://genocad.org/SBOL/doi:10.6084/m9.figshare.1159038/Part:10xHis-002">
                <ns2:type ns2:resource="so:0000316"/>
                <displayId>10xHis-002</displayId>
                <name>10xHis-002</name>
                <description></description>
                <dnaSequence>
                    <DnaSequence ns2:about="http://genocad.org/SBOL/doi:10.6084/m9.figshare.1159038/Part:10xHis-002#seq">
                        <nucleotides>catcatcatcatcatcatcatcatcatcac</nucleotides>
                    </DnaSequence>
                </dnaSequence>
            </DnaComponent>
        </component>
        <component>
            <DnaComponent ns2:about="http://genocad.org/SBOL/doi:10.6084/m9.figshare.1159038/Part:10xHis-004">
                <ns2:type ns2:resource="so:0000316"/>
                <displayId>10xHis-004</displayId>
                <name>10xHis-004</name>
                <description></description>
                <dnaSequence>
                    <DnaSequence ns2:about="http://genocad.org/SBOL/doi:10.6084/m9.figshare.1159038/Part:10xHis-004#seq">
                        <nucleotides>catcatcaccatcaccatcaccaccatcac</nucleotides>
                    </DnaSequence>
                </dnaSequence>
            </DnaComponent>
        </component>
        <component>
            <DnaComponent ns2:about="http://genocad.org/SBOL/doi:10.6084/m9.figshare.1159038/Part:10xHis-005">
                <ns2:type ns2:resource="so:0000316"/>
                <displayId>10xHis-005</displayId>
                <name>10xHis-005</name>
                <description></description>
                <dnaSequence>
                    <DnaSequence ns2:about="http://genocad.org/SBOL/doi:10.6084/m9.figshare.1159038/Part:10xHis-005#seq">
                        <nucleotides>caccaccatcatcatcatcaccaccatcac</nucleotides>
                    </DnaSequence>
                </dnaSequence>
            </DnaComponent>
        </component>
        <component>
            <DnaComponent ns2:about="http://genocad.org/SBOL/doi:10.6084/m9.figshare.1159038/Part:10xHis-006">
                <ns2:type ns2:resource="so:0000316"/>
                <displayId>10xHis-006</displayId>
                <name>10xHis-006</name>
                <description></description>
                <dnaSequence>
                    <DnaSequence ns2:about="http://genocad.org/SBOL/doi:10.6084/m9.figshare.1159038/Part:10xHis-006#seq">
                        <nucleotides>caccatcatcatcatcatcaccaccaccac</nucleotides>
                    </DnaSequence>
                </dnaSequence>
            </DnaComponent>
        </component>
        <component>
            <DnaComponent ns2:about="http://genocad.org/SBOL/doi:10.6084/m9.figshare.1159038/Part:10xHis-007">
                <ns2:type ns2:resource="so:0000316"/>
                <displayId>10xHis-007</displayId>
                <name>10xHis-007</name>
                <description></description>
                <dnaSequence>
                    <DnaSequence ns2:about="http://genocad.org/SBOL/doi:10.6084/m9.figshare.1159038/Part:10xHis-007#seq">
                        <nucleotides>catcatcatcaccatcaccaccatcatcat</nucleotides>
                    </DnaSequence>
                </dnaSequence>
            </DnaComponent>
        </component>
        <component>
            <DnaComponent ns2:about="http://genocad.org/SBOL/doi:10.6084/m9.figshare.1159038/Part:10xHis-009">
                <ns2:type ns2:resource="so:0000316"/>
                <displayId>10xHis-009</displayId>
                <name>10xHis-009</name>
                <description></description>
                <dnaSequence>
                    <DnaSequence ns2:about="http://genocad.org/SBOL/doi:10.6084/m9.figshare.1159038/Part:10xHis-009#seq">
                        <nucleotides>caccaccatcatcatcaccaccatcaccat</nucleotides>
                    </DnaSequence>
                </dnaSequence>
            </DnaComponent>
        </component>
        <component>
            <DnaComponent ns2:about="http://genocad.org/SBOL/doi:10.6084/m9.figshare.1159038/Part:3'_beta-globin_insulator">
                <ns2:type ns2:resource="SO:0000001"/>
                <displayId>3'_beta-globin_insulator</displayId>
                <name>3' beta-globin insulator</name>
                <description>insulator downstream of the human beta-globin locus (Farrell et al., 2002)</description>
                <dnaSequence>
                    <DnaSequence ns2:about="http://genocad.org/SBOL/doi:10.6084/m9.figshare.1159038/Part:3'_beta-globin_insulator#seq">
                        <nucleotides>cattcctttaatggtcttttctggacaccactaggggtcagaagtagttcatcaaactttcttccctcccta</nucleotides>
                    </DnaSequence>
                </dnaSequence>
            </DnaComponent>
        </component>
        <component>
            <DnaComponent ns2:about="http://genocad.org/SBOL/doi:10.6084/m9.figshare.1159038/Part:3'_MCS-002">
                <ns2:type ns2:resource="SO:0000001"/>
                <displayId>3'_MCS-002</displayId>
                <name>3' MCS-002</name>
                <description>multiple cloning site</description>
                <dnaSequence>
                    <DnaSequence ns2:about="http://genocad.org/SBOL/doi:10.6084/m9.figshare.1159038/Part:3'_MCS-002#seq">
                        <nucleotides>gcggccgcgactctagaattccaactgagcgccggtcgctaccattaccaacttgtctggtgtcaaaaataataggcctactagtcggccgtacgggccc</nucleotides>
                    </DnaSequence>
                </dnaSequence>
            </DnaComponent>
        </component>
        <component>
            <DnaComponent ns2:about="http://genocad.org/SBOL/doi:10.6084/m9.figshare.1159038/Part:5'_beta-globin_insulator">
                <ns2:type ns2:resource="SO:0000001"/>
                <displayId>5'_beta-globin_insulator</displayId>
                <name>5' beta-globin insulator</name>
                <description>insulator upstream of the human beta-globin locus (Farrell et al., 2002)</description>
                <dnaSequence>
                    <DnaSequence ns2:about="http://genocad.org/SBOL/doi:10.6084/m9.figshare.1159038/Part:5'_beta-globin_insulator#seq">
                        <nucleotides>catcttggaccattagctccacaggtatcttcttccctctagtggtcataacagcagcttcagctacctctc</nucleotides>
                    </DnaSequence>
                </dnaSequence>
            </DnaComponent>
        </component>
        <component>
            <DnaComponent ns2:about="http://genocad.org/SBOL/doi:10.6084/m9.figshare.1159038/Part:5'_MCS-002">
                <ns2:type ns2:resource="SO:0000001"/>
                <displayId>5'_MCS-002</displayId>
                <name>5' MCS-002</name>
                <description>multiple cloning site</description>
                <dnaSequence>
                    <DnaSequence ns2:about="http://genocad.org/SBOL/doi:10.6084/m9.figshare.1159038/Part:5'_MCS-002#seq">
                        <nucleotides>aagcttgcatgcctgcaggtcgactctagaggatccccgggtaccggt</nucleotides>
                    </DnaSequence>
                </dnaSequence>
            </DnaComponent>
        </component>
        <component>
            <DnaComponent ns2:about="http://genocad.org/SBOL/doi:10.6084/m9.figshare.1159038/Part:6xHis-001">
                <ns2:type ns2:resource="so:0000316"/>
                <displayId>6xHis-001</displayId>
                <name>6xHis-001</name>
                <description></description>
                <dnaSequence>
                    <DnaSequence ns2:about="http://genocad.org/SBOL/doi:10.6084/m9.figshare.1159038/Part:6xHis-001#seq">
                        <nucleotides>caccatcatcaccaccat</nucleotides>
                    </DnaSequence>
                </dnaSequence>
            </DnaComponent>
        </component>
        <component>
            <DnaComponent ns2:about="http://genocad.org/SBOL/doi:10.6084/m9.figshare.1159038/Part:6xHis-002">
                <ns2:type ns2:resource="so:0000316"/>
                <displayId>6xHis-002</displayId>
                <name>6xHis-002</name>
                <description></description>
                <dnaSequence>
                    <DnaSequence ns2:about="http://genocad.org/SBOL/doi:10.6084/m9.figshare.1159038/Part:6xHis-002#seq">
                        <nucleotides>catcatcaccatcaccat</nucleotides>
                    </DnaSequence>
                </dnaSequence>
            </DnaComponent>
        </component>
        <component>
            <DnaComponent ns2:about="http://genocad.org/SBOL/doi:10.6084/m9.figshare.1159038/Part:6xHis-003">
                <ns2:type ns2:resource="so:0000316"/>
                <displayId>6xHis-003</displayId>
                <name>6xHis-003</name>
                <description></description>
                <dnaSequence>
                    <DnaSequence ns2:about="http://genocad.org/SBOL/doi:10.6084/m9.figshare.1159038/Part:6xHis-003#seq">
                        <nucleotides>caccatcaccatcaccat</nucleotides>
                    </DnaSequence>
                </dnaSequence>
            </DnaComponent>
        </component>
        <component>
            <DnaComponent ns2:about="http://genocad.org/SBOL/doi:10.6084/m9.figshare.1159038/Part:6xHis-004">
                <ns2:type ns2:resource="so:0000316"/>
                <displayId>6xHis-004</displayId>
                <name>6xHis-004</name>
                <description></description>
                <dnaSequence>
                    <DnaSequence ns2:about="http://genocad.org/SBOL/doi:10.6084/m9.figshare.1159038/Part:6xHis-004#seq">
                        <nucleotides>catcaccatcaccatcac</nucleotides>
                    </DnaSequence>
                </dnaSequence>
            </DnaComponent>
        </component>
        <component>
            <DnaComponent ns2:about="http://genocad.org/SBOL/doi:10.6084/m9.figshare.1159038/Part:6xHis-005">
                <ns2:type ns2:resource="so:0000316"/>
                <displayId>6xHis-005</displayId>
                <name>6xHis-005</name>
                <description></description>
                <dnaSequence>
                    <DnaSequence ns2:about="http://genocad.org/SBOL/doi:10.6084/m9.figshare.1159038/Part:6xHis-005#seq">
                        <nucleotides>caccatcatcatcatcat</nucleotides>
                    </DnaSequence>
                </dnaSequence>
            </DnaComponent>
        </component>
        <component>
            <DnaComponent ns2:about="http://genocad.org/SBOL/doi:10.6084/m9.figshare.1159038/Part:6xHis-006">
                <ns2:type ns2:resource="so:0000316"/>
                <displayId>6xHis-006</displayId>
                <name>6xHis-006</name>
                <description></description>
                <dnaSequence>
                    <DnaSequence ns2:about="http://genocad.org/SBOL/doi:10.6084/m9.figshare.1159038/Part:6xHis-006#seq">
                        <nucleotides>caccaccaccaccaccac</nucleotides>
                    </DnaSequence>
                </dnaSequence>
            </DnaComponent>
        </component>
        <component>
            <DnaComponent ns2:about="http://genocad.org/SBOL/doi:10.6084/m9.figshare.1159038/Part:6xHis-007">
                <ns2:type ns2:resource="so:0000316"/>
                <displayId>6xHis-007</displayId>
                <name>6xHis-007</name>
                <description></description>
                <dnaSequence>
                    <DnaSequence ns2:about="http://genocad.org/SBOL/doi:10.6084/m9.figshare.1159038/Part:6xHis-007#seq">
                        <nucleotides>catcatcatcatcatcac</nucleotides>
                    </DnaSequence>
                </dnaSequence>
            </DnaComponent>
        </component>
        <component>
            <DnaComponent ns2:about="http://genocad.org/SBOL/doi:10.6084/m9.figshare.1159038/Part:6xHis-008">
                <ns2:type ns2:resource="so:0000316"/>
                <displayId>6xHis-008</displayId>
                <name>6xHis-008</name>
                <description></description>
                <dnaSequence>
                    <DnaSequence ns2:about="http://genocad.org/SBOL/doi:10.6084/m9.figshare.1159038/Part:6xHis-008#seq">
                        <nucleotides>catcaccatcatcaccac</nucleotides>
                    </DnaSequence>
                </dnaSequence>
            </DnaComponent>
        </component>
        <component>
            <DnaComponent ns2:about="http://genocad.org/SBOL/doi:10.6084/m9.figshare.1159038/Part:6xHis-009">
                <ns2:type ns2:resource="so:0000316"/>
                <displayId>6xHis-009</displayId>
                <name>6xHis-009</name>
                <description></description>
                <dnaSequence>
                    <DnaSequence ns2:about="http://genocad.org/SBOL/doi:10.6084/m9.figshare.1159038/Part:6xHis-009#seq">
                        <nucleotides>catcaccaccaccatcac</nucleotides>
                    </DnaSequence>
                </dnaSequence>
            </DnaComponent>
        </component>
        <component>
            <DnaComponent ns2:about="http://genocad.org/SBOL/doi:10.6084/m9.figshare.1159038/Part:6xHis-012">
                <ns2:type ns2:resource="so:0000316"/>
                <displayId>6xHis-012</displayId>
                <name>6xHis-012</name>
                <description></description>
                <dnaSequence>
                    <DnaSequence ns2:about="http://genocad.org/SBOL/doi:10.6084/m9.figshare.1159038/Part:6xHis-012#seq">
                        <nucleotides>caccaccatcatcatcac</nucleotides>
                    </DnaSequence>
                </dnaSequence>
            </DnaComponent>
        </component>
        <component>
            <DnaComponent ns2:about="http://genocad.org/SBOL/doi:10.6084/m9.figshare.1159038/Part:6xHis-013">
                <ns2:type ns2:resource="so:0000316"/>
                <displayId>6xHis-013</displayId>
                <name>6xHis-013</name>
                <description></description>
                <dnaSequence>
                    <DnaSequence ns2:about="http://genocad.org/SBOL/doi:10.6084/m9.figshare.1159038/Part:6xHis-013#seq">
                        <nucleotides>caccaccatcatcatcat</nucleotides>
                    </DnaSequence>
                </dnaSequence>
            </DnaComponent>
        </component>
        <component>
            <DnaComponent ns2:about="http://genocad.org/SBOL/doi:10.6084/m9.figshare.1159038/Part:6xHis-015">
                <ns2:type ns2:resource="so:0000316"/>
                <displayId>6xHis-015</displayId>
                <name>6xHis-015</name>
                <description></description>
                <dnaSequence>
                    <DnaSequence ns2:about="http://genocad.org/SBOL/doi:10.6084/m9.figshare.1159038/Part:6xHis-015#seq">
                        <nucleotides>catcaccaccatcatcac</nucleotides>
                    </DnaSequence>
                </dnaSequence>
            </DnaComponent>
        </component>
        <component>
            <DnaComponent ns2:about="http://genocad.org/SBOL/doi:10.6084/m9.figshare.1159038/Part:6xHis-016">
                <ns2:type ns2:resource="so:0000316"/>
                <displayId>6xHis-016</displayId>
                <name>6xHis-016</name>
                <description></description>
                <dnaSequence>
                    <DnaSequence ns2:about="http://genocad.org/SBOL/doi:10.6084/m9.figshare.1159038/Part:6xHis-016#seq">
                        <nucleotides>catcaccaccatcaccat</nucleotides>
                    </DnaSequence>
                </dnaSequence>
            </DnaComponent>
        </component>
        <component>
            <DnaComponent ns2:about="http://genocad.org/SBOL/doi:10.6084/m9.figshare.1159038/Part:6xHis-017">
                <ns2:type ns2:resource="so:0000316"/>
                <displayId>6xHis-017</displayId>
                <name>6xHis-017</name>
                <description></description>
                <dnaSequence>
                    <DnaSequence ns2:about="http://genocad.org/SBOL/doi:10.6084/m9.figshare.1159038/Part:6xHis-017#seq">
                        <nucleotides>caccatcaccatcatcac</nucleotides>
                    </DnaSequence>
                </dnaSequence>
            </DnaComponent>
        </component>
        <component>
            <DnaComponent ns2:about="http://genocad.org/SBOL/doi:10.6084/m9.figshare.1159038/Part:6xHis-018">
                <ns2:type ns2:resource="so:0000316"/>
                <displayId>6xHis-018</displayId>
                <name>6xHis-018</name>
                <description></description>
                <dnaSequence>
                    <DnaSequence ns2:about="http://genocad.org/SBOL/doi:10.6084/m9.figshare.1159038/Part:6xHis-018#seq">
                        <nucleotides>catcatcatcatcatcat</nucleotides>
                    </DnaSequence>
                </dnaSequence>
            </DnaComponent>
        </component>
        <component>
            <DnaComponent ns2:about="http://genocad.org/SBOL/doi:10.6084/m9.figshare.1159038/Part:6xHN-001">
                <ns2:type ns2:resource="so:0000316"/>
                <displayId>6xHN-001</displayId>
                <name>6xHN-001</name>
                <description></description>
                <dnaSequence>
                    <DnaSequence ns2:about="http://genocad.org/SBOL/doi:10.6084/m9.figshare.1159038/Part:6xHN-001#seq">
                        <nucleotides>cataatcataaccacaaccacaaccataatcacaac</nucleotides>
                    </DnaSequence>
                </dnaSequence>
            </DnaComponent>
        </component>
        <component>
            <DnaComponent ns2:about="http://genocad.org/SBOL/doi:10.6084/m9.figshare.1159038/Part:6xHN-002">
                <ns2:type ns2:resource="so:0000316"/>
                <displayId>6xHN-002</displayId>
                <name>6xHN-002</name>
                <description></description>
                <dnaSequence>
                    <DnaSequence ns2:about="http://genocad.org/SBOL/doi:10.6084/m9.figshare.1159038/Part:6xHN-002#seq">
                        <nucleotides>cataatcataatcataatcataatcataatcacaac</nucleotides>
                    </DnaSequence>
                </dnaSequence>
            </DnaComponent>
        </component>
        <component>
            <DnaComponent ns2:about="http://genocad.org/SBOL/doi:10.6084/m9.figshare.1159038/Part:7xHis">
                <ns2:type ns2:resource="so:0000316"/>
                <displayId>7xHis</displayId>
                <name>7xHis</name>
                <description></description>
                <dnaSequence>
                    <DnaSequence ns2:about="http://genocad.org/SBOL/doi:10.6084/m9.figshare.1159038/Part:7xHis#seq">
                        <nucleotides>caccaccaccaccaccaccac</nucleotides>
                    </DnaSequence>
                </dnaSequence>
            </DnaComponent>
        </component>
        <component>
            <DnaComponent ns2:about="http://genocad.org/SBOL/doi:10.6084/m9.figshare.1159038/Part:8xHis-001">
                <ns2:type ns2:resource="so:0000316"/>
                <displayId>8xHis-001</displayId>
                <name>8xHis-001</name>
                <description></description>
                <dnaSequence>
                    <DnaSequence ns2:about="http://genocad.org/SBOL/doi:10.6084/m9.figshare.1159038/Part:8xHis-001#seq">
                        <nucleotides>caccatcatcatcatcatcatcat</nucleotides>
                    </DnaSequence>
                </dnaSequence>
            </DnaComponent>
        </component>
        <component>
            <DnaComponent ns2:about="http://genocad.org/SBOL/doi:10.6084/m9.figshare.1159038/Part:8xHis-002">
                <ns2:type ns2:resource="so:0000316"/>
                <displayId>8xHis-002</displayId>
                <name>8xHis-002</name>
                <description></description>
                <dnaSequence>
                    <DnaSequence ns2:about="http://genocad.org/SBOL/doi:10.6084/m9.figshare.1159038/Part:8xHis-002#seq">
                        <nucleotides>catcaccatcatcaccatcaccat</nucleotides>
                    </DnaSequence>
                </dnaSequence>
            </DnaComponent>
        </component>
        <component>
            <DnaComponent ns2:about="http://genocad.org/SBOL/doi:10.6084/m9.figshare.1159038/Part:8xHis-003">
                <ns2:type ns2:resource="so:0000316"/>
                <displayId>8xHis-003</displayId>
                <name>8xHis-003</name>
                <description></description>
                <dnaSequence>
                    <DnaSequence ns2:about="http://genocad.org/SBOL/doi:10.6084/m9.figshare.1159038/Part:8xHis-003#seq">
                        <nucleotides>caccatcatcatcaccatcatcat</nucleotides>
                    </DnaSequence>
                </dnaSequence>
            </DnaComponent>
        </component>
        <component>
            <DnaComponent ns2:about="http://genocad.org/SBOL/doi:10.6084/m9.figshare.1159038/Part:8xHis-004">
                <ns2:type ns2:resource="so:0000316"/>
                <displayId>8xHis-004</displayId>
                <name>8xHis-004</name>
                <description></description>
                <dnaSequence>
                    <DnaSequence ns2:about="http://genocad.org/SBOL/doi:10.6084/m9.figshare.1159038/Part:8xHis-004#seq">
                        <nucleotides>catcaccatcaccatcaccatcac</nucleotides>
                    </DnaSequence>
                </dnaSequence>
            </DnaComponent>
        </component>
        <component>
            <DnaComponent ns2:about="http://genocad.org/SBOL/doi:10.6084/m9.figshare.1159038/Part:8xHis-007">
                <ns2:type ns2:resource="so:0000316"/>
                <displayId>8xHis-007</displayId>
                <name>8xHis-007</name>
                <description></description>
                <dnaSequence>
                    <DnaSequence ns2:about="http://genocad.org/SBOL/doi:10.6084/m9.figshare.1159038/Part:8xHis-007#seq">
                        <nucleotides>caccaccaccaccaccaccaccac</nucleotides>
                    </DnaSequence>
                </dnaSequence>
            </DnaComponent>
        </component>
        <component>
            <DnaComponent ns2:about="http://genocad.org/SBOL/doi:10.6084/m9.figshare.1159038/Part:AcGFP1-003">
                <ns2:type ns2:resource="so:0000316"/>
                <displayId>AcGFP1-003</displayId>
                <name>AcGFP1-003</name>
                <description>mammalian codon-optimized</description>
                <dnaSequence>
                    <DnaSequence ns2:about="http://genocad.org/SBOL/doi:10.6084/m9.figshare.1159038/Part:AcGFP1-003#seq">
                        <nucleotides>atggtgagcaagggcgccgagctgttcaccggcatcgtgcccatcctgatcgagctgaatggcgatgtgaatggccacaagttcagcgtgagcggcgagggcgagggcgatgccacctacggcaagctgaccctgaagttcatctgcaccaccggcaagctgcctgtgccctggcccaccctggtgaccaccctgagctacggcgtgcagtgcttctcacgctaccccgatcacatgaagcagcacgacttcttcaagagcgccatgcctgagggctacatccaggagcgcaccatcttcttcgaggatgacggcaactacaagtcgcgcgccgaggtgaagttcgagggcgataccctggtgaatcgcatcgagctgaccggcaccgatttcaaggaggatggcaacatcctgggcaataagatggagtacaactacaacgcccacaatgtgtacatcatgaccgacaaggccaagaatggcatcaaggtgaacttcaagatccgccacaacatcgaggatggcagcgtgcagctggccgaccactaccagcagaatacccccatcggcgatggccctgtgctgctgcccgataaccactacctgtccacccagagcgccctgtccaaggaccccaacgagaagcgcgatcacatgatctacttcggcttcgtgaccgccgccgccatcacccacggcatggatgagctgtacaagtga</nucleotides>
                    </DnaSequence>
                </dnaSequence>
            </DnaComponent>
        </component>
        <component>
            <DnaComponent ns2:about="http://genocad.org/SBOL/doi:10.6084/m9.figshare.1159038/Part:AmCyan">
                <ns2:type ns2:resource="so:0000316"/>
                <displayId>AmCyan</displayId>
                <name>AmCyan</name>
                <description></description>
                <dnaSequence>
                    <DnaSequence ns2:about="http://genocad.org/SBOL/doi:10.6084/m9.figshare.1159038/Part:AmCyan#seq">
                        <nucleotides>atggctctttcaaacaagtttatcggagatgacatgaaaatgacctaccatatggatggctgtgtcaatgggcattactttaccgtcaaaggtgaaggcagcgggaagccatacgaagggacgcagacctcgacttttaaagtcaccatggccaacggtgggccccttgcattctcctttgacatactatctacagtgttcatgtatggaaatcgatgctttactgcgtatcctaccagtatgcccgactatttcaaacaagcatttcctgacggaatgtcatatgaaaggacttttacctatgaagatggaggagttgctacagccagttgggaaataagccttaaaggcaactgctttgagcacaaatccacgtttcatggagtgaactttcctgctgatggacctgtgatggcgaagatgacaactggttgggacccatcttttgagaaaatgactgtctgcgatggaatattgaagggtgatgtcaccgcgttcctcatgctgcaaggaggtggcaattacagatgccaattccacacttcttacaagacaaaaaaaccggtgacgatgccaccaaaccatgcggtggaacatcgcattgcgaggaccgaccttgacaaaggtggcaacagtgttcagctgacggagcacgctgttgcacatataacctctgttgtccctttctga</nucleotides>
                    </DnaSequence>
                </dnaSequence>
            </DnaComponent>
        </component>
        <component>
            <DnaComponent ns2:about="http://genocad.org/SBOL/doi:10.6084/m9.figshare.1159038/Part:AmpR_promoter-001">
                <ns2:type ns2:resource="so:0000167"/>
                <displayId>AmpR_promoter-001</displayId>
                <name>AmpR promoter-001</name>
                <description></description>
                <dnaSequence>
                    <DnaSequence ns2:about="http://genocad.org/SBOL/doi:10.6084/m9.figshare.1159038/Part:AmpR_promoter-001#seq">
                        <nucleotides>cgcggaacccctatttgtttatttttctaaatacattcaaatatgtatccgctcatgagacaataaccctgataaatgcttcaataatttgaaaaaggaagagt</nucleotides>
                    </DnaSequence>
                </dnaSequence>
            </DnaComponent>
        </component>
        <component>
            <DnaComponent ns2:about="http://genocad.org/SBOL/doi:10.6084/m9.figshare.1159038/Part:AmpR_promoter-002">
                <ns2:type ns2:resource="so:0000167"/>
                <displayId>AmpR_promoter-002</displayId>
                <name>AmpR promoter-002</name>
                <description></description>
                <dnaSequence>
                    <DnaSequence ns2:about="http://genocad.org/SBOL/doi:10.6084/m9.figshare.1159038/Part:AmpR_promoter-002#seq">
                        <nucleotides>cgcggaacccctatttgtttatttttctaaatacattcaaatatgtatccgctcatgagacaataacccttgataaatgcttcaataatattgaaaaaggaagagt</nucleotides>
                    </DnaSequence>
                </dnaSequence>
            </DnaComponent>
        </component>
        <component>
            <DnaComponent ns2:about="http://genocad.org/SBOL/doi:10.6084/m9.figshare.1159038/Part:AmpR_promoter-003">
                <ns2:type ns2:resource="so:0000167"/>
                <displayId>AmpR_promoter-003</displayId>
                <name>AmpR promoter-003</name>
                <description></description>
                <dnaSequence>
                    <DnaSequence ns2:about="http://genocad.org/SBOL/doi:10.6084/m9.figshare.1159038/Part:AmpR_promoter-003#seq">
                        <nucleotides>tttgtttatttttctaaatacattcaaatatgtatccgctcatgagacaataaccctgataaatgcttcaataatattgaaaaaggaagagt</nucleotides>
                    </DnaSequence>
                </dnaSequence>
            </DnaComponent>
        </component>
        <component>
            <DnaComponent ns2:about="http://genocad.org/SBOL/doi:10.6084/m9.figshare.1159038/Part:AmpR_promoter-004">
                <ns2:type ns2:resource="so:0000167"/>
                <displayId>AmpR_promoter-004</displayId>
                <name>AmpR promoter-004</name>
                <description></description>
                <dnaSequence>
                    <DnaSequence ns2:about="http://genocad.org/SBOL/doi:10.6084/m9.figshare.1159038/Part:AmpR_promoter-004#seq">
                        <nucleotides>cattcaaatatgtatccgctcatgagacaataaccctgataaatgcttcaataatattgaaaaaggaagagt</nucleotides>
                    </DnaSequence>
                </dnaSequence>
            </DnaComponent>
        </component>
        <component>
            <DnaComponent ns2:about="http://genocad.org/SBOL/doi:10.6084/m9.figshare.1159038/Part:AmpR_promoter-005">
                <ns2:type ns2:resource="so:0000167"/>
                <displayId>AmpR_promoter-005</displayId>
                <name>AmpR promoter-005</name>
                <description></description>
                <dnaSequence>
                    <DnaSequence ns2:about="http://genocad.org/SBOL/doi:10.6084/m9.figshare.1159038/Part:AmpR_promoter-005#seq">
                        <nucleotides>tttgtttatttttctaaatacattcaaatatgtatccgctcatgagacaataaccctgataaatgcttcaatcatgattgaaaaaggaagagt</nucleotides>
                    </DnaSequence>
                </dnaSequence>
            </DnaComponent>
        </component>
        <component>
            <DnaComponent ns2:about="http://genocad.org/SBOL/doi:10.6084/m9.figshare.1159038/Part:AmpR_promoter-009">
                <ns2:type ns2:resource="so:0000167"/>
                <displayId>AmpR_promoter-009</displayId>
                <name>AmpR promoter-009</name>
                <description></description>
                <dnaSequence>
                    <DnaSequence ns2:about="http://genocad.org/SBOL/doi:10.6084/m9.figshare.1159038/Part:AmpR_promoter-009#seq">
                        <nucleotides>cgcggaacccctatttgtttatttttctaaatacattcaaatatgtatccgctcatgagacaataaccctgataaatgcttcaataatattgaaaaaggaagagt</nucleotides>
                    </DnaSequence>
                </dnaSequence>
            </DnaComponent>
        </component>
        <component>
            <DnaComponent ns2:about="http://genocad.org/SBOL/doi:10.6084/m9.figshare.1159038/Part:AmpR_promoter-010">
                <ns2:type ns2:resource="so:0000167"/>
                <displayId>AmpR_promoter-010</displayId>
                <name>AmpR promoter-010</name>
                <description></description>
                <dnaSequence>
                    <DnaSequence ns2:about="http://genocad.org/SBOL/doi:10.6084/m9.figshare.1159038/Part:AmpR_promoter-010#seq">
                        <nucleotides>tttgtttatttttctaaatacattcaaatatgtatccgctcatgagacaataaccctgataaatgcttcaataataatgaaaaaggaagagt</nucleotides>
                    </DnaSequence>
                </dnaSequence>
            </DnaComponent>
        </component>
        <component>
            <DnaComponent ns2:about="http://genocad.org/SBOL/doi:10.6084/m9.figshare.1159038/Part:AmpR_promoter-011">
                <ns2:type ns2:resource="so:0000167"/>
                <displayId>AmpR_promoter-011</displayId>
                <name>AmpR promoter-011</name>
                <description></description>
                <dnaSequence>
                    <DnaSequence ns2:about="http://genocad.org/SBOL/doi:10.6084/m9.figshare.1159038/Part:AmpR_promoter-011#seq">
                        <nucleotides>cgcggaacccctatttgtttatttttctaaatacattcaaatatgtatccgctcatgagacaataaccctgataaatgcttcaataatattgaaaaaagaagagt</nucleotides>
                    </DnaSequence>
                </dnaSequence>
            </DnaComponent>
        </component>
        <component>
            <DnaComponent ns2:about="http://genocad.org/SBOL/doi:10.6084/m9.figshare.1159038/Part:AmpR-001">
                <ns2:type ns2:resource="so:0000316"/>
                <displayId>AmpR-001</displayId>
                <name>AmpR-001</name>
                <description>confers resistance to ampicillin, carbenicillin, and related antibiotics</description>
                <dnaSequence>
                    <DnaSequence ns2:about="http://genocad.org/SBOL/doi:10.6084/m9.figshare.1159038/Part:AmpR-001#seq">
                        <nucleotides>atgagtattcaacatttccgtgtcgcccttattcccttttttgcggcattttgccttcctgtttttgctcacccagaaacgctggtgaaagtaaaagatgctgaagatcagttgggtgcacgagtgggttacatcgaactggatctcaacagcggtaagatccttgagagttttcgccccgaagaacgttttccaatgatgagcacttttaaagttctgctatgtggcgcggtattatcccgtattgacgccgggcaagagcaactcggtcgccgcatacactattctcagaatgacttggttgagtactcaccagtcacagaaaagcatcttacggatggcatgacagtaagagaattatgcagtgctgccataaccatgagtgataacactgcggccaacttacttctgacaacgatcggaggaccgaaggagctaaccgcttttttgcacaacatgggggatcatgtaactcgccttgatcgttgggaaccggagctgaatgaagccataccaaacgacgagcgtgacaccacgatgcctgcagcaatggcaacaacgttgcgcaaactattaactggcgaactacttactctagcttcccggcaacaattaatagactggatggaggcggataaagttgcaggaccacttctgcgctcggcccttccggctggctggtttattgctgataaatctggagccggtgagcgtgggtctcgcggtatcattgcagcactggggccagatggtaagccctcccgtatcgtagttatctacacgacggggagtcaggcaactatggatgaacgaaatagacagatcgctgagataggtgcctcactgattaagcattggtaa</nucleotides>
                    </DnaSequence>
                </dnaSequence>
            </DnaComponent>
        </component>
        <component>
            <DnaComponent ns2:about="http://genocad.org/SBOL/doi:10.6084/m9.figshare.1159038/Part:AmpR-002">
                <ns2:type ns2:resource="so:0000316"/>
                <displayId>AmpR-002</displayId>
                <name>AmpR-002</name>
                <description>confers resistance fo ampicillin, carbenicillin, and related antibiotics</description>
                <dnaSequence>
                    <DnaSequence ns2:about="http://genocad.org/SBOL/doi:10.6084/m9.figshare.1159038/Part:AmpR-002#seq">
                        <nucleotides>atgagtattcaacatttccgtgtcgcccttattcccttttttgcggcattttgccttcctgtttttgctcacccagaaacgctggtgaaagtaaaagatgctgaagatcagttgggtgcacgagtgggttacatcgaactggatctcaacagcggtaagatccttgagagttttcgccccgaagaacgttttccaatgatgagcacttttaaagttctgctatgtgatacactattatcccgtattgacgccgggcaagagcaactcggtcgccgcatacactattctcagaatgacttggttgagtactcaccagtcacagaaaagcatcttacggatggcatgacagtaagagaattatgcagtgctgccataaccatgagtgataacactgcggccaacttacttctgacaacgatcggaggaccgaaggagctaaccgcttttttgcacaacatgggggatcatgtaactcgccttgatcgttgggaaccggagctgaatgaagccataccaaacgacgagagtgacaccacgatgcctgtagcaatgccaacaacgttgcgcaaactattaactggcgaactacttactctagcttcccggcaacaattaatagactgaatggaggcggataaagttgcaggaccacttctgcgctcggcccttccggctggctggtttattgctgataaatctggagccggtgagcgtgggtctcgcggtatcattgcagcactggggccagatggtaagcgctcccgtatcgtagttatctacacgacggggagtcaggcaactatggatgaacgaaatagacagatcgctgagataggtgcctcactgattaagcattggtaa</nucleotides>
                    </DnaSequence>
                </dnaSequence>
            </DnaComponent>
        </component>
        <component>
            <DnaComponent ns2:about="http://genocad.org/SBOL/doi:10.6084/m9.figshare.1159038/Part:AmpR-003">
                <ns2:type ns2:resource="so:0000316"/>
                <displayId>AmpR-003</displayId>
                <name>AmpR-003</name>
                <description>confers resistance to ampicillin, carbenicillin, and related antibiotics</description>
                <dnaSequence>
                    <DnaSequence ns2:about="http://genocad.org/SBOL/doi:10.6084/m9.figshare.1159038/Part:AmpR-003#seq">
                        <nucleotides>atgagtattcaacatttccgtgtcgcccttattcccttttttgcggcattttgccttcctgtttttgctcacccagaaacgctggtgaaagtaaaagatgctgaagatcagttgggtgcacgagtgggttacatcgaactggatctcaacagcggtaagatccttgagagttttcgccccgaagaacgttttccaatgatgagcacttttaaagttctgctatgtggcgcggtattatcccgtattgacgccgggcaagagcaactcggtcgccgcatacgctattctcagaatgacttggttgagtactcaccagtcacagaaaagcatcttacggatggcatgacagtaagagaattatgcagtgctgccataaccatgagtgataacactgcggccaacttacttctgacaacgatcggaggaccgaaggagctaaccgcttttttgcacaacatgggggatcatgtaactcgccttgatcgttgggaaccggagctgaatgaagccataccaaacgacgagcgtgacaccacgatgcctgtagcaatggcaacaacgttgcgcaaactattaactggcgaactacttactctagcttcccggcaacaattaatagactggatggaggcggataaagttgcaggaccacttctgcgctcggcccttccggctggctggtttattgctgataaatctggagccggtgagcgtgggtctcgcggtatcattgcagcactggggccagatggtaagccctcccgtatcgtagttatctacacgacggggagtcaggcaactatggatgaacgaaatagacagatcgctgagataggtgcctcactgattaagcattggtaa</nucleotides>
                    </DnaSequence>
                </dnaSequence>
            </DnaComponent>
        </component>
        <component>
            <DnaComponent ns2:about="http://genocad.org/SBOL/doi:10.6084/m9.figshare.1159038/Part:AmpR-007">
                <ns2:type ns2:resource="so:0000316"/>
                <displayId>AmpR-007</displayId>
                <name>AmpR-007</name>
                <description>confers resistance to ampicillin, carbenicillin, and related antibiotics</description>
                <dnaSequence>
                    <DnaSequence ns2:about="http://genocad.org/SBOL/doi:10.6084/m9.figshare.1159038/Part:AmpR-007#seq">
                        <nucleotides>atgagtattcaacatttccgtgtcgcccttattcccttttttgcggcattttgccttcctgtttttgctcacccagaaacgctggtgaaagtaaaagatgctgaagatcagttgggtgcacgagtgggttacatcgaactggatctcaacagcggtaagatccttgagagttttcgccccgaagaacgttttccaatgatgagcacttttaaagttctgctatgtggcgcggtattatcccgtattgacgccgggcaagagcaactcggtcgccgcatacactattctcagaatgacttggttgagtactcaccagtcacagaaaagcatcttacggatggcatgacagtaagagaattatgcagtgctgccataaccatgagtgataacactgcggccaacttacttctgacaacgatcggaggaccgaaggagctaaccgcttttttgcacaacatgggggatcatgtaactcgccttgatcgttgggaaccggagctgaatgaagccataccaaacgacgagcgtgacaccacgatgcctgtagcaatggcaacaacgttgcgcaaactattaactggcgaactacttactctagcttcccggcaacaattaatagactggatggaggcggataaagttgcaggaccacttctgcgctcggcccttccggctggctggtttattgctgataaatctggagccggtgagcgtgggtctcgcggtatcattgcagcactggggccagatggtaagccctcccgtatcgtagttatctacacgacggggagtcaggcaactatggatgaacgaaatagacagatcgctgagataggtgcctcactgattaagcattgg</nucleotides>
                    </DnaSequence>
                </dnaSequence>
            </DnaComponent>
        </component>
        <component>
            <DnaComponent ns2:about="http://genocad.org/SBOL/doi:10.6084/m9.figshare.1159038/Part:AmpR-008">
                <ns2:type ns2:resource="so:0000316"/>
                <displayId>AmpR-008</displayId>
                <name>AmpR-008</name>
                <description>confers resistance to ampicillin, carbenicillin, and related antibiotics</description>
                <dnaSequence>
                    <DnaSequence ns2:about="http://genocad.org/SBOL/doi:10.6084/m9.figshare.1159038/Part:AmpR-008#seq">
                        <nucleotides>atgagtattcaacatttccgtgtcgcccttattcccttttttgcggcattttgccttcctgtttttgctcacccagaaacgctggtgaaagtaaaagatgctgaagatcagttgggtgcacgagtgggttacatcgaactggatctcaacagcggtaagatccttgagagttttcgccccgaagaacgttttccaatgatgagcacttttaaagttctgctatgtggcgcggtattatcccgtattgacgccgggcaagagcaactcggtcgccgcatacactattctcagaatgacttggttgagtactcaccagtcacagaaaagcatcttacggatggcatgacagtaagagaattatgcagtgctgccataaccatgagtgataacactgcggccaacttacttctgacaacgatcggaggaccgaaggagctaaccgcttttttgcacaacatgggggatcatgtaactcgccttgatcgttgggaaccggagctgaatgaagccataccaaacgacgagcgtgacaccacgatgcctgtagcaatggcaacaacgttgcgcaaactattaactggcgaactacttactctagcttcccggcaacaattaatagactggatggaggcggataaagttgcaggaccacttctgcgctcggcccttccggctggctggtttattgctgataaatctggagccggtgagcgtggttctcgcggtatcattgcagcactggggccagatggtaagccctcccgtatcgtagttatctacacgacggggagtcaggcaactatggatgaacgaaatagacagatcgctgagataggtgcctcactgattaagcattggtaa</nucleotides>
                    </DnaSequence>
                </dnaSequence>
            </DnaComponent>
        </component>
        <component>
            <DnaComponent ns2:about="http://genocad.org/SBOL/doi:10.6084/m9.figshare.1159038/Part:AmpR-013">
                <ns2:type ns2:resource="so:0000316"/>
                <displayId>AmpR-013</displayId>
                <name>AmpR-013</name>
                <description>confers resistance to ampicillin, carbenicillin, and related antibiotics</description>
                <dnaSequence>
                    <DnaSequence ns2:about="http://genocad.org/SBOL/doi:10.6084/m9.figshare.1159038/Part:AmpR-013#seq">
                        <nucleotides>atgagtattcaacatttccgtgtcgcccttattcccttttttgcggcattttgccttcctgtttttgctcacccagaaacgctggtgaaagtaaaagatgctgaagatcagttgggtgcacgagtgggttacatcgaactggatctcaacagcggtaagatccttgagagttttcgccccgaagaacgttttccaatgatgagcacttttaaagttctgctatgtggcgcggtattatcccgtattgacgccgggcaagagcaactcggtcgccgcatacactattctcagaatgacttggttgagtactcaccagtcacagaaaagcatcttacggatggcatgacagtaagagaattatgcagtgctgccataaccatgagtgataacactgcggccaacttacttctgacaacgatcggaggaccgaaggagctaaccgcttttttgcacaacatgggggatcatgtaactcgccttgatcgttgggaaccggagctgaatgaagccataccaaacgacgagcgtgacaccacgatgcctgtagcaatggcaacaacgttgcgcaaactattaactggcgaactacttactctagcttcccggcaacaattaatagactggatggaggcggataaagttgcaggaccacttctgcgctcggcccttccggctggctggtttattgctgataaatctggagccggtgagcgtgggtctcgcggtatcattgcagcactggggccagatggtaagccctcccgtatcgtagttatctacacgacggggagtcaggcaactatggatgaacgaaatagacagatcgctgagataggtgcctcactgattaagcattggtaa</nucleotides>
                    </DnaSequence>
                </dnaSequence>
            </DnaComponent>
        </component>
        <component>
            <DnaComponent ns2:about="http://genocad.org/SBOL/doi:10.6084/m9.figshare.1159038/Part:AmpR-014">
                <ns2:type ns2:resource="so:0000316"/>
                <displayId>AmpR-014</displayId>
                <name>AmpR-014</name>
                <description>confers resistance to ampicillin, carbenicillin, and related antibiotics</description>
                <dnaSequence>
                    <DnaSequence ns2:about="http://genocad.org/SBOL/doi:10.6084/m9.figshare.1159038/Part:AmpR-014#seq">
                        <nucleotides>atgagtattcaacatttccgtgtcgcccttattcccttttttgcggcattttgccttcctgtttttgctcacccagaaacgctggtgaaagtaaaagatgctgaagatcagttgggtgcacgagtgggttacatcgaactggatctcaacagcggtaagatccttgagagttttcgccccgaagaacgttctccaatgatgagcacttttaaagttctgctatgtggcgcggtattatcccgtgttgacgccgggcaagagcaactcggtcgccgcatacactattctcagaatgacttggttgagtactcaccagtcacagaaaagcatcttacggatggcatgacagtaagagaattatgcagtgctgccataaccatgagtgataacactgcggccaacttacttctgacaacgatcggaggaccgaaggagctaaccgcttttttgcacaacatgggggatcatgtaactcgccttgatcgttgggaaccggagctgaatgaagccataccaaacgacgagcgtgacaccacgatgcctgtagcaatggcaacaacgttgcgcaaactattaactggcgaactacttactctagcttcccggcaacaattaatagactggatggaggcggataaagttgcaggaccacttctgcgctcggcccttccggctggctggtttattgctgataaatctggagccggtgagcgtgggtctcgcggtatcattgcagcactggggccagatggtaagccctcccgtatcgtagttatctacacgacggggagtcaggcaactatggatgaacgaaatagacagatcgctgagataggtgcctcactgattaagcattggtaa</nucleotides>
                    </DnaSequence>
                </dnaSequence>
            </DnaComponent>
        </component>
        <component>
            <DnaComponent ns2:about="http://genocad.org/SBOL/doi:10.6084/m9.figshare.1159038/Part:AmpR-015">
                <ns2:type ns2:resource="so:0000316"/>
                <displayId>AmpR-015</displayId>
                <name>AmpR-015</name>
                <description>confers resistance to ampicillin, carbenicillin, and related antibiotics</description>
                <dnaSequence>
                    <DnaSequence ns2:about="http://genocad.org/SBOL/doi:10.6084/m9.figshare.1159038/Part:AmpR-015#seq">
                        <nucleotides>atgagtattcaacatttccgtgtcgcccttattcccttttttgcggcattttgccttcctgtttttgctcacccagaaacgctggtgaaagtaaaagatgctgaagatcagttgggtgcacgagtgggttacatcgaactggatctcaacagcggtaagatccttgagagtttacgccccgaagaacgttttccaatgatgagcacttttaaagttctgctatgtggcgcggtattatcccgtattgacgccgggcaagagcaactcggtcgccgcatacactattctcagaatgacttggttgagtactcaccagtcacagaaaagcatctcacggatggcatgacagtaagagaattatgcagtgctgccataaccatgagtgataacactgcggccaacttacttctggcaacgatcggaggaccgaaggagctaaccgcttttttgcacaacatgggggatcatgtaactcgccttgatcgttgggaaccggagctgaatgaagccataccaaacgacgagcgtgacaccacgatgcctgtagcaatggcaacaacgttgcgcaaactattaactggcgaactacttactctagcttcccggcaacaattaatagactggatggaggcggataaagttgcaggatcacttctgcgctcggccctcccggctggctggtttattgctgataaatctggagccggtgagcgtgggtctcgcggtatcattgcagcactggggccagatggtaagccctcccgcatcgtagttatctacacgacggggagtcaggcaactatggatgaacgaaatagacagatcgctgagataggtgcctcactgattaagcattggtaa</nucleotides>
                    </DnaSequence>
                </dnaSequence>
            </DnaComponent>
        </component>
        <component>
            <DnaComponent ns2:about="http://genocad.org/SBOL/doi:10.6084/m9.figshare.1159038/Part:AmpR-016">
                <ns2:type ns2:resource="so:0000316"/>
                <displayId>AmpR-016</displayId>
                <name>AmpR-016</name>
                <description>confers resistance to ampicillin, carbenicillin, and related antibiotics</description>
                <dnaSequence>
                    <DnaSequence ns2:about="http://genocad.org/SBOL/doi:10.6084/m9.figshare.1159038/Part:AmpR-016#seq">
                        <nucleotides>atgagtattcaacatttccgtgtcgcccttattcccttttttgcggcattttgccttcctgtttttgctcacccagaaacgctggtgaaagtaaaagatgctgaagatcagttgggtgcacgagtgggttacatcgaactggatctcaacagcggtaagatccttgagagttttcgccccgaagaacgttttccaatgatgagcacttttaaagttctgctatgtggcgcggtattatcccgtgttgacgccgggcaagagcaactcggtcgccgcatacactattctcagaatgacttggttgagtactcaccagtcacagaaaagcatcttacggatggcatgacagtaagagaattatgcagtgctgccataaccatgagtgataacactgcggccaacttacttctgacaacgatcggaggaccgaaggagctaaccgcttttttgcacaacatgggggatcatgtaactcgccttgatcgttgggaaccggagctgaatgaagccataccaaacgacgagcgtgacaccacgatgcctgtagcaatggcaacaacgttgcgcaaactattaactggcgaactacttactctagcttcccggcaacaattaatagactggatggaggcggataaagttgcaggaccacttctgcgctcggcccttccggctggctggtttattgctgataaatctggagccggtgagcgtgggtctcgcggtatcattgcagcactggggccagatggtaagccctcccgtatcgtagttatctacacgacggggagtcaggcaactatggatgaacgaaatagacagatcgctgagataggtgcctcactgattaagcattggtaa</nucleotides>
                    </DnaSequence>
                </dnaSequence>
            </DnaComponent>
        </component>
        <component>
            <DnaComponent ns2:about="http://genocad.org/SBOL/doi:10.6084/m9.figshare.1159038/Part:AmpR-017">
                <ns2:type ns2:resource="so:0000316"/>
                <displayId>AmpR-017</displayId>
                <name>AmpR-017</name>
                <description>confers resistance to ampicillin, carbenicillin, and related antibiotics</description>
                <dnaSequence>
                    <DnaSequence ns2:about="http://genocad.org/SBOL/doi:10.6084/m9.figshare.1159038/Part:AmpR-017#seq">
                        <nucleotides>atgagtattcaacatttccgtgtcgcccttattcccttttttgcggcattttgccttcctgtttttgctcacccagaaacgctggtgaaagtaaaagatgctgaagatcagttgggtgcacgagtgggttacatcgaactggatctcaacagcggtaagatccttgagagttttcgccccgaagaacgttttccaatgatgagcacttttaaagttctgctatgtggcgcggtattatcccgtgttgacgccgggcaagagcaactcggtcgccgcatacactattctcagaatgacttggttgagtactcaccagtcacagaaaagcatcttacggatggcatgacagtaagagaattatgcagtgctgccataaccatgagtgataacactgcggccaacttacttctgacaacgatcggaggaccgaaggagctaaccgcttttttgcacaacatgggggatcatgtaactcgccttgatcgttgggaaccggagctgaatgaagccataccaaacgacgagcgtgacaccacgatgcctgcagcaatggcaacaacgttgcgcaaactattaactggcgaactacttactctagcttcccggcaacaattaatagactggatggaggcggataaagttgcaggaccacttctgcgctcggcccttccggctggctggtttattgctgataaatctggagccggtgagcgtgggtctcgcggtatcattgcagcactggggccagatggtaagccctcccgtatcgtagttatctacacgacggggagtcaggcaactatggatgaacgaaatagacagatcgctgagataggtgcctcactgattaagcattggtaa</nucleotides>
                    </DnaSequence>
                </dnaSequence>
            </DnaComponent>
        </component>
        <component>
            <DnaComponent ns2:about="http://genocad.org/SBOL/doi:10.6084/m9.figshare.1159038/Part:AmpR-018">
                <ns2:type ns2:resource="so:0000316"/>
                <displayId>AmpR-018</displayId>
                <name>AmpR-018</name>
                <description>confers resistance to ampicillin, carbenicillin, and related antibiotics</description>
                <dnaSequence>
                    <DnaSequence ns2:about="http://genocad.org/SBOL/doi:10.6084/m9.figshare.1159038/Part:AmpR-018#seq">
                        <nucleotides>atgagtattcaacatttccgtgtcgcccttattcccttttttgcggcattttgccttcctgtttttgctcacccagaaacgctggtgaaagtaaaagatgctgaagatcagttgggtgcgcgagtgggttacatcgaactggatctcaacagcggtaagatccttgagagttttcgccccgaagaacgctttccaatgatgagcacttttaaagttctgctatgtggcgcggtattatcccgtattgacgccgggcaagagcaactcggtcgccgcatacactattctcagaatgacttggttgagtattcaccagtcacagaaaagcatcttacggatggcatgacagtaagagaattatgcagtgctgccataaccatgagtgataacactgcggccaacttacttctgacaacgattggaggaccgaaggagctaaccgcttttttgcacaacatgggggatcatgtaactcgccttgatcgttgggaaccggagctgaatgaagccataccaaacgacgagcgtgacaccacgatgcctgtagcaatggcaacaaccttgcgtaaactattaactggcgaactacttactctagcttcccggcaacagttgatagactggatggaggcggataaagttgcaggaccacttctgcgctcggcccttccggctggctggtttattgctgataaatctggagccggtgagcgtgggtctcgcggtatcattgcagcactggggccagatggtaagccctcccgtatcgtagttatctacacgacggggagtcaggcaactatggatgaacgaaatagacagatcgctgagataggtgcctcactgattaagcattggtaa</nucleotides>
                    </DnaSequence>
                </dnaSequence>
            </DnaComponent>
        </component>
        <component>
            <DnaComponent ns2:about="http://genocad.org/SBOL/doi:10.6084/m9.figshare.1159038/Part:AmpR-022">
                <ns2:type ns2:resource="so:0000316"/>
                <displayId>AmpR-022</displayId>
                <name>AmpR-022</name>
                <description>confers resistance to ampicillin, carbenicillin, and related antibiotics</description>
                <dnaSequence>
                    <DnaSequence ns2:about="http://genocad.org/SBOL/doi:10.6084/m9.figshare.1159038/Part:AmpR-022#seq">
                        <nucleotides>atgagtattcaacatttccgtgtcgcccttattcccttttttgcggcattttgccttcctgtttttgctcacccagaaacgctggtgaaagtaaaagatgctgaagatcagttgggtgcacgagtgggttacatcgaactggatctcaacagcggtaagatccttgagagttttcgccccgaagaacgttttccaatgatgagcacttttaaagttctgctatgtggcgcggtattatcccgtattgacgccgggcaagagcaactcggtcgccgcatacactattctcagaatgacttggttgagtactcaccagtcacagaaaagcatcttacggatggcatgacagtaagagaattatgcagtgctgccataaccatgagtgataacactgcggccaacttacttctgacaacgatcggaggaccgaaggagctaaccgcttttttgcacaacatgggggatcatgtaactcgccttgatcgttgggaaccggagctgaatgaagccataccaaacgacgagcgtgacaccacgatgcctgtagcaatggcaacaacgttgcgcaaactattaactggcgaactacttactctagcttcccggcaacaattaatagactggatggaggcggataaagttgcaggaccacttctgcgctcggcccttccggctggctggtttattgctgataaatctggagccggtgagcgtgggtctcgcggtatcattgcagcactggggccagatggtaagccctcccgtatcgtagttatctacacgacggggagtcaggcagctatggatgaacgaaatagacagatcgctgagataggtgcctcactgattaagcattggtaa</nucleotides>
                    </DnaSequence>
                </dnaSequence>
            </DnaComponent>
        </component>
        <component>
            <DnaComponent ns2:about="http://genocad.org/SBOL/doi:10.6084/m9.figshare.1159038/Part:AmpR-023">
                <ns2:type ns2:resource="so:0000316"/>
                <displayId>AmpR-023</displayId>
                <name>AmpR-023</name>
                <description>confers resistance to ampicillin, carbenicillin, and related antibiotics</description>
                <dnaSequence>
                    <DnaSequence ns2:about="http://genocad.org/SBOL/doi:10.6084/m9.figshare.1159038/Part:AmpR-023#seq">
                        <nucleotides>atgagtattcaacatttccgtgtcgcccttattcccttttttgcggcattttgccttcctgtttttgctcacccagaaacgctggtgaaagtaaaagatgctgaagatcagttgggtgcacgagtgggttacatcgaactggatctcaacagcggtaagatccttgagagttttcgccccgaagaacgttttccaatgatgagcacttttaaagttctgctatgtggcgcggtattatcccgtattgacgccgggcaagagcaactcggtcgccgcatacactattctcagaatgacttggttgagtactcaccagtcacagaaaagcatcttacggatggcatgacagtaagagaattatgcagtgctgccataaccatgagtgataacactgcggccaacttacttctgacaacgatcggaggaccgaaggagctaaccgcttttttgcacaacatgggggatcatgtaactcgccttgatcgttgggaaccggagctgaatgaagccataccaaacgacgagcgtgacaccacgatgcctgcagcaatggcaacaacgttgcgcaaactattaactggcgaactacttactctagcttcccggcaacaattgatagactggatggaggcggataaagttgcaggaccacttctgcgctcggcccttccggctggctggtttattgctgataaatctggagccggtgagcgtggctctcgcggtatcattgcagcactggggccagatggtaagccctcccgtatcgtagttatctacacgacggggagtcaggcaactatggatgaacgaaatagacagatcgctgagataggtgcctcactgattaagcattggtag</nucleotides>
                    </DnaSequence>
                </dnaSequence>
            </DnaComponent>
        </component>
        <component>
            <DnaComponent ns2:about="http://genocad.org/SBOL/doi:10.6084/m9.figshare.1159038/Part:araBAD_promoter-002">
                <ns2:type ns2:resource="so:0000167"/>
                <displayId>araBAD_promoter-002</displayId>
                <name>araBAD promoter-002</name>
                <description>promoter of the L-arabinose operon of E. coli; the araC regulatory gene is transcribed in the opposite</description>
                <dnaSequence>
                    <DnaSequence ns2:about="http://genocad.org/SBOL/doi:10.6084/m9.figshare.1159038/Part:araBAD_promoter-002#seq">
                        <nucleotides>aaagccatgacaaaaacgcgtaacaaaagtgtctataatcacggcagaaaagtccacattgattatttgcacggcgtcacactttgctatgccatagcatttttatccataagattagcggatcctacctgacgctttttatcgcaactctctactgtttctccat</nucleotides>
                    </DnaSequence>
                </dnaSequence>
            </DnaComponent>
        </component>
        <component>
            <DnaComponent ns2:about="http://genocad.org/SBOL/doi:10.6084/m9.figshare.1159038/Part:araC-001">
                <ns2:type ns2:resource="so:0000316"/>
                <displayId>araC-001</displayId>
                <name>araC-001</name>
                <description></description>
                <dnaSequence>
                    <DnaSequence ns2:about="http://genocad.org/SBOL/doi:10.6084/m9.figshare.1159038/Part:araC-001#seq">
                        <nucleotides>atggctgaagcgcaaaatgatcccctgctgccgggatactcgtttaacgcccatctggtggcgggtttaacgccgattgaggccaacggttatctcgatttttttatcgaccgaccgctgggaatgaaaggttatattctcaatctcaccattcgcggtcagggggtggtgaaaaatcagggacgagaatttgtctgccgaccgggtgatattttgctgttcccgccaggagagattcatcactacggtcgtcatccggaggctcgcgaatggtatcaccagtgggtttactttcgtccgcgcgcctactggcatgaatggcttaactggccgtcaatatttgccaatacgggtttctttcgcccggatgaagcgcaccagccgcatttcagcgacctgtttgggcaaatcattaacgccgggcaaggggaagggcgctattcggagctgctggcgataaatctgcttgagcaattgttactgcggcgcatggaagcgattaacgagtcgctccatccgccgatggataatcgggtacgcgaggcttgtcagtacatcagcgatcacctggcagacagcaattttgatatcgccagcgtcgcacagcatgtttgcttgtcgccgtcgcgtctgtcacatcttttccgccagcagttagggattagcgtcttaagctggcgcgaggaccaacgtatcagccaggcgaagctgcttttgagcactacccggatgcctatcgccaccgtcggtcgcaatgttggttttgacgatcaactctatttctcgcgagtatttaaaaaatgcaccggggccagcccgagcgagtttcgtgccggttgtgaagaaaaagtgaatgatgtagccgtcaagttgtcataa</nucleotides>
                    </DnaSequence>
                </dnaSequence>
            </DnaComponent>
        </component>
        <component>
            <DnaComponent ns2:about="http://genocad.org/SBOL/doi:10.6084/m9.figshare.1159038/Part:araC-002">
                <ns2:type ns2:resource="so:0000316"/>
                <displayId>araC-002</displayId>
                <name>araC-002</name>
                <description></description>
                <dnaSequence>
                    <DnaSequence ns2:about="http://genocad.org/SBOL/doi:10.6084/m9.figshare.1159038/Part:araC-002#seq">
                        <nucleotides>atggctgaagcgcaaaatgatcccctgctgccgggatactcgtttaatgcccatctggtggcgggtttaacgccgattgaggccaacggttatctcgatttttttatcgaccgaccgctgggaatgaaaggttatattctcaatctcaccattcgcggtcagggggtggtgaaaaatcagggacgagaatttgtttgccgaccgggtgatattttgctgttcccgccaggagagattcatcactacggtcgtcatccggaggctcgcgaatggtatcaccagtgggtttactttcgtccgcgcgcctactggcatgaatggcttaactggccgtcaatatttgccaatacggggttctttcgcccggatgaagcgcaccagccgcatttcagcgacctgtttgggcaaatcattaacgccgggcaaggggaagggcgctattcggagctgctggcgataaatctgcttgagcaattgttactgcggcgcatggaagcgattaacgagtcgctccatccaccgatggataatcgggtacgcgaggcttgtcagtacatcagcgatcacctggcagacagcaattttgatatcgccagcgtcgcacagcatgtttgcttgtcgccgtcgcgtctgtcacatcttttccgccagcagttagggattagcgtcttaagctggcgcgaggaccaacgtatcagccaggcgaagctgcttttgagcaccacccggatgcctatcgccaccgtcggtcgcaatgttggttttgacgatcaactctatttctcgcgggtatttaaaaaatgcaccggggccagcccgagcgagttccgtgccggttgtgaagaaaaagtgaatgatgtagccgtcaagttgtcataa</nucleotides>
                    </DnaSequence>
                </dnaSequence>
            </DnaComponent>
        </component>
        <component>
            <DnaComponent ns2:about="http://genocad.org/SBOL/doi:10.6084/m9.figshare.1159038/Part:argU">
                <ns2:type ns2:resource="so:0000253"/>
                <displayId>argU</displayId>
                <name>argU</name>
                <description></description>
                <dnaSequence>
                    <DnaSequence ns2:about="http://genocad.org/SBOL/doi:10.6084/m9.figshare.1159038/Part:argU#seq">
                        <nucleotides>gcgcccttagctcagttggatagagcaacgaccttctaagtcgtgggccgcaggttcgaatcctgcagggcgcgcca</nucleotides>
                    </DnaSequence>
                </dnaSequence>
            </DnaComponent>
        </component>
        <component>
            <DnaComponent ns2:about="http://genocad.org/SBOL/doi:10.6084/m9.figshare.1159038/Part:aspartic_endopeptidase">
                <ns2:type ns2:resource="so:0000316"/>
                <displayId>aspartic_endopeptidase</displayId>
                <name>aspartic endopeptidase</name>
                <description></description>
                <dnaSequence>
                    <DnaSequence ns2:about="http://genocad.org/SBOL/doi:10.6084/m9.figshare.1159038/Part:aspartic_endopeptidase#seq">
                        <nucleotides>atgtttgcaccacaaggcttagctcaatttataaaagtcaatgtaaccctagaaaatggtgagcccgtatttatttataccgatgccaatggtcaagtgtgccaaggtgatatcaccgtcactcaagctggcacaataacttacttactcaatgatcaaacccttaaaggtttaaaatttgtcggtgtaggctttgtgaccccatttgatggcattatcgatgcggttaccattagtagcgatggcatgttagtacaactagtcgatttagataaaacaccaggaaccacaaagttccaatttgtattaagtaatacagctaatacattactcgttttaagtccagatcctcaaattatcaatcgcccacaaaac</nucleotides>
                    </DnaSequence>
                </dnaSequence>
            </DnaComponent>
        </component>
        <component>
            <DnaComponent ns2:about="http://genocad.org/SBOL/doi:10.6084/m9.figshare.1159038/Part:AsRed2-002">
                <ns2:type ns2:resource="so:0000316"/>
                <displayId>AsRed2-002</displayId>
                <name>AsRed2-002</name>
                <description>mammalian codon-optimized</description>
                <dnaSequence>
                    <DnaSequence ns2:about="http://genocad.org/SBOL/doi:10.6084/m9.figshare.1159038/Part:AsRed2-002#seq">
                        <nucleotides>atggcctctttgctgaagaagaccatgcccttcaggaccaccatcgagggcaccgtgaacggccactacttcaagtgcaccggcaagggcgagggcaaccccctggagggcacccaggagatgaagatcgaggtgatcgagggcggccccctgcccttcgccttccacatcctgtccacctcctgcatgtacggctccaaggccttcatcaagtacgtgtccggcatccccgactacttcaagcagtccctccccgagggcttcacctgggagcgcaccaccacctacgaggacggcggcttcctgaccgcccaccaggacacctccctggacggcgactgcctggtgtacaaggtgaagatcctgggcaacaacttccccgccgacggccccgtgatgcagaacaaggccggccgctgggagccctccaccgagatcgtgtacgaggtggacggcgtgctgcgcggccagtccctgatggccctggagtgccccggcggtcgccacctgacctgccacctgcacaccacctaccgctccaagaagcccgcctccgccctgaagatgcccggcttccacttcgaggaccaccgcatcgagatcctggaggaggtggagaagggcaagtgctacaagcagtacgaggccgccgtgggccgctactgcgacgccgccccctccaagctgggccacaactga</nucleotides>
                    </DnaSequence>
                </dnaSequence>
            </DnaComponent>
        </component>
        <component>
            <DnaComponent ns2:about="http://genocad.org/SBOL/doi:10.6084/m9.figshare.1159038/Part:ATG">
                <ns2:type ns2:resource="so:0000316"/>
                <displayId>ATG</displayId>
                <name>ATG</name>
                <description></description>
                <dnaSequence>
                    <DnaSequence ns2:about="http://genocad.org/SBOL/doi:10.6084/m9.figshare.1159038/Part:ATG#seq">
                        <nucleotides>atg</nucleotides>
                    </DnaSequence>
                </dnaSequence>
            </DnaComponent>
        </component>
        <component>
            <DnaComponent ns2:about="http://genocad.org/SBOL/doi:10.6084/m9.figshare.1159038/Part:attB1">
                <ns2:type ns2:resource="so:0000410"/>
                <displayId>attB1</displayId>
                <name>attB1</name>
                <description>recombination site for the Gateway(R) BP reaction</description>
                <dnaSequence>
                    <DnaSequence ns2:about="http://genocad.org/SBOL/doi:10.6084/m9.figshare.1159038/Part:attB1#seq">
                        <nucleotides>acaagtttgtacaaaaaagcaggct</nucleotides>
                    </DnaSequence>
                </dnaSequence>
            </DnaComponent>
        </component>
        <component>
            <DnaComponent ns2:about="http://genocad.org/SBOL/doi:10.6084/m9.figshare.1159038/Part:attB2-001">
                <ns2:type ns2:resource="so:0000410"/>
                <displayId>attB2-001</displayId>
                <name>attB2-001</name>
                <description>recombination site for the Gateway(R) BP reaction</description>
                <dnaSequence>
                    <DnaSequence ns2:about="http://genocad.org/SBOL/doi:10.6084/m9.figshare.1159038/Part:attB2-001#seq">
                        <nucleotides>accactttgtacaagaaagctgggt</nucleotides>
                    </DnaSequence>
                </dnaSequence>
            </DnaComponent>
        </component>
        <component>
            <DnaComponent ns2:about="http://genocad.org/SBOL/doi:10.6084/m9.figshare.1159038/Part:attL1">
                <ns2:type ns2:resource="so:0000410"/>
                <displayId>attL1</displayId>
                <name>attL1</name>
                <description>recombination site for the Gateway(R) LR reaction</description>
                <dnaSequence>
                    <DnaSequence ns2:about="http://genocad.org/SBOL/doi:10.6084/m9.figshare.1159038/Part:attL1#seq">
                        <nucleotides>caaataatgattttattttgactgatagtgacctgttcgttgcaacacattgatgagcaatgcttttttataatgccaactttgtacaaaaaagcaggct</nucleotides>
                    </DnaSequence>
                </dnaSequence>
            </DnaComponent>
        </component>
        <component>
            <DnaComponent ns2:about="http://genocad.org/SBOL/doi:10.6084/m9.figshare.1159038/Part:attL2">
                <ns2:type ns2:resource="so:0000410"/>
                <displayId>attL2</displayId>
                <name>attL2</name>
                <description>recombination site for the Gateway(R) LR reaction</description>
                <dnaSequence>
                    <DnaSequence ns2:about="http://genocad.org/SBOL/doi:10.6084/m9.figshare.1159038/Part:attL2#seq">
                        <nucleotides>caaataatgattttattttgactgatagtgacctgttcgttgcaacaaattgataagcaatgctttcttataatgccaactttgtacaagaaagctgggt</nucleotides>
                    </DnaSequence>
                </dnaSequence>
            </DnaComponent>
        </component>
        <component>
            <DnaComponent ns2:about="http://genocad.org/SBOL/doi:10.6084/m9.figshare.1159038/Part:attP1-001">
                <ns2:type ns2:resource="so:0000410"/>
                <displayId>attP1-001</displayId>
                <name>attP1-001</name>
                <description>recombination site for the Gateway(R) BP reaction (pDONR(TM)201 version)</description>
                <dnaSequence>
                    <DnaSequence ns2:about="http://genocad.org/SBOL/doi:10.6084/m9.figshare.1159038/Part:attP1-001#seq">
                        <nucleotides>aaataatgattttattttgactgatagtgacctgttcgttgcaacaaattgatgagcaatgcttttttataatgccaagtttgtacaaaaaagcagaacgagaaacgtaaaatgatataaatatcaatatattaaattagattttgcataaaaaacagactacataatactgtaaaacacaacatatccagtcactatgaatcaactacttagatggtattagtgacctgta</nucleotides>
                    </DnaSequence>
                </dnaSequence>
            </DnaComponent>
        </component>
        <component>
            <DnaComponent ns2:about="http://genocad.org/SBOL/doi:10.6084/m9.figshare.1159038/Part:attP1-002">
                <ns2:type ns2:resource="so:0000410"/>
                <displayId>attP1-002</displayId>
                <name>attP1-002</name>
                <description>recombination site for the Gateway(R) BP reaction</description>
                <dnaSequence>
                    <DnaSequence ns2:about="http://genocad.org/SBOL/doi:10.6084/m9.figshare.1159038/Part:attP1-002#seq">
                        <nucleotides>aaataatgattttattttgactgatagtgacctgttcgttgcaacaaattgatgagcaatgcttttttataatgccaactttgtacaaaaaagctgaacgagaaacgtaaaatgatataaatatcaatatattaaattagattttgcataaaaaacagactacataatactgtaaaacacaacatatccagtcactatgaatcaactacttagatggtattagtgacctgta</nucleotides>
                    </DnaSequence>
                </dnaSequence>
            </DnaComponent>
        </component>
        <component>
            <DnaComponent ns2:about="http://genocad.org/SBOL/doi:10.6084/m9.figshare.1159038/Part:attP2-001">
                <ns2:type ns2:resource="so:0000410"/>
                <displayId>attP2-001</displayId>
                <name>attP2-001</name>
                <description>recombination site for the Gateway(R) BP reaction (pDONR(TM)201 version)</description>
                <dnaSequence>
                    <DnaSequence ns2:about="http://genocad.org/SBOL/doi:10.6084/m9.figshare.1159038/Part:attP2-001#seq">
                        <nucleotides>aaataatgattttattttgactgatagtgacctgttcgttgcaacaaattgataagcaatgctttcttataatgcccactttgtacaagaaagctgaacgagaaacgtaaaatgatataaatatcaatatattaaattagattttgcataaaaaacagactacataatactgtaaaacacaacatatccagtcactatgaatcaactacttagatggtattagtgacctgta</nucleotides>
                    </DnaSequence>
                </dnaSequence>
            </DnaComponent>
        </component>
        <component>
            <DnaComponent ns2:about="http://genocad.org/SBOL/doi:10.6084/m9.figshare.1159038/Part:attP2-002">
                <ns2:type ns2:resource="so:0000410"/>
                <displayId>attP2-002</displayId>
                <name>attP2-002</name>
                <description>recombination site for the Gateway(R) BP reaction (pDONR(TM)221 version)</description>
                <dnaSequence>
                    <DnaSequence ns2:about="http://genocad.org/SBOL/doi:10.6084/m9.figshare.1159038/Part:attP2-002#seq">
                        <nucleotides>aaataatgattttattttgactgatagtgacctgttcgttgcaacaaattgataagcaatgctttcttataatgccaactttgtacaagaaagctgaacgagaaacgtaaaatgatataaatatcaatatattaaattagattttgcataaaaaacagactacataatactgtaaaacacaacatatccagtcactatgaatcaactacttagatggtattagtgacctgta</nucleotides>
                    </DnaSequence>
                </dnaSequence>
            </DnaComponent>
        </component>
        <component>
            <DnaComponent ns2:about="http://genocad.org/SBOL/doi:10.6084/m9.figshare.1159038/Part:attR1-001">
                <ns2:type ns2:resource="so:0000410"/>
                <displayId>attR1-001</displayId>
                <name>attR1-001</name>
                <description>recombination site for the Gateway(R) LR reaction</description>
                <dnaSequence>
                    <DnaSequence ns2:about="http://genocad.org/SBOL/doi:10.6084/m9.figshare.1159038/Part:attR1-001#seq">
                        <nucleotides>acaagtttgtacaaaaaagctgaacgagaaacgtaaaatgatataaatatcaatatattaaattagattttgcataaaaaacagactacataatactgtaaaacacaacatatccagtcactatg</nucleotides>
                    </DnaSequence>
                </dnaSequence>
            </DnaComponent>
        </component>
        <component>
            <DnaComponent ns2:about="http://genocad.org/SBOL/doi:10.6084/m9.figshare.1159038/Part:attR2-001">
                <ns2:type ns2:resource="so:0000410"/>
                <displayId>attR2-001</displayId>
                <name>attR2-001</name>
                <description>recombination site for the Gateway(R) LR reaction</description>
                <dnaSequence>
                    <DnaSequence ns2:about="http://genocad.org/SBOL/doi:10.6084/m9.figshare.1159038/Part:attR2-001#seq">
                        <nucleotides>accactttgtacaagaaagctgaacgagaaacgtaaaatgatataaatatcaatatattaaattagattttgcataaaaaacagactacataatactgtaaaacacaacatatccagtcactatg</nucleotides>
                    </DnaSequence>
                </dnaSequence>
            </DnaComponent>
        </component>
        <component>
            <DnaComponent ns2:about="http://genocad.org/SBOL/doi:10.6084/m9.figshare.1159038/Part:AviTag(TM)">
                <ns2:type ns2:resource="so:0000316"/>
                <displayId>AviTag(TM)</displayId>
                <name>AviTag(TM)</name>
                <description></description>
                <dnaSequence>
                    <DnaSequence ns2:about="http://genocad.org/SBOL/doi:10.6084/m9.figshare.1159038/Part:AviTag(TM)#seq">
                        <nucleotides>ggactgaacgatatttttgaggcgcaaaaaattgagtggcatgaa</nucleotides>
                    </DnaSequence>
                </dnaSequence>
            </DnaComponent>
        </component>
        <component>
            <DnaComponent ns2:about="http://genocad.org/SBOL/doi:10.6084/m9.figshare.1159038/Part:Azami-Green">
                <ns2:type ns2:resource="so:0000316"/>
                <displayId>Azami-Green</displayId>
                <name>Azami-Green</name>
                <description></description>
                <dnaSequence>
                    <DnaSequence ns2:about="http://genocad.org/SBOL/doi:10.6084/m9.figshare.1159038/Part:Azami-Green#seq">
                        <nucleotides>atggtgagtgtgattaaaccagagatgaagatcaagctgtgtatgagaggcactgtaaacgggcataatttcgtgattgaaggagaaggaaaaggaaatccttacgagggaacgcagattttagacctgaacgtcactgaaggcgcacctctgcctttcgcttacgatatcttgacaacagtgttccagtacggcaacagggcattcaccaagtacccagcagatattcaggactatttcaagcagacttttcctgaggggtatcactgggaaagaagcatgacttatgaagaccagggcatttgcaccgccacaagcaacataagcatgaggggcgactgttttttctatgacattcgttttgatggtgtgaactttcctcccaatggtccggttatgcagaagaagactcttaaatgggagccatccactgagaaaatgtacgtacgtgatggagtgctgaagggtgatgttaacatggctctgttgcttgaaggaggtggccattatcgatgtgatttcaaaactacttacaaagcaaagaaggatgtccgtttgccagactatcactttgtggaccaccgcattgagattttgaagcatgacaaagattacaacaaggtcaagctctatgagaatgccgttgctcgctattctatgctgccgagtcaggccaagtaa</nucleotides>
                    </DnaSequence>
                </dnaSequence>
            </DnaComponent>
        </component>
        <component>
            <DnaComponent ns2:about="http://genocad.org/SBOL/doi:10.6084/m9.figshare.1159038/Part:bacterial_terminator">
                <ns2:type ns2:resource="so:0000141"/>
                <displayId>bacterial_terminator</displayId>
                <name>bacterial terminator</name>
                <description>putative bacterial transcription terminator</description>
                <dnaSequence>
                    <DnaSequence ns2:about="http://genocad.org/SBOL/doi:10.6084/m9.figshare.1159038/Part:bacterial_terminator#seq">
                        <nucleotides>atttcagataaaaaaaatccttagctttcgctaaggatgatttc</nucleotides>
                    </DnaSequence>
                </dnaSequence>
            </DnaComponent>
        </component>
        <component>
            <DnaComponent ns2:about="http://genocad.org/SBOL/doi:10.6084/m9.figshare.1159038/Part:barnase-001">
                <ns2:type ns2:resource="so:0000316"/>
                <displayId>barnase-001</displayId>
                <name>barnase-001</name>
                <description>The barnase gene is lethal in standard bacterial transformation strains.</description>
                <dnaSequence>
                    <DnaSequence ns2:about="http://genocad.org/SBOL/doi:10.6084/m9.figshare.1159038/Part:barnase-001#seq">
                        <nucleotides>atggcacaggttatcaacacgtttgacggggttgcggattatcttcagacatatcataagctacctgataattacattacaaaatcagaagcacaagccctcggctgggtggcatcaaaagggaaccttgcagacgtcgctccggggaaaagcatcggcggagacatcttctcaaacagggaaggcaaactcccgggcaaaagcggacgaacatggcgtgaagcggatattaactatacatcaggcttcagaaattcagaccggattctttactcaagcgactggctgatttacaaaacaacggaccattatcagacctttacaaaaatcagataa</nucleotides>
                    </DnaSequence>
                </dnaSequence>
            </DnaComponent>
        </component>
        <component>
            <DnaComponent ns2:about="http://genocad.org/SBOL/doi:10.6084/m9.figshare.1159038/Part:barnase-002">
                <ns2:type ns2:resource="so:0000316"/>
                <displayId>barnase-002</displayId>
                <name>barnase-002</name>
                <description>The barnase gene is lethal in standard bacterial transformation strains.</description>
                <dnaSequence>
                    <DnaSequence ns2:about="http://genocad.org/SBOL/doi:10.6084/m9.figshare.1159038/Part:barnase-002#seq">
                        <nucleotides>atggcacaggttatcaacacgtttgacggggttgcggattatcttcagacatatcataagctacctgataattacattacaaaatcagaagcacaagccctcggctgggtggcatcaaaagggaaccttgcagacgtcgctccggggaaaagcatcggcggagacatcttctcaaacaaggaaggcaaactcccgggcaaaagcggacgaacatggcgtgaagcggatattaactatacatcaggcttcagaaattcagaccggattctttactcaagcgactggctgatttacaaaacaacggaccattatcagacctttacaaaaatcagataa</nucleotides>
                    </DnaSequence>
                </dnaSequence>
            </DnaComponent>
        </component>
        <component>
            <DnaComponent ns2:about="http://genocad.org/SBOL/doi:10.6084/m9.figshare.1159038/Part:BFP">
                <ns2:type ns2:resource="so:0000316"/>
                <displayId>BFP</displayId>
                <name>BFP</name>
                <description>mammalian codon-optimized</description>
                <dnaSequence>
                    <DnaSequence ns2:about="http://genocad.org/SBOL/doi:10.6084/m9.figshare.1159038/Part:BFP#seq">
                        <nucleotides>atggtgagcaagggcgaggagctgttcaccggggtggtgcccatcctggtcgagctggacggcgacgtaaacggccacaagttcagcgtgtccggcgagggcgagggcgatgccacctacggcaagctgaccctgaagttcatctgcaccaccggcaagctgcccgtgccctggcccaccctcgtgaccaccctgagccacggcgtccagtgcttcagccgctaccccgaccacatgaagcagcacgacttcttcaagtccgccatgcccgaaggctacgtccaggagcgcaccatcttcttcaaggacgacggcaactacaagacccgcgccgaggtgaagttcgagggcgacaccctggtgaaccgcatcgagctgaagggcatcgacttcaaggaggacggcaacatcctggggcacaagctggagtacaacttcaacagccacaacgtctatatcatggccgacaagcagaagaacggcatcaaggcgaacttcaagatccgccacaacatcgaggacggcagcgtgcagctcgccgaccactaccagcagaacacccccatcggcgacggccccgtgctgctgcccgacagccactacctgagcacccagtccgccctgagcaaagaccccaacgagaagcgcgatcacatggtcctgctggagttcgtgaccgccgccgggatcactctcggcatggacgagctgtacaagtaa</nucleotides>
                    </DnaSequence>
                </dnaSequence>
            </DnaComponent>
        </component>
        <component>
            <DnaComponent ns2:about="http://genocad.org/SBOL/doi:10.6084/m9.figshare.1159038/Part:BioBrick_prefix">
                <ns2:type ns2:resource="SO:0000001"/>
                <displayId>BioBrick_prefix</displayId>
                <name>BioBrick prefix</name>
                <description></description>
                <dnaSequence>
                    <DnaSequence ns2:about="http://genocad.org/SBOL/doi:10.6084/m9.figshare.1159038/Part:BioBrick_prefix#seq">
                        <nucleotides>gaattcgcggccgcttctagag</nucleotides>
                    </DnaSequence>
                </dnaSequence>
            </DnaComponent>
        </component>
        <component>
            <DnaComponent ns2:about="http://genocad.org/SBOL/doi:10.6084/m9.figshare.1159038/Part:BioBrick_suffix">
                <ns2:type ns2:resource="SO:0000001"/>
                <displayId>BioBrick_suffix</displayId>
                <name>BioBrick suffix</name>
                <description></description>
                <dnaSequence>
                    <DnaSequence ns2:about="http://genocad.org/SBOL/doi:10.6084/m9.figshare.1159038/Part:BioBrick_suffix#seq">
                        <nucleotides>tactagtagcggccgctgcag</nucleotides>
                    </DnaSequence>
                </dnaSequence>
            </DnaComponent>
        </component>
        <component>
            <DnaComponent ns2:about="http://genocad.org/SBOL/doi:10.6084/m9.figshare.1159038/Part:BirA">
                <ns2:type ns2:resource="so:0000316"/>
                <displayId>BirA</displayId>
                <name>BirA</name>
                <description></description>
                <dnaSequence>
                    <DnaSequence ns2:about="http://genocad.org/SBOL/doi:10.6084/m9.figshare.1159038/Part:BirA#seq">
                        <nucleotides>atgaaggataacaccgtgccactgaaattgattgccctgttagcgaacggtgaatttcactctggcgagcagttgggtgaaacgctgggaatgagccgggcggctattaataaacacattcagacactgcgtgactggggcgttgatgtctttaccgttccgggtaaaggatacagcctgcctgagcccatccagttacttaatgctgaacagatattgggtcagctggatggcggtagtgtagccgtgctgccagttattgactccacgaatcagtaccttcttgatcgtatcggagagcttaaatcgggcgatgcctgtgttgcagaataccagcaggctggccgtggtcgccgggggcggaaatggttttcgccttttggcgcaaacttatatttgtcgatgttctggcgtctggaacaaggcccggcggcggcgattggtttaagtctggttatcggtatcgtgatggcggaagtattacgcaagctgggagcagataaagttcgtgtcaaatggcctaatgacctctatctgcaggatcgcaagctggcaggcattcttgtggagctgactggcaaaactggcgatgcggcgcaaatagtcattggagccgggatcaacatggcaatgcgccgtgttgaagagagtgtcgttaatcaggggtggatcacgctgcaggaagcggggatcaatctcgatcgtaatacgttggcggccatgctaatacgtgaattacgtgctgcgttggaactcttcgaacaagaaggattggcaccttatctgtcgcgctgggaaaagctggataattttattaatcgcccagtgaaacttatcattggtgataaagagatatttggcatttcacgcggaatagacaaacagggggctttattacttgagcaggatggaataataaaaccctggatgggcggtgaaatatccctgcgtagtgcagaaaaataa</nucleotides>
                    </DnaSequence>
                </dnaSequence>
            </DnaComponent>
        </component>
        <component>
            <DnaComponent ns2:about="http://genocad.org/SBOL/doi:10.6084/m9.figshare.1159038/Part:bla(M)-001">
                <ns2:type ns2:resource="so:0000316"/>
                <displayId>bla(M)-001</displayId>
                <name>bla(M)-001</name>
                <description>allows cytosolic expression of beta-lactamase</description>
                <dnaSequence>
                    <DnaSequence ns2:about="http://genocad.org/SBOL/doi:10.6084/m9.figshare.1159038/Part:bla(M)-001#seq">
                        <nucleotides>ccagaaacgctggtgaaagtaaaagatgctgaagatcagttgggtgcacgagtgggttacatcgaactggatctcaacagcggtaagatccttgagagttttcgccccgaagaacgttttccaatgatgagcacttttaaagttctgctatgtggcgcggtattatcccgtattgacgccgggcaagagcaactcggtcgccgcatacactattctcagaatgacttggttgagtactcaccagtcacagaaaagcatcttacggatggcatgacagtaagagaattatgcagtgctgccataaccatgagtgataacactgcggccaacttacttctgacaacgatcggaggaccgaaggagctaaccgcttttttgcacaacatgggggatcatgtaactcgccttgatcgttgggaaccggagctgaatgaagccataccaaacgacgagcgtgacaccacgatgcctgcagcaatggcaacaacgttgcgcaaactattaactggcgaactacttactctagcttcccggcaacaattaatagactggatggaggcggataaagttgcaggaccacttctgcgctcggcccttccggctggctggtttattgctgataaatctggagccggtgagcgtgggtctcgcggtatcattgcagcactggggccagatggtaagccctcccgtatcgtagttatctacacgacggggagtcaggcaactatggatgaacgaaatagacagatcgctgagataggtgcctcactgattaagcattggtaa</nucleotides>
                    </DnaSequence>
                </dnaSequence>
            </DnaComponent>
        </component>
        <component>
            <DnaComponent ns2:about="http://genocad.org/SBOL/doi:10.6084/m9.figshare.1159038/Part:BleoR-003">
                <ns2:type ns2:resource="so:0000316"/>
                <displayId>BleoR-003</displayId>
                <name>BleoR-003</name>
                <description>confers resistance to bleomycin, phleomycin, and Zeocin(TM)</description>
                <dnaSequence>
                    <DnaSequence ns2:about="http://genocad.org/SBOL/doi:10.6084/m9.figshare.1159038/Part:BleoR-003#seq">
                        <nucleotides>atggccaagttgaccagtgccgttccggtgctcaccgcgcgcgacgtcgccggagcggtcgagttctggaccgaccggctcgggttctcccgggacttcgtggaggacgacttcgccggtgtggtccgggacgacgtgaccctgttcatcagcgcggtccaggaccaggtggtgccggacaacaccctggcctgggtgtgggtgcgcggcctggacgagctgtacgccgagtggtcggaggtcgtgtccacgaacttccgggacgcctccgggccggccatgaccgagatcggcgagcagccgtgggggcgggagttcgccctgcgcgacccggccggcaactgcgtgcacttcgtggccgaggagcaggactga</nucleotides>
                    </DnaSequence>
                </dnaSequence>
            </DnaComponent>
        </component>
        <component>
            <DnaComponent ns2:about="http://genocad.org/SBOL/doi:10.6084/m9.figshare.1159038/Part:blunt_sites-001">
                <ns2:type ns2:resource="SO:0000001"/>
                <displayId>blunt_sites-001</displayId>
                <name>blunt sites-001</name>
                <description>blunt cutter sites that allow ORF insertion in all three reading frames</description>
                <dnaSequence>
                    <DnaSequence ns2:about="http://genocad.org/SBOL/doi:10.6084/m9.figshare.1159038/Part:blunt_sites-001#seq">
                        <nucleotides>gatatcccgggagctc</nucleotides>
                    </DnaSequence>
                </dnaSequence>
            </DnaComponent>
        </component>
        <component>
            <DnaComponent ns2:about="http://genocad.org/SBOL/doi:10.6084/m9.figshare.1159038/Part:blunt_sites-002">
                <ns2:type ns2:resource="SO:0000001"/>
                <displayId>blunt_sites-002</displayId>
                <name>blunt sites-002</name>
                <description>blunt cutter sites that allow ORF insertion in all three reading frames</description>
                <dnaSequence>
                    <DnaSequence ns2:about="http://genocad.org/SBOL/doi:10.6084/m9.figshare.1159038/Part:blunt_sites-002#seq">
                        <nucleotides>cagctgtatacacgtg</nucleotides>
                    </DnaSequence>
                </dnaSequence>
            </DnaComponent>
        </component>
        <component>
            <DnaComponent ns2:about="http://genocad.org/SBOL/doi:10.6084/m9.figshare.1159038/Part:bom-001">
                <ns2:type ns2:resource="SO:0000001"/>
                <displayId>bom-001</displayId>
                <name>bom-001</name>
                <description>basis of mobility region from pBR322</description>
                <dnaSequence>
                    <DnaSequence ns2:about="http://genocad.org/SBOL/doi:10.6084/m9.figshare.1159038/Part:bom-001#seq">
                        <nucleotides>cgcagccatgacccagtcacgtagcgatagcggagtgtatactggcttaactatgcggcatcagagcagattgtactgagagtgcaccatatgcggtgtgaaataccgcacagatgcgtaaggagaaaataccgcatcagg</nucleotides>
                    </DnaSequence>
                </dnaSequence>
            </DnaComponent>
        </component>
        <component>
            <DnaComponent ns2:about="http://genocad.org/SBOL/doi:10.6084/m9.figshare.1159038/Part:CAP_binding_site-001">
                <ns2:type ns2:resource="so:0000410"/>
                <displayId>CAP_binding_site-001</displayId>
                <name>CAP binding site-001</name>
                <description>CAP binding activates transcription in the presence of cAMP.</description>
                <dnaSequence>
                    <DnaSequence ns2:about="http://genocad.org/SBOL/doi:10.6084/m9.figshare.1159038/Part:CAP_binding_site-001#seq">
                        <nucleotides>atgagtgagctaactcacatta</nucleotides>
                    </DnaSequence>
                </dnaSequence>
            </DnaComponent>
        </component>
        <component>
            <DnaComponent ns2:about="http://genocad.org/SBOL/doi:10.6084/m9.figshare.1159038/Part:CAP_binding_site-002">
                <ns2:type ns2:resource="so:0000410"/>
                <displayId>CAP_binding_site-002</displayId>
                <name>CAP binding site-002</name>
                <description>CAP binding activates transcription in the presence of cAMP.</description>
                <dnaSequence>
                    <DnaSequence ns2:about="http://genocad.org/SBOL/doi:10.6084/m9.figshare.1159038/Part:CAP_binding_site-002#seq">
                        <nucleotides>taatgtgagttagctcactcat</nucleotides>
                    </DnaSequence>
                </dnaSequence>
            </DnaComponent>
        </component>
        <component>
            <DnaComponent ns2:about="http://genocad.org/SBOL/doi:10.6084/m9.figshare.1159038/Part:Cas9">
                <ns2:type ns2:resource="so:0000316"/>
                <displayId>Cas9</displayId>
                <name>Cas9</name>
                <description>generates RNA-guided double strand breaks in DNA</description>
                <dnaSequence>
                    <DnaSequence ns2:about="http://genocad.org/SBOL/doi:10.6084/m9.figshare.1159038/Part:Cas9#seq">
                        <nucleotides>atggataagaaatactcaataggactggatattggcacaaatagcgtcggatgggctgtgatcactgatgaatataaggttccttctaaaaagttcaaggttctgggaaatacagaccgccacagtatcaaaaaaaatcttataggggctcttctgtttgacagtggagagacagccgaagctactagactcaaacggacagctaggagaaggtatacaagacggaagaataggatttgttatctccaggagattttttcaaatgagatggccaaagtggatgatagtttctttcatagacttgaagagtcttttttggtggaagaagacaagaagcatgaaagacatcctatttttggaaatatagtggatgaagttgcttatcacgagaaatatccaactatctatcatctgagaaaaaaattggtggattctactgataaagccgatttgcgcctgatctatttggccctggcccacatgattaagtttagaggtcattttttgattgagggcgatctgaatcctgataatagtgatgtggacaaactgtttatccagttggtgcaaacctacaatcaactgtttgaagaaaaccctattaacgcaagtggagtggatgctaaagccattctttctgcaagattgagtaaatcaagaagactggaaaatctcattgctcagctccccggtgagaagaaaaatggcctgtttgggaatctcattgctttgtcattgggtttgacccctaattttaaatcaaattttgatttggcagaagatgctaaactccagctttcaaaagatacttacgatgatgatctggataatctgttggctcaaattggagatcaatatgctgatttgtttttggcagctaagaatctgtcagatgctattctgctttcagacatcctgagagtgaatactgaaataactaaggctcccctgtcagcttcaatgattaaacgctacgatgaacatcatcaagacttgactcttctgaaagccctggttagacaacaacttccagaaaagtataaagaaatcttttttgatcaatcaaaaaacggatatgcaggttatattgatggcggcgcaagccaagaagaattttataaatttatcaaaccaattctggaaaaaatggatggtactgaggaactgttggtgaaactgaatagagaagatttgctgcgcaagcaacggacctttgacaacggctctattccccatcaaattcacttgggtgagctgcatgctattttgagaagacaagaagacttttatccatttctgaaagacaatagagagaagattgaaaaaatcttgacttttaggattccttattatgttggtccattggccagaggcaatagtaggtttgcatggatgactcggaagtctgaagaaacaattaccccatggaattttgaagaagttgtcgataaaggtgcttcagctcaatcatttattgaacgcatgacaaactttgataaaaatcttccaaatgaaaaagtgctgccaaaacatagtttgctttatgagtattttaccgtttataacgaattgacaaaggtcaaatatgttactgaaggaatgagaaaaccagcatttctttcaggtgaacagaagaaagccattgttgatctgctcttcaaaacaaataggaaagtgaccgttaagcaactgaaagaagattatttcaaaaaaatagaatgttttgatagtgttgaaatttcaggagttgaagatagatttaatgcttcactgggtacataccatgatttgctgaaaattattaaagataaagattttttggataatgaagaaaatgaagacatcctggaggatattgttctgacattgaccctgtttgaagatagggagatgattgaggaaagacttaaaacatacgctcacctctttgatgataaggtgatgaaacagcttaaaagacgcagatatactggttggggaaggttgtccagaaaattgattaatggtattagggataagcaatctggcaaaacaatactggattttttgaaatcagatggttttgccaatcgcaattttatgcagctcatccatgatgatagtttgacatttaaagaagacatccaaaaagcacaagtgtctggacaaggcgatagtctgcatgaacatattgcaaatctggctggtagccctgctattaaaaaaggtattctccagactgtgaaagttgttgatgaattggtcaaagtgatggggcggcataagccagaaaatatcgttattgaaatggcaagagaaaatcagacaactcaaaagggccagaaaaattccagagagaggatgaaaagaatcgaagaaggtatcaaagaactgggaagtcagattcttaaagagcatcctgttgaaaatactcaattgcaaaatgaaaagctctatctctattatctccaaaatggaagagatatgtatgtggaccaagaactggatattaataggctgagtgattatgatgtcgatcacattgttccacaaagtttccttaaagacgattcaatagacaataaggtcctgaccaggtctgataaaaatagaggtaaatccgataacgttccaagtgaagaagtggtcaaaaagatgaaaaactattggagacaacttctgaacgccaagctgatcactcaaaggaagtttgataatctgaccaaagctgaaagaggaggtttgagtgaacttgataaagctggttttatcaaacgccaattggttgaaactcgccaaatcactaagcatgtggcacaaattttggatagtcgcatgaatactaaatacgatgaaaatgataaacttattagagaggttaaagtgattaccctgaaatctaaactggtttctgacttcagaaaagatttccaattctataaagtgagagagattaacaattaccatcatgcccatgatgcctatctgaatgccgtcgttggaactgctttgattaagaaatatccaaaacttgaaagcgagtttgtctatggtgattataaagtttatgatgttaggaaaatgattgctaagtctgagcaagaaataggcaaagcaaccgcaaagtatttcttttactctaatatcatgaacttcttcaaaacagaaattacacttgcaaatggagagattcgcaaacgccctctgatcgaaactaatggggaaactggagaaattgtctgggataaagggagagattttgccacagtgcgcaaagtgttgtccatgccccaagtcaatatcgtcaagaaaacagaagtgcagacaggcggattctctaaggagtcaattctgccaaaaagaaattccgacaagctgattgctaggaaaaaagactgggacccaaaaaaatatggtggttttgatagtccaaccgtggcttattcagtcctggtggttgctaaggtggaaaaagggaaatccaagaagctgaaatccgttaaagagctgctggggatcacaattatggaaagaagttcctttgaaaaaaatcccattgactttctggaagctaaaggatataaggaagttaaaaaagacctgatcattaaactgcctaaatatagtctttttgagctggaaaacggtaggaaacggatgctggctagtgccggagaactgcaaaaaggaaatgagctggctctgccaagcaaatatgtgaattttctgtatctggctagtcattatgaaaagttgaagggtagtccagaagataacgaacaaaaacaattgtttgtggagcagcataagcattatctggatgagattattgagcaaatcagtgaattttctaagagagttattctggcagatgccaatctggataaagttcttagtgcatataacaaacatagagacaaaccaataagagaacaagcagaaaatatcattcatctgtttaccttgaccaatcttggagcacccgctgcttttaaatactttgatacaacaattgataggaaaagatatacctctacaaaagaagttctggatgccactcttatccatcaatccatcactggtctttatgaaacacgcattgatttgagtcagctgggaggtgac</nucleotides>
                    </DnaSequence>
                </dnaSequence>
            </DnaComponent>
        </component>
        <component>
            <DnaComponent ns2:about="http://genocad.org/SBOL/doi:10.6084/m9.figshare.1159038/Part:cat_promoter-001">
                <ns2:type ns2:resource="so:0000167"/>
                <displayId>cat_promoter-001</displayId>
                <name>cat promoter-001</name>
                <description>promoter of the E. coli cat gene</description>
                <dnaSequence>
                    <DnaSequence ns2:about="http://genocad.org/SBOL/doi:10.6084/m9.figshare.1159038/Part:cat_promoter-001#seq">
                        <nucleotides>tgatcggcacgtaagaggttccaactttcaccataatgaaataagatcactaccgggcgtattttttgagttgtcgagattttcaggagctaaggaagctaaa</nucleotides>
                    </DnaSequence>
                </dnaSequence>
            </DnaComponent>
        </component>
        <component>
            <DnaComponent ns2:about="http://genocad.org/SBOL/doi:10.6084/m9.figshare.1159038/Part:cat_promoter-003">
                <ns2:type ns2:resource="so:0000167"/>
                <displayId>cat_promoter-003</displayId>
                <name>cat promoter-003</name>
                <description>promoter of the E. coli cat gene</description>
                <dnaSequence>
                    <DnaSequence ns2:about="http://genocad.org/SBOL/doi:10.6084/m9.figshare.1159038/Part:cat_promoter-003#seq">
                        <nucleotides>tgatcggcacgtaagaggttccaactttcaccataatgaaataagatcactaccgggcgtatttttgagttatcgagattttcaggagctaaggaagctaaa</nucleotides>
                    </DnaSequence>
                </dnaSequence>
            </DnaComponent>
        </component>
        <component>
            <DnaComponent ns2:about="http://genocad.org/SBOL/doi:10.6084/m9.figshare.1159038/Part:cat_promoter-004">
                <ns2:type ns2:resource="so:0000167"/>
                <displayId>cat_promoter-004</displayId>
                <name>cat promoter-004</name>
                <description>promoter of the E. coli cat gene</description>
                <dnaSequence>
                    <DnaSequence ns2:about="http://genocad.org/SBOL/doi:10.6084/m9.figshare.1159038/Part:cat_promoter-004#seq">
                        <nucleotides>tgatcggcacgtaagaggttccaactttcaccataatgaaataagatcactaccgggcgtattttttgagttatcgagattttcaggagctaaggaagctaaa</nucleotides>
                    </DnaSequence>
                </dnaSequence>
            </DnaComponent>
        </component>
        <component>
            <DnaComponent ns2:about="http://genocad.org/SBOL/doi:10.6084/m9.figshare.1159038/Part:CB">
                <ns2:type ns2:resource="so:0000316"/>
                <displayId>CB</displayId>
                <name>CB</name>
                <description></description>
                <dnaSequence>
                    <DnaSequence ns2:about="http://genocad.org/SBOL/doi:10.6084/m9.figshare.1159038/Part:CB#seq">
                        <nucleotides>atgattaagggtatgaaaacacgaggcgaacgactgaaagcacgccgtttagagctgaaactgacgctgaagcaagtggcagaagctgtaggaatctctcttccgggcgtccaaaacttagaacgtggcgacgtgatgccgtcgctggagatcgggctatcgctggcaaaatgcctgcgtaagcccgtgcaatggatactgtatggcactgaatctgatccagaccgcgttcctgttattggtacgacagagaccggaccggatagagactggcagcctggagaacctgccaacacagagcgattcctgccgttcgtgagtcaacggaacaccgtttacgcactgacggtcgggaaccagattcagcgaaactaccagccgggagacgttatcctggtcgattcttcacttacgcttgtaccgggtgaggatgtactggtttgtgataataacggcgagatcacaattcaacgattagcccgttatgacgagcagcattactaccttgatagtgctaactctcaacgggttatccatgataaaagtgatcttcaatttgtgcaccaagtagtcggtacgatcaaatcgttcatggttgagggtagatga</nucleotides>
                    </DnaSequence>
                </dnaSequence>
            </DnaComponent>
        </component>
        <component>
            <DnaComponent ns2:about="http://genocad.org/SBOL/doi:10.6084/m9.figshare.1159038/Part:ccdB-002">
                <ns2:type ns2:resource="so:0000316"/>
                <displayId>ccdB-002</displayId>
                <name>ccdB-002</name>
                <description>Plasmids containing the ccdB gene cannot be propagated in standard E. coli strains.</description>
                <dnaSequence>
                    <DnaSequence ns2:about="http://genocad.org/SBOL/doi:10.6084/m9.figshare.1159038/Part:ccdB-002#seq">
                        <nucleotides>cagtttaaggtttacacctataaaagagagagccgttatcgtctgtttgtggatgtacagagtgatattattgacacgccggggcgacggatggtgatccccctggccagtgcacgtctgctgtcagataaagtctcccgtgaactttacccggtggtgcatatcggggatgaaagctggcgcatgatgaccaccgatatggccagtgtgccggtctccgttatcggggaagaagtggctgatctcagccaccgcgaaaatgacatcaaaaacgccattaacctgatgttctggggaatataa</nucleotides>
                    </DnaSequence>
                </dnaSequence>
            </DnaComponent>
        </component>
        <component>
            <DnaComponent ns2:about="http://genocad.org/SBOL/doi:10.6084/m9.figshare.1159038/Part:ccdB-003">
                <ns2:type ns2:resource="so:0000316"/>
                <displayId>ccdB-003</displayId>
                <name>ccdB-003</name>
                <description>Plasmids containing the ccdB gene cannot be propagated in standard E. coli strains.</description>
                <dnaSequence>
                    <DnaSequence ns2:about="http://genocad.org/SBOL/doi:10.6084/m9.figshare.1159038/Part:ccdB-003#seq">
                        <nucleotides>atgcagtttaaggtttacacctataaaagagagagccgttatcgtctgtttgtggatgtacagagtgatattattgacacgcccgggcgacggatggtgatccccctggccagtgcacgtctgctgtcagataaagtctcccgtgaactttacccggtggtgcatatcggggatgaaagctggcgcatgatgaccaccgatatggccagtgtgccggtttccgttatcggggaagaagtggctgatctcagccaccgcgaaaatgacatcaaaaacgccattaacctgatgttctggggaatataa</nucleotides>
                    </DnaSequence>
                </dnaSequence>
            </DnaComponent>
        </component>
        <component>
            <DnaComponent ns2:about="http://genocad.org/SBOL/doi:10.6084/m9.figshare.1159038/Part:ccdB-004">
                <ns2:type ns2:resource="so:0000316"/>
                <displayId>ccdB-004</displayId>
                <name>ccdB-004</name>
                <description>Plasmids containing the ccdB gene cannot be propagated in standard E. coli strains.</description>
                <dnaSequence>
                    <DnaSequence ns2:about="http://genocad.org/SBOL/doi:10.6084/m9.figshare.1159038/Part:ccdB-004#seq">
                        <nucleotides>atgcagtttaaggtttacacctataaaagagagagccgttatcgtctgtttgtggatgtacagagtgatattattgacacgcccgggcgacggatggtgatccccctggccagtgcacgtctgctgtcagataaagtctcccgtgaactttacccggtggtgcatatcggggatgaaagctggcgcatgatgaccaccgatatggccagtgtgccggtctccgttatcggggaagaagtggctgatctcagccaccgcgaaaatgacatcaaaaacgccattaacctgatgttctggggaatataa</nucleotides>
                    </DnaSequence>
                </dnaSequence>
            </DnaComponent>
        </component>
        <component>
            <DnaComponent ns2:about="http://genocad.org/SBOL/doi:10.6084/m9.figshare.1159038/Part:CFP">
                <ns2:type ns2:resource="so:0000316"/>
                <displayId>CFP</displayId>
                <name>CFP</name>
                <description>mammalian codon-optimized</description>
                <dnaSequence>
                    <DnaSequence ns2:about="http://genocad.org/SBOL/doi:10.6084/m9.figshare.1159038/Part:CFP#seq">
                        <nucleotides>atggtgagcaagggcgaggagctgttcaccggggtggtgcccatcctggtcgagctggacggcgacgtaaacggccacaggttcagcgtgtccggcgagggcgagggcgatgccacctacggcaagctgaccctgaagttcatctgcaccaccggcaagctgcccgtgccctggcccaccctcgtgaccaccctgacctggggcgtgcagtgcttcagccgctaccccgaccacatgaagcagcacgacttcttcaagtccgccatgcccgaaggctacgtccaggagcgtaccatcttcttcaaggacgacggcaactacaagacccgcgccgaggtgaagttcgagggcgacaccctggtgaaccgcatcgagctgaagggcatcgacttcaaggaggacggcaacatcctggggcacaagctggagtacaactacatcagccacaacgtctatatcaccgccgacaagcagaagaacggcatcaaggcccacttcaagatccgccacaacatcgaggacggcagcgtgcagctcgccgaccactaccagcagaacacccccatcggcgacggccccgtgctgctgcccgacaaccactacctgagcacccagtccgccctgagcaaagaccccaacgagaagcgcgatcacatggtcctgctggagttcgtgaccgccgccgggatcactctcggcatggacgagctgtacaagtaa</nucleotides>
                    </DnaSequence>
                </dnaSequence>
            </DnaComponent>
        </component>
        <component>
            <DnaComponent ns2:about="http://genocad.org/SBOL/doi:10.6084/m9.figshare.1159038/Part:CloDF13_ori">
                <ns2:type ns2:resource="SO:0000296"/>
                <displayId>CloDF13_ori</displayId>
                <name>CloDF13 ori</name>
                <description>Plasmids containing the CloDF13 (CDF) origin of replication can be propagated in E. coli cells that contai</description>
                <dnaSequence>
                    <DnaSequence ns2:about="http://genocad.org/SBOL/doi:10.6084/m9.figshare.1159038/Part:CloDF13_ori#seq">
                        <nucleotides>gatcaaaggatcttcttgagatcctttttttctgcgcgtaatcttttgccctgtaaacgaaaaaaccacctggggaggtggtttgatcgaaggttaagtcagttggggaactgcttaaccgtggtaactggctttcgcagagcacagcaaccaaatctgtccttccagtgtagccggactttggcgcacacttcaagagcaaccgcgtgtttagctaaacaaatcctctgcgaactcccagttaccaatggctgctgccagtggcgttttaccgtgcttttccgggttggactcaagtgaacagttaccggataaggcgcagcagtcgggctgaacggggagttcttgcttacagcccagcttggagcgaacgacctacaccgagccgagataccagtgtgtgagctatgagaaagcgccacacttcccgtaagggagaaaggcggaacaggtatccggtaaacggcagggtcggaacaggagagcgcaagagggagcgacccgccggaaacggtggggatctttaagtcctgtcgggtttcgcccgtactgtcagattcatggttgagcctcacggctcccacagatgcaccggaaaagcgtctgtttatgtgaactctggcaggagggcggagcctatggaaaaacgccaccggcgcggccctgctgttttgcctcacatgttagtcccctgcttatccacggaatctgtgggtaactttgtatgtgtccgcagcgc</nucleotides>
                    </DnaSequence>
                </dnaSequence>
            </DnaComponent>
        </component>
        <component>
            <DnaComponent ns2:about="http://genocad.org/SBOL/doi:10.6084/m9.figshare.1159038/Part:CmR-001">
                <ns2:type ns2:resource="so:0000316"/>
                <displayId>CmR-001</displayId>
                <name>CmR-001</name>
                <description>confers resistance to chloramphenicol</description>
                <dnaSequence>
                    <DnaSequence ns2:about="http://genocad.org/SBOL/doi:10.6084/m9.figshare.1159038/Part:CmR-001#seq">
                        <nucleotides>atggagaaaaaaatcactggatataccaccgttgatatatcccaatggcatcgtaaagaacattttgaggcatttcagtcagttgctcaatgtacctataaccagaccgttcagctggatattacggcctttttaaagaccgtaaagaaaaataagcacaagttttatccggcctttattcacattcttgcccgcctgatgaatgctcatccggaattacgtatggcaatgaaagacggtgagctggtgatatgggatagtgttcacccttgttacaccgttttccatgagcaaactgaaacgttttcatcgctctggagtgaataccacgacgatttccggcagtttctacacatatattcgcaagatgtggcgtgttacggtgaaaacctggcctatttccctaaagggtttattgagaatatgtttttcgtctcagccaatccctgggtgagtttcaccagttttgatttaaacgtggccaatatggacaacttcttcgcccccgttttcaccatgggcaaatattatacgcaaggcgacaaggtgctgatgccgctggcgattcaggttcatcatgccgtttgtgatggcttccatgtcggcagaatgcttaatgaattacaacagtactgcgatgagtggcagggcggggcgtaa</nucleotides>
                    </DnaSequence>
                </dnaSequence>
            </DnaComponent>
        </component>
        <component>
            <DnaComponent ns2:about="http://genocad.org/SBOL/doi:10.6084/m9.figshare.1159038/Part:CmR-002">
                <ns2:type ns2:resource="so:0000316"/>
                <displayId>CmR-002</displayId>
                <name>CmR-002</name>
                <description>confers resistance to chloramphenicol</description>
                <dnaSequence>
                    <DnaSequence ns2:about="http://genocad.org/SBOL/doi:10.6084/m9.figshare.1159038/Part:CmR-002#seq">
                        <nucleotides>atggagaaaaaaatcactggatataccaccgttgatatatcccaatggcatcgtaaagaacattttgaggcatttcagtcagttgctcaatgtacctataaccagaccgttcagctggatattacggcctttttaaagaccgtaaagaaaaataagcacaagttttatccggcctttattcacattcttgcccgcctgatgaatgctcatccggaattccgtatggcaatgaaagacggtgagctggtgatatgggatagtgttcacccttgttacaccgttttccatgagcaaactgaaacgttttcatcgctctggagtgaataccacgacgatttccggcagtttctacacatatattcgcaagatgtggcgtgttacggtgaaaacctggcctatttccctaaagggtttattgagaatatgtttttcgtctcagccaatccctgggtgagtttcaccagttttgatttaaacgtggccaatatggacaacttcttcgcccccgttttcacgatgggcaaatattatacgcaaggcgacaaggtgctgatgccgctggcgattcaggttcatcatgccgtttgtgatggcttccatgtcggcagaatgcttaatgaattacaacagtactgcgatgagtggcagggcggggcgtaa</nucleotides>
                    </DnaSequence>
                </dnaSequence>
            </DnaComponent>
        </component>
        <component>
            <DnaComponent ns2:about="http://genocad.org/SBOL/doi:10.6084/m9.figshare.1159038/Part:CmR-003">
                <ns2:type ns2:resource="so:0000316"/>
                <displayId>CmR-003</displayId>
                <name>CmR-003</name>
                <description>confers resistance to chloramphenicol</description>
                <dnaSequence>
                    <DnaSequence ns2:about="http://genocad.org/SBOL/doi:10.6084/m9.figshare.1159038/Part:CmR-003#seq">
                        <nucleotides>atggagaaaaaaatcactggatataccaccgttgatatatcccaatggcatcgtaaagaacattttgaggcatttcagtcagttgctcaatgtacctataaccagaccgttcagctcgatattacggcctttttaaagaccgtaaagaaaaataagcacaagttttatccggcctttattcacattcttgcccgcctgatgaatgctcatccggaatttcgtatggcaatgaaagacggtgagctggtgatatgggatagtgttcacccttgttacaccgttttccatgagcaaactgaaacgttttcatcgctctggagtgaataccacgacgatttccggcagtttctacacatatattcgcaagatgtggcgtgttacggtgaaaacctggcctatttccctaaagggtttattgagaatatgtttttcgtctcagccaatccctgggtgagtttcaccagttttgatttaaacgtggccaatatggacaacttcttcgcccccgttttcaccatgggcaaatattatacgcaaggcgacaaggtgctgatgccgctggcgattcaggttcatcatgccgtttgtgatggcttccatgtcggcagaatgcttaatgaattacaacagtactgcgatgagtggcagggcggggcgtaa</nucleotides>
                    </DnaSequence>
                </dnaSequence>
            </DnaComponent>
        </component>
        <component>
            <DnaComponent ns2:about="http://genocad.org/SBOL/doi:10.6084/m9.figshare.1159038/Part:CmR-006">
                <ns2:type ns2:resource="so:0000316"/>
                <displayId>CmR-006</displayId>
                <name>CmR-006</name>
                <description>confers resistance to chloramphenicol</description>
                <dnaSequence>
                    <DnaSequence ns2:about="http://genocad.org/SBOL/doi:10.6084/m9.figshare.1159038/Part:CmR-006#seq">
                        <nucleotides>atggagaaaaaaatcactggatataccaccgttgatatatcccaatggcatcgtaaagaacattttgaggcatttcagtcagttgctcaatgtacctataaccagaccgttcagctggatattacggcctttttaaagaccgtaaagaaaaataagcacaagttttatccggcctttattcacattcttgcccgcctgatgaatgctcatccggagttccgtatggcaatgaaagacggtgagctggtgatatgggatagtgttcacccttgttacaccgttttccatgagcaaactgaaacgttttcatcgctctggagtgaataccacgacgatttccggcagtttctacacatatattcgcaagatgtggcgtgttacggtgaaaacctggcctatttccctaaagggtttattgagaatatgtttttcgtctcagccaatccctgggtgagtttcaccagttttgatttaaacgtggccaatatggacaacttcttcgcccccgttttcactatgggcaaatattatacgcaaggcgacaaggtgctgatgccgctggcgattcaggttcatcatgccgtctgtgatggcttccatgtcggcagaatgcttaatgaattacaacagtactgcgatgagtggcagggcggggcgtaa</nucleotides>
                    </DnaSequence>
                </dnaSequence>
            </DnaComponent>
        </component>
        <component>
            <DnaComponent ns2:about="http://genocad.org/SBOL/doi:10.6084/m9.figshare.1159038/Part:CmR-010">
                <ns2:type ns2:resource="so:0000316"/>
                <displayId>CmR-010</displayId>
                <name>CmR-010</name>
                <description>confers resistance to chloramphenicol</description>
                <dnaSequence>
                    <DnaSequence ns2:about="http://genocad.org/SBOL/doi:10.6084/m9.figshare.1159038/Part:CmR-010#seq">
                        <nucleotides>atggagaaaaaaatcactggatataccaccgttgatatatcccaatggcatcgtaaagaacattttgaggcatttcagtcagttgctcaatgtacctataaccagaccgttcagctggatattacggcctttttaaagaccgtaaagaaaaataagcacaagttttatccggcctttattcacattcttgcccgcctgatgaatgctcatccggagttccgtatggcaatgaaagacggtgagctggtgatatgggatagtgttcacccttgttacaccgttttccatgagcaaactgaaacgttttcatcgctctggagtgaataccacgacgatttccggcagtttctacacatatattcgcaagatgtggcgtgttacggtgaaaacctggcctatttccctaaagggtttattgagaatatgtttttcgtctcagccaatccctgggtgagtttcaccagttttgatttaaacgtggccaatatggacaacttcttcgcccccgttttcaccatgggcaaatattatacgcaaggcgacaaggtgctgatgccgctggcgattcaggttcatcatgccgtttgtgatggcttccatgtcggcagaatgcttaatgaattacaacagtactgcgatgagtggcagggcggggcgtaa</nucleotides>
                    </DnaSequence>
                </dnaSequence>
            </DnaComponent>
        </component>
        <component>
            <DnaComponent ns2:about="http://genocad.org/SBOL/doi:10.6084/m9.figshare.1159038/Part:CmR-011">
                <ns2:type ns2:resource="so:0000316"/>
                <displayId>CmR-011</displayId>
                <name>CmR-011</name>
                <description>confers resistance to chloramphenicol</description>
                <dnaSequence>
                    <DnaSequence ns2:about="http://genocad.org/SBOL/doi:10.6084/m9.figshare.1159038/Part:CmR-011#seq">
                        <nucleotides>atggagaaaaaaatcactggatataccaccgttgatatatcccaatggcatcgtaaagaacattttgaggcatttcagtcagttgctcaatgtacctataaccagaccgttcagctggatattacggcctttttaaagaccgtaaagaaaaataagcacaagttttatccggcctttattcacattcttgcccgcctgatgaatgctcatccggaattccgtatggcaatgaaagacggtgagctggtgatatgggatagtgttcacccttgttacaccgttttccatgagcaaactgaaacgttttcatcgctctggagtgaataccacgacgatttccggcagtttctacacatatattcgcaagatgtggcgtgttacggtgaaaacctggcctatttccctaaagggtttattgagaatatgtttttcgtctcagccaatccctgggtgagtttcaccagttttgatttaaacgtggccaatatggacaacttcttcgcccccgttttcactatgggcaaatattatacgcaaggcgacaaggtgctgatgccgctggcgattcaggttcatcatgccgtttgtgatggcttccatgtcggcagaatgcttaatgaattacaacagtactgcgatgagtggcagggcggggcgtaa</nucleotides>
                    </DnaSequence>
                </dnaSequence>
            </DnaComponent>
        </component>
        <component>
            <DnaComponent ns2:about="http://genocad.org/SBOL/doi:10.6084/m9.figshare.1159038/Part:CmR-012">
                <ns2:type ns2:resource="so:0000316"/>
                <displayId>CmR-012</displayId>
                <name>CmR-012</name>
                <description>confers resistance to chloramphenicol</description>
                <dnaSequence>
                    <DnaSequence ns2:about="http://genocad.org/SBOL/doi:10.6084/m9.figshare.1159038/Part:CmR-012#seq">
                        <nucleotides>atggagaaaaaaatcactggatataccaccgttgatatatcccaatggcatcgtaaagaacattttgaggcatttcagtcagttgctcaatgtacctataaccagaccgttcagctggatattacggcctttttaaagaccgtaaagaaaaataagcacaagttttatccggcctttattcacattcttgcccgcctgatgaatgctcatccggagttccgtatggcaatgaaagacggtgagctggtgatatgggatagtgttcacccttgttacaccgttttccatgagcaaactgaaacgttttcatcgctctggagtgaataccacgacgatttccggcagtttctacacatatattcgcaagatgtggcgtgttacggtgaaaacctggcctatttccctaaagggtttattgagaatatgtttttcgtctcagccaatccctgggtgagtttcaccagttttgatttaaacgtggccaatatggacaacttcttcgcccccgttttcactatgggcaaatactatacgcaaggcgacaaggtgctgatgccgctggcgattcaggttcatcatgccgtctgtgatggcttccatgtcggcagaatgcttaatgaattacaacagtactgcgatgagtggcagggcggggcgtaa</nucleotides>
                    </DnaSequence>
                </dnaSequence>
            </DnaComponent>
        </component>
        <component>
            <DnaComponent ns2:about="http://genocad.org/SBOL/doi:10.6084/m9.figshare.1159038/Part:CmR-013">
                <ns2:type ns2:resource="so:0000316"/>
                <displayId>CmR-013</displayId>
                <name>CmR-013</name>
                <description>confers resistance to chloramphenicol</description>
                <dnaSequence>
                    <DnaSequence ns2:about="http://genocad.org/SBOL/doi:10.6084/m9.figshare.1159038/Part:CmR-013#seq">
                        <nucleotides>atggagaaaaaaatcactggatataccaccgttgatatatcccaatggcatcgtaaagaacattttgaggcatttcagtcagttgctcaatgtacctataaccagaccgttcagctggatattacggcctttttaaagaccgtaaagaaaaataagcacaagttttatccggcctttattcacattcttgcccgcctgatgaatgctcatccggaattccgtatggcaatgaaagacggtgagctggtgatatgggatagtgttcacccttgttacaccgttttccatgagcaaactgaaacgttttcatcgctctggagtgaataccacgacgatttccggcagtttctacacatatattcgcaagatgtggcgtgttacggtgaaaacctggcctatttccctaaagggtttattgagaatatgtttttcgtctcagccaatccctgggtgagtttcaccagttttgatttaaacgtggccaatatggacaacttcttcgcccccgttttcaccatgggcaaatattatacgcaaggcgacaaggtgctgatgccgctggcgattcaggttcatcatgccgtttgtgatggcttccatgtcggcagaatgcttaatgaattacaacagtactgcgatgagtggcagggcggggcgtaa</nucleotides>
                    </DnaSequence>
                </dnaSequence>
            </DnaComponent>
        </component>
        <component>
            <DnaComponent ns2:about="http://genocad.org/SBOL/doi:10.6084/m9.figshare.1159038/Part:CmR-014">
                <ns2:type ns2:resource="so:0000316"/>
                <displayId>CmR-014</displayId>
                <name>CmR-014</name>
                <description>confers resistance to chloramphenicol</description>
                <dnaSequence>
                    <DnaSequence ns2:about="http://genocad.org/SBOL/doi:10.6084/m9.figshare.1159038/Part:CmR-014#seq">
                        <nucleotides>atggagaaaaaaatcactggatataccaccgttgatatatcccaatggcatcgtaaagaacattttgaggcatttcagtcagttgctcaatgtacctataaccagaccgttcagctggatattacggcctttttaaagaccgtaaagaaaaataagcacaagttttatccggcctttattcacattcttgcccgcctgatgaatgctcatccggaatttcgtatggcaatgaaagacggtgagctggtgatatgggatagtgttcacccttgttacaccgttttccatgagcaaactgaaacgttttcatcgctctggagtgaataccacgacgatttccggcagtttctacacatatattcgcaagatgtggcgtgttacggtgaaaacctggcctatttccctaaagggtttattgagaatatgtttttcgtctcagccaatccctgggtgagtttcaccagttttgatttaaacgtggccaatatggacaacttcttcgcccccgttttcaccatgggcaaatattatacgcaaggcgacaaggtgctgatgccgctggcgattcaggttcatcatgccgtttgtgatggcttccatgtcggcagaatgcttaatgaattacaacagtactgcgatgagtggcagggcggggcgtaa</nucleotides>
                    </DnaSequence>
                </dnaSequence>
            </DnaComponent>
        </component>
        <component>
            <DnaComponent ns2:about="http://genocad.org/SBOL/doi:10.6084/m9.figshare.1159038/Part:CmR-015">
                <ns2:type ns2:resource="so:0000316"/>
                <displayId>CmR-015</displayId>
                <name>CmR-015</name>
                <description>confers resistance to chloramphenicol</description>
                <dnaSequence>
                    <DnaSequence ns2:about="http://genocad.org/SBOL/doi:10.6084/m9.figshare.1159038/Part:CmR-015#seq">
                        <nucleotides>atggagaaaaaaatcactggatataccaccgttgatatatcccaatggcatcgtaaagaacattttgaggcatttcagtcagttgctcaatgtacctataaccagaccgttcagctggatattacggcctttttaaagaccgtaaagaaaaataagcacaagttttatccggcctttattcacattcttgcccgcctgatgaatgctcatccggaatttcgtatggcaatgaaagacggtgagctggtgatatgggatagtgttcacccttgttacaccgttttccatgagcaaactgaaacgttttcatcgctctggagtgaataccacgacgatttccggcagtttctacacatatattcgcaagatgtggcgtgttacggtgaaaacctggcctatttccctaaagggtttattgagaatatgtttttcgtctcagccaatccctgggtgagtttcaccagttttgatttaaacgtggccaatatggacaacttcttcgcccccgttttcaccatgggcaaatattatacgcaaggcgacaaggtgctgatgccgctggcgattcaggttcatcatgccgtctgtgatggcttccatgtcggcagaatgcttaatgaattacaacagtactgcgatgagtggcagggcggggcgtaa</nucleotides>
                    </DnaSequence>
                </dnaSequence>
            </DnaComponent>
        </component>
        <component>
            <DnaComponent ns2:about="http://genocad.org/SBOL/doi:10.6084/m9.figshare.1159038/Part:CmR-016">
                <ns2:type ns2:resource="so:0000316"/>
                <displayId>CmR-016</displayId>
                <name>CmR-016</name>
                <description>confers resistance to chloramphenicol</description>
                <dnaSequence>
                    <DnaSequence ns2:about="http://genocad.org/SBOL/doi:10.6084/m9.figshare.1159038/Part:CmR-016#seq">
                        <nucleotides>atggagaaaaaaatcactggatataccaccgttgatatatcccaatggcatcgtaaagaacattttgaggcatttcagtcagttgctcaatgtacctataaccagaccgttcagctggatattacggcctttttaaagaccgtaaagaaaaataagcacaagttttatccggcctttattcacattcttgcccgcctgatgaatgctcatccggaattccgtatggcaatgaaagacggtgagctggtgatatgggatagtgttcacccttgttacaccgttttccatgagcaaactgaaacgttttcatcgctctggagtgaataccacgacgatttccggcagtttctacacatatattcgcaagatgtggcgtgttacggtgaaaacctggcctatttccctaaagggtttattgagaatatgtttttcgtctcagccaatccctgggtgagtttcaccagttttgatttaaacgtggccaatatggacaacttcttcgcccccgttttcaccatgggcaaatattatacgcaaggcgacaaggtgctgatgccgctggcgattcaggttcatcatgccgtctgtgatggcttccatgtcggcagaatgcttaatgaattacaacagtactgcgatgagtggcagggcggggcgtaa</nucleotides>
                    </DnaSequence>
                </dnaSequence>
            </DnaComponent>
        </component>
        <component>
            <DnaComponent ns2:about="http://genocad.org/SBOL/doi:10.6084/m9.figshare.1159038/Part:CMV_enhancer-015">
                <ns2:type ns2:resource="so:0000165"/>
                <displayId>CMV_enhancer-015</displayId>
                <name>CMV enhancer-015</name>
                <description>human cytomegalovirus immediate early enhancer</description>
                <dnaSequence>
                    <DnaSequence ns2:about="http://genocad.org/SBOL/doi:10.6084/m9.figshare.1159038/Part:CMV_enhancer-015#seq">
                        <nucleotides>gacattgattattgactagttattaatagtaatcaattacggggtcattagttcatagcccatatatggagttccgcgttacataacttacggtaaatggcccgcctggctgaccgcccaacgacccccgcccattgacgtcaataatgacgtatgttcccatagtaacgccaatagggactttccattgacgtcaatgggtggagtatttacggtaaactgcccacttggcagtacatcaagtgtatcatatgccaagtccgccccctattgacgtcaatgacggtaaatggcccgcctggcattatgcccagtacatgaccttacgggactttcctacttggcagtacatctacgtattagtcatcgctattaccatg</nucleotides>
                    </DnaSequence>
                </dnaSequence>
            </DnaComponent>
        </component>
        <component>
            <DnaComponent ns2:about="http://genocad.org/SBOL/doi:10.6084/m9.figshare.1159038/Part:CMV_promoter-009">
                <ns2:type ns2:resource="so:0000167"/>
                <displayId>CMV_promoter-009</displayId>
                <name>CMV promoter-009</name>
                <description>human cytomegalovirus (CMV) immediate early promoter</description>
                <dnaSequence>
                    <DnaSequence ns2:about="http://genocad.org/SBOL/doi:10.6084/m9.figshare.1159038/Part:CMV_promoter-009#seq">
                        <nucleotides>gtgatgcggttttggcagtacaccaatgggcgtggatagcggtttgactcacggggatttccaagtctccaccccattgacgtcaatgggagtttgttttggcaccaaaatcaacgggactttccaaaatgtcgtaataaccccgccccgttgacgcaaatgggcggtaggcgtgtacggtgggaggtctatataagcagagct</nucleotides>
                    </DnaSequence>
                </dnaSequence>
            </DnaComponent>
        </component>
        <component>
            <DnaComponent ns2:about="http://genocad.org/SBOL/doi:10.6084/m9.figshare.1159038/Part:ColA_ori">
                <ns2:type ns2:resource="SO:0000296"/>
                <displayId>ColA_ori</displayId>
                <name>ColA ori</name>
                <description>Plasmids containing the ColA origin of replication can be propagated in E. coli cells that contain additional</description>
                <dnaSequence>
                    <DnaSequence ns2:about="http://genocad.org/SBOL/doi:10.6084/m9.figshare.1159038/Part:ColA_ori#seq">
                        <nucleotides>tggtgtcgggaatccgtaaaggatcttcttgagatccttttacgatcgtcgtaatctcctgctctgtaaacgaaaaaaccgcctggggaggcggtttgatcgaaggttaagtcagttggggaactgcttaacctggtaactggctttagtggagcgcagataccaaatactgtcctttcagtgtagcctctgttaggccaccacttcaagactctcgatatctaaatccactaattctcagttaccaatggctgctgccagtggcgttttgtcgtgtctttccgggttggactcaagatgatagttaccggataaggcgcagcagtcgggctgaacggggggttcttgcacacagcccagcttggagcgaactgtctacacggaacgggacgtggtgatttgggtaaagcctccaccacaacacggacgccgcaggacgggaacaggagagcgcaagagggagccatcagggggaaacgcctggtatctttatagtcctgtcgggtttcgccaccactgatttgagcgtcagatttcgtgatgttcgtcaggggggcggagcctatggaaaaacggcttcgctccggccttattgtctctctgctaagtatcctcctggcatcttctaggacgttt</nucleotides>
                    </DnaSequence>
                </dnaSequence>
            </DnaComponent>
        </component>
        <component>
            <DnaComponent ns2:about="http://genocad.org/SBOL/doi:10.6084/m9.figshare.1159038/Part:cos-002">
                <ns2:type ns2:resource="SO:0000001"/>
                <displayId>cos-002</displayId>
                <name>cos-002</name>
                <description>lambda cos site; allows packaging into phage lambda particles</description>
                <dnaSequence>
                    <DnaSequence ns2:about="http://genocad.org/SBOL/doi:10.6084/m9.figshare.1159038/Part:cos-002#seq">
                        <nucleotides>gacatgaggttgccccgtattcagtgtcgctgatttgtattgtctgaagttgtttttacgttaagttgatgcagatcaattaatacgatacctgcgtcataattgattatttgacgtggtttgatggcctccacgcacgttgtgatatgtagatgataatcattatcactttacgggtcctttccggtgatccgacaggttacggggcggcgacctcgcgggttttcgctatttatgaaaattttccggtttaaggcgtttccgttcttcttcgtcataacttaatgtttttatttaaaataccctctgaaaagaaaggaaacgacaggtgctgaaagcgagctttttggcctctgtcgtttcctttctctgtttttgtccgtggaatgaacaatggaa</nucleotides>
                    </DnaSequence>
                </dnaSequence>
            </DnaComponent>
        </component>
        <component>
            <DnaComponent ns2:about="http://genocad.org/SBOL/doi:10.6084/m9.figshare.1159038/Part:cos-003">
                <ns2:type ns2:resource="SO:0000001"/>
                <displayId>cos-003</displayId>
                <name>cos-003</name>
                <description>lambda cos site; allows packaging into phage lambda particles</description>
                <dnaSequence>
                    <DnaSequence ns2:about="http://genocad.org/SBOL/doi:10.6084/m9.figshare.1159038/Part:cos-003#seq">
                        <nucleotides>ttccattgttcattccacggacaaaaacagagaaaggaaacgacagaggccaaaaagctcgctttcagcacctgtcgtttcctttcttttcagagggtattttaaataaaaacattaagttatgacgaagaagaacggaaacgccttaaaccggaaaattttcataaatagcgaaaacccgcgaggtcgccgccccgtaacctgtcggatcaccggaaaggacccgtaaagtgataatgattatcatctacatatcacaacgtgcgtggaggccatcaaaccacgtcaaataatcaattatgacgcaggtatcgtattaattgatctgcatcaacttaacgtaaaagcaacttcagacaatacaaatcagcgacactgaatacggggcaacctcatgtc</nucleotides>
                    </DnaSequence>
                </dnaSequence>
            </DnaComponent>
        </component>
        <component>
            <DnaComponent ns2:about="http://genocad.org/SBOL/doi:10.6084/m9.figshare.1159038/Part:Cre-002">
                <ns2:type ns2:resource="so:0000316"/>
                <displayId>Cre-002</displayId>
                <name>Cre-002</name>
                <description>Cre is a site-specific recombinase from bacteriophage P1. Recombination occurs at loxP sequences.</description>
                <dnaSequence>
                    <DnaSequence ns2:about="http://genocad.org/SBOL/doi:10.6084/m9.figshare.1159038/Part:Cre-002#seq">
                        <nucleotides>atgtccaatttactgcccgtacaccaaaatttgcctgcattaccggtcgatgcaacgagtgatgaggttcgcaagaacctgatggacatgttcagggatcgccaggcgttttctgagcatacctggaaaatgcttctgtccgtttgccggtcgtgggcggcatggtgcaagttgaataaccggaaatggtttcccgcagaacctgaagatgttcgcgattatcttctatatcttcaggcgcgcggtctggcagtaaaaactatccagcaacatttgggccagctaaacatgcttcatcgtcggtccgggctgccacgaccaagtgacagcaatgctgtttcactggttatgcggcggatccgaaaagaaaacgttgatgccggtgaacgtgcaaaacaggctctagcgttcgaacgcactgatttcgaccaggttcgttcactcatggaaaatagcgatcgctgccaggatatacgtaatctggcatttctggggattgcttataacaccctgttacgtatagccgaaattgccaggatcagggttaaagatatctcacgtactgacggtgggagaatgttaatccatattggcagaacgaaaacgctggttagcaccgcaggtgtagagaaggcacttagcctgggggtaactaaactggtcgagcgatggatttccgtctctggtgtagctgatgatccgaataactacctgttttgccgggtcagaaaaaatggtgttgccgcgccatctgccaccagccagctatcaactcgcgccctggaagggatttttgaagcaactcatcgattgatttacggcgctaaggatgactctggtcagagatacctggcctggtctggacacagtgcccgtgtcggagccgcgcgagatatggcccgcgctggagtttcaataccggagatcatgcaagctggtggctggaccaatgtaaatattgtcatgaactatatccgtaacctggatagtgaaacaggggcaatggtgcgcctgctggaagatggcgattag</nucleotides>
                    </DnaSequence>
                </dnaSequence>
            </DnaComponent>
        </component>
        <component>
            <DnaComponent ns2:about="http://genocad.org/SBOL/doi:10.6084/m9.figshare.1159038/Part:cro-lacZ-001">
                <ns2:type ns2:resource="so:0000316"/>
                <displayId>cro-lacZ-001</displayId>
                <name>cro-lacZ-001</name>
                <description></description>
                <dnaSequence>
                    <DnaSequence ns2:about="http://genocad.org/SBOL/doi:10.6084/m9.figshare.1159038/Part:cro-lacZ-001#seq">
                        <nucleotides>atggaacaacgcataaccctgaaagaagcttgggatcgatccggagcttggctgttgcccgtctcactggtgaaaagaaaaaccaccctggcgcccaatacgcaaaccgcctctccccgcgcgttggccgattcattaatgcagctggcacgacaggtttcccgacttaatcgccttgcagcacatccccctttcgccagctggcgtaatagcgaagaggcccgcaccgatcgcccttcccaacagttgcgcagcctgaatggcgaatggcgctttgcctggtttccggcaccagaagcggtgccggaaagctggctggagtgcgatcttcctgaggccgatactgtcgtcgtcccctcaaactggcagatgcacggttacgatgcgcccatctacaccaacgtaacctatcccattacggtcaatccgccgtttgttcccacggagaatccgacgggttgttactcgctcacatttaatgttgatgaaagctggctacaggaaggccagacgcgaattatttttgatggcgttaactcggcgtttcatctgtggtgcaacgggcgctgggtcggttacggccaggacagtcgtttgccgtctgaatttgacctgagcgcatttttacgcgccggagaaaaccgcctcgcggtgatggtgctgcgttggagtgacggcagttatctggaagatcaggatatgtggcggatgagcggcattttccgtgacgtctcgttgctgcataaaccgactacacaaatcagcgatttccatgttgccactcgctttaatgatgatttcagccgcgctgtactggaggctgaagttcagatgtgcggcgagttgcgtgactacctacgggtaacagtttctttatggcagggtgaaacgcaggtcgccagcggcaccgcgcctttcggcggtgaaattatcgatgagcgtggtggttatgccgatcgcgtcacactacgtctgaacgtcgaaaacccgaaactgtggagcgccgaaatcccgaatctctatcgtgcggtggttgaactgcacaccgccgacggcacgctgattgaagcagaagcctgcgatgtcggtttccgcgaggtgcggattgaaaatggtctgctgctgctgaacggcaagccgttgctgattcgaggcgttaaccgtcacgagcatcatcctctgcatggtcaggtcatggatgagcagacgatggtgcaggatatcctgctgatgaagcagaacaactttaacgccgtgcgctgttcgcattatccgaaccatccgctgtggtacacgctgtgcgaccgctacggcctgtatgtggtggatgaagccaatattgaaacccacggcatggtgccaatgaatcgtctgaccgatgatccgcgctggctaccggcgatgagcgaacgcgtaacgcgaatggtgcagcgcgatcgtaatcacccgagtgtgatcatctggtcgctggggaatgaatcaggccacggcgctaatcacgacgcgctgtatcgctggatcaaatctgtcgatccttcccgcccggtgcagtatgaaggcggcggagccgacaccacggccaccgatattatttgcccgatgtacgcgcgcgtggatgaagaccagcccttcccggctgtgccgaaatggtccatcaaaaaatggctttcgctacctggagagacgcgcccgctgatcctttgcgaatacgcccacgcgatgggtaacagtcttggcggtttcgctaaatactggcaggcgtttcgtcagtatccccgtttacagggcggcttcgtctgggactgggtggatcagtcgctgattaaatatgatgaaaacggcaacccgtggtcggcttacggcggtgattttggcgatacgccgaacgatcgccagttctgtatgaacggtctggtctttgccgaccgcacgccgcatccagcgctgacggaagcaaaacaccagcagcagtttttccagttccgtttatccgggcaaaccatcgaagtgaccagcgaatacctgttccgtcatagcgataacgagctcctgcactggatggtggcgctggatggtaagccgctggcaagcggtgaagtgcctctggatgtcgctccacaaggtaaacagttgattgaactgcctgaactaccgcagccggagagcgccgggcaactctggctcacagtacgcgtagtgcaaccgaacgcgaccgcatggtcagaagccgggcacatcagcgcctggcagcagtggcgtctggcggaaaacctcagtgtgacgctccccgccgcgtcccacgccatcccgcatctgaccaccagcgaaatggatttttgcatcgagctgggtaataagcgttggcaatttaaccgccagtcaggctttctttcacagatgtggattggcgataaaaaacaactgctgacgccgctgcgcgatcagttcacccgtgcaccgctggataacgacattggcgtaagtgaagcgacccgcattgaccctaacgcctgggtcgaacgctggaaggcggcgggccattaccaggccgaagcagcgttgttgcagtgcacggcagatacacttgctgatgcggtgctgattacgaccgctcacgcgtggcagcatcaggggaaaaccttatttatcagccggaaaacctaccggattgatggtagtggtcaaatggcgattaccgttgatgttgaagtggcgagcgatacaccgcatccggcgcggattggcctgaactgccagctggcgcaggtagcagagcgggtaaactggctcggattagggccgcaagaaaactatcccgaccgccttactgccgcctgttttgaccgctgggatctgccattgtcagacatgtataccccgtacgtcttcccgagcgaaaacggtctgcgctgcgggacgcgcgaattgaattatggcccacaccagtggcgcggcgacttccagttcaacatcagccgctacagtcaacagcaactgatggaaaccagccatcgccatctgctgcacgcggaagaaggcacatggctgaatatcgacggtttccatatggggattggtggcgacgactcctggagcccgtcagtatcggcggcccggggatccgtcgacctgcagccaagcttgctgattgattga</nucleotides>
                    </DnaSequence>
                </dnaSequence>
            </DnaComponent>
        </component>
        <component>
            <DnaComponent ns2:about="http://genocad.org/SBOL/doi:10.6084/m9.figshare.1159038/Part:cro-lacZ-002">
                <ns2:type ns2:resource="so:0000316"/>
                <displayId>cro-lacZ-002</displayId>
                <name>cro-lacZ-002</name>
                <description></description>
                <dnaSequence>
                    <DnaSequence ns2:about="http://genocad.org/SBOL/doi:10.6084/m9.figshare.1159038/Part:cro-lacZ-002#seq">
                        <nucleotides>atggaacaacgcataaccctgaaagaagcttgggatcgatccggagcttggctgttgcccgtctcactggtgaaaagaaaaaccaccctggcgcccaatacgcaaaccgcctctccccgcgcgttggccgattcattaatgcagctggcacgacaggtttcccgacttaatcgccttgcagcacatccccctttcgccagctggcgtaatagcgaagaggcccgcaccgatcgcccttcccaacagttgcgcagcctgaatggcgaatggcgctttgcctggtttccggcaccagaagcggtgccggaaagctggctggagtgcgatcttcctgaggccgatactgtcgtcgtcccctcaaactggcagatgcacggttacgatgcgcccatctacaccaacgtaacctatcccattacggtcaatccgccgtttgttcccacggagaatccgacgggttgttactcgctcacatttaatgttgatgaaagctggctacaggaaggccagacgcgaattatttttgatggcgttaactcggcgtttcatctgtggtgcaacgggcgctgggtcggttacggccaggacagtcgtttgccgtctgaatttgacctgagcgcatttttacgcgccggagaaaaccgcctcgcggtgatggtgctgcgttggagtgacggcagttatctggaagatcaggatatgtggcggatgagcggcattttccgtgacgtctcgttgctgcataaaccgactacacaaatcagcgatttccatgttgccactcgctttaatgatgatttcagccgcgctgtactggaggctgaagttcagatgtgcggcgagttgcgtgactacctacgggtaacagtttctttatggcagggtgaaacgcaggtcgccagcggcaccgcgcctttcggcggtgaaattatcgatgagcgtggtggttatgccgatcgcgtcacactacgtctgaacgtcgaaaacccgaaactgtggagcgccgaaatcccgaatctctatcgtgcggtggttgaactgcacaccgccgacggcacgctgattgaagcagaagcctgcgatgtcggtttccgcgaggtgcggattgaaaatggtctgctgctgctgaacggcaagccgttgctgattcgaggcgttaaccgtcacgagcatcatcctctgcatggtcaggtcatggatgagcagacgatggtgcaggatatcctgctgatgaagcagaacaactttaacgccgtgcgctgttcgcattatccgaaccatccgctgtggtacacgctgtgcgaccgctacggcctgtatgtggtggatgaagccaatattgaaacccacggcatggtgccaatgaatcgtctgaccgatgatccgcgctggctaccggcgatgagcgaacgcgtaacgcgaatggtgcagcgcgatcgtaatcacccgagtgtgatcatctggtcgctggggaatgaatcaggccacggcgctaatcacgacgcgctgtatcgctggatcaaatctgtcgatccttcccgcccggtgcagtatgaaggcggcggagccgacaccacggccaccgatattatttgcccgatgtacgcgcgcgtggatgaagaccagcccttcccggctgtgccgaaatggtccatcaaaaaatggctttcgctacctggagagacgcgcccgctgatcctttgcgaatacgcccacgcgatgggtaacagtcttggcggtttcgctaaatactggcaggcgtttcgtcagtatccccgtttacagggcggcttcgtctgggactgggtggatcagtcgctgattaaatatgatgaaaacggcaacccgtggtcggcttacggcggtgattttggcgatacgccgaacgatcgccagttctgtatgaacggtctggtctttgccgaccgcacgccgcatccagcgctgacggaagcaaaacaccagcagcagtttttccagttccgtttatccgggcaaaccatcgaagtgaccagcgaatacctgttccgtcatagcgataacgagctcctgcactggatggtggcgctggatggtaagccgctggcaagcggtgaagtgcctctggatgtcgctccacaaggtaaacagttgattgaactgcctgaactaccgcagccggagagcgccgggcaactctggctcacagtacgcgtagtgcaaccgaacgcgaccgcatggtcagaagccgggcacatcagcgcctggcagcagtggcgtctggcggaaaacctcagtgtgacgctccccgccgcgtcccacgccatcccgcatctgaccaccagcgaaatggatttttgcatcgagctgggtaataagcgttggcaatttaaccgccagtcaggctttctttcacagatgtggattggcgataaaaaacaactgctgacgccgctgcgcgatcagttcacccgtgcaccgctggataacgacattggcgtaagtgaagcgacccgcattgaccctaacgcctgggtcgaacgctggaaggcggcgggccattaccaggccgaagcagcgttgttgcagtgcacggcagatacacttgctgatgcggtgctgattacgaccgctcacgcgtggcagcatcaggggaaaaccttatttatcagccggaaaacctaccggattgatggtagtggtcaaatggcgattaccgttgatgttgaagtggcgagcgatacaccgcatccggcgcggattggcctgaactgccagctggcgcaggtagcagagcgggtaaactggctcggattagggccgcaagaaaactatcccgaccgccttactgccgcctgttttgaccgctgggatctgccattgtcagacatgtataccccgtacgtcttcccgagcgaaaacggtctgcgctgcgggacgcgcgaattgaattatggcccacaccagtggcgcggcgacttccagttcaacatcagccgctacagtcaacagcaactgatggaaaccagccatcgccatctgctgcacgcggaagaaggcacatggctgaatatcgacggtttccatatggggattggtggcgacgactcctggagcccgtcagtatcggcggaattcccggggatccgtcgacctgcagccaagcttgctgattga</nucleotides>
                    </DnaSequence>
                </dnaSequence>
            </DnaComponent>
        </component>
        <component>
            <DnaComponent ns2:about="http://genocad.org/SBOL/doi:10.6084/m9.figshare.1159038/Part:cro-lacZ-003">
                <ns2:type ns2:resource="so:0000316"/>
                <displayId>cro-lacZ-003</displayId>
                <name>cro-lacZ-003</name>
                <description></description>
                <dnaSequence>
                    <DnaSequence ns2:about="http://genocad.org/SBOL/doi:10.6084/m9.figshare.1159038/Part:cro-lacZ-003#seq">
                        <nucleotides>atggaacaacgcataaccctgaaagaagcttgggatcgatccggagcttggctgttgcccgtctcactggtgaaaagaaaaaccaccctggcgcccaatacgcaaaccgcctctccccgcgcgttggccgattcattaatgcagctggcacgacaggtttcccgacttaatcgccttgcagcacatccccctttcgccagctggcgtaatagcgaagaggcccgcaccgatcgcccttcccaacagttgcgcagcctgaatggcgaatggcgctttgcctggtttccggcaccagaagcggtgccggaaagctggctggagtgcgatcttcctgaggccgatactgtcgtcgtcccctcaaactggcagatgcacggttacgatgcgcccatctacaccaacgtaacctatcccattacggtcaatccgccgtttgttcccacggagaatccgacgggttgttactcgctcacatttaatgttgatgaaagctggctacaggaaggccagacgcgaattatttttgatggcgttaactcggcgtttcatctgtggtgcaacgggcgctgggtcggttacggccaggacagtcgtttgccgtctgaatttgacctgagcgcatttttacgcgccggagaaaaccgcctcgcggtgatggtgctgcgttggagtgacggcagttatctggaagatcaggatatgtggcggatgagcggcattttccgtgacgtctcgttgctgcataaaccgactacacaaatcagcgatttccatgttgccactcgctttaatgatgatttcagccgcgctgtactggaggctgaagttcagatgtgcggcgagttgcgtgactacctacgggtaacagtttctttatggcagggtgaaacgcaggtcgccagcggcaccgcgcctttcggcggtgaaattatcgatgagcgtggtggttatgccgatcgcgtcacactacgtctgaacgtcgaaaacccgaaactgtggagcgccgaaatcccgaatctctatcgtgcggtggttgaactgcacaccgccgacggcacgctgattgaagcagaagcctgcgatgtcggtttccgcgaggtgcggattgaaaatggtctgctgctgctgaacggcaagccgttgctgattcgaggcgttaaccgtcacgagcatcatcctctgcatggtcaggtcatggatgagcagacgatggtgcaggatatcctgctgatgaagcagaacaactttaacgccgtgcgctgttcgcattatccgaaccatccgctgtggtacacgctgtgcgaccgctacggcctgtatgtggtggatgaagccaatattgaaacccacggcatggtgccaatgaatcgtctgaccgatgatccgcgctggctaccggcgatgagcgaacgcgtaacgcgaatggtgcagcgcgatcgtaatcacccgagtgtgatcatctggtcgctggggaatgaatcaggccacggcgctaatcacgacgcgctgtatcgctggatcaaatctgtcgatccttcccgcccggtgcagtatgaaggcggcggagccgacaccacggccaccgatattatttgcccgatgtacgcgcgcgtggatgaagaccagcccttcccggctgtgccgaaatggtccatcaaaaaatggctttcgctacctggagagacgcgcccgctgatcctttgcgaatacgcccacgcgatgggtaacagtcttggcggtttcgctaaatactggcaggcgtttcgtcagtatccccgtttacagggcggcttcgtctgggactgggtggatcagtcgctgattaaatatgatgaaaacggcaacccgtggtcggcttacggcggtgattttggcgatacgccgaacgatcgccagttctgtatgaacggtctggtctttgccgaccgcacgccgcatccagcgctgacggaagcaaaacaccagcagcagtttttccagttccgtttatccgggcaaaccatcgaagtgaccagcgaatacctgttccgtcatagcgataacgagctcctgcactggatggtggcgctggatggtaagccgctggcaagcggtgaagtgcctctggatgtcgctccacaaggtaaacagttgattgaactgcctgaactaccgcagccggagagcgccgggcaactctggctcacagtacgcgtagtgcaaccgaacgcgaccgcatggtcagaagccgggcacatcagcgcctggcagcagtggcgtctggcggaaaacctcagtgtgacgctccccgccgcgtcccacgccatcccgcatctgaccaccagcgaaatggatttttgcatcgagctgggtaataagcgttggcaatttaaccgccagtcaggctttctttcacagatgtggattggcgataaaaaacaactgctgacgccgctgcgcgatcagttcacccgtgcaccgctggataacgacattggcgtaagtgaagcgacccgcattgaccctaacgcctgggtcgaacgctggaaggcggcgggccattaccaggccgaagcagcgttgttgcagtgcacggcagatacacttgctgatgcggtgctgattacgaccgctcacgcgtggcagcatcaggggaaaaccttatttatcagccggaaaacctaccggattgatggtagtggtcaaatggcgattaccgttgatgttgaagtggcgagcgatacaccgcatccggcgcggattggcctgaactgccagctggcgcaggtagcagagcgggtaaactggctcggattagggccgcaagaaaactatcccgaccgccttactgccgcctgttttgaccgctgggatctgccattgtcagacatgtataccccgtacgtcttcccgagcgaaaacggtctgcgctgcgggacgcgcgaattgaattatggcccacaccagtggcgcggcgacttccagttcaacatcagccgctacagtcaacagcaactgatggaaaccagccatcgccatctgctgcacgcggaagaaggcacatggctgaatatcgacggtttccatatggggattggtggcgacgactcctggagcccgtcagtatcggcggaattaattcccggggatccgtcgacctgcagccaagcttgctga</nucleotides>
                    </DnaSequence>
                </dnaSequence>
            </DnaComponent>
        </component>
        <component>
            <DnaComponent ns2:about="http://genocad.org/SBOL/doi:10.6084/m9.figshare.1159038/Part:CYC1_terminator-001">
                <ns2:type ns2:resource="so:0000141"/>
                <displayId>CYC1_terminator-001</displayId>
                <name>CYC1 terminator-001</name>
                <description>transcription terminator for CYC1</description>
                <dnaSequence>
                    <DnaSequence ns2:about="http://genocad.org/SBOL/doi:10.6084/m9.figshare.1159038/Part:CYC1_terminator-001#seq">
                        <nucleotides>tcatgtaattagttatgtcacgcttacattcacgccctccccccacatccgctctaaccgaaaaggaaggagttagacaacctgaagtctaggtccctatttatttttttatagttatgttagtattaagaacgttatttatatttcaaatttttcttttttttctgtacagacgcgtgtacgcatgtaacattatactgaaaaccttgcttgagaaggttttgggacgctcgaaggctttaatttgc</nucleotides>
                    </DnaSequence>
                </dnaSequence>
            </DnaComponent>
        </component>
        <component>
            <DnaComponent ns2:about="http://genocad.org/SBOL/doi:10.6084/m9.figshare.1159038/Part:Cycle_3_GFP-001">
                <ns2:type ns2:resource="so:0000316"/>
                <displayId>Cycle_3_GFP-001</displayId>
                <name>Cycle 3 GFP-001</name>
                <description>mammalian codon-optimized</description>
                <dnaSequence>
                    <DnaSequence ns2:about="http://genocad.org/SBOL/doi:10.6084/m9.figshare.1159038/Part:Cycle_3_GFP-001#seq">
                        <nucleotides>atggctagcaaaggagaagaacttttcactggagttgtcccaattcttgttgaattagatggtgatgttaatgggcacaaattttctgtcagtggagagggtgaaggtgatgctacatacggaaagcttacccttaaatttatttgcactactggaaaactacctgttccatggccaacacttgtcactactttctcttatggtgttcaatgcttttcccgttatccggatcatatgaaacggcatgactttttcaagagtgccatgcccgaaggttatgtacaggaacgcactatatctttcaaagatgacgggaactacaagacgcgtgctgaagtcaagtttgaaggtgatacccttgttaatcgtatcgagttaaaaggtattgattttaaagaagatggaaacattctcggacacaaactcgagtacaactataactcacacaatgtatacatcacggcagacaaacaaaagaatggaatcaaagctaacttcaaaattcgccacaacattgaagatggatccgttcaactagcagaccattatcaacaaaatactccaattggcgatggccctgtccttttaccagacaaccattacctgtcgacacaatctgccctttcgaaagatcccaacgaaaagcgtgaccacatggtccttcttgagtttgtaactgctgctgggattacacatggcatggatgagctctacaaataa</nucleotides>
                    </DnaSequence>
                </dnaSequence>
            </DnaComponent>
        </component>
        <component>
            <DnaComponent ns2:about="http://genocad.org/SBOL/doi:10.6084/m9.figshare.1159038/Part:DD">
                <ns2:type ns2:resource="so:0000316"/>
                <displayId>DD</displayId>
                <name>DD</name>
                <description>L106P mutant of FKBP12</description>
                <dnaSequence>
                    <DnaSequence ns2:about="http://genocad.org/SBOL/doi:10.6084/m9.figshare.1159038/Part:DD#seq">
                        <nucleotides>atgggagtgcaggtggaaaccatctccccaggagacgggcgcaccttccccaagcgcggccagacctgtgtggtgcactacaccgggatgcttgaagatggaaagaaagtcgattcctcccgggacagaaacaagccctttaagtttatgctaggcaagcaggaggtgatccgaggctgggaagaaggggttgcccagatgagtgtgggtcagagagccaaactgactatatctccagattatgcctatggtgccactgggcacccaggcatcatcccaccacatgccactctcgtcttcgatgtggagcttctaaaaccggaa</nucleotides>
                    </DnaSequence>
                </dnaSequence>
            </DnaComponent>
        </component>
        <component>
            <DnaComponent ns2:about="http://genocad.org/SBOL/doi:10.6084/m9.figshare.1159038/Part:Dendra2-002">
                <ns2:type ns2:resource="so:0000316"/>
                <displayId>Dendra2-002</displayId>
                <name>Dendra2-002</name>
                <description>mammalian codon-optimized</description>
                <dnaSequence>
                    <DnaSequence ns2:about="http://genocad.org/SBOL/doi:10.6084/m9.figshare.1159038/Part:Dendra2-002#seq">
                        <nucleotides>atgaacaccccgggaattaacctgatcaaggaggacatgcgcgtgaaggtgcacatggagggcaacgtgaacggccacgccttcgtgatcgagggcgagggcaagggcaagccctacgagggcacccagaccgccaacctgaccgtgaaggagggcgcccccctgcccttcagctacgacatcctgaccaccgccgtgcactacggcaaccgggtgttcaccaagtaccccgaggacatccccgactacttcaagcagagcttccccgagggctacagctgggagcgcaccatgaccttcgaggacaagggcatctgcaccatccgcagcgacatcagcctggagggcgactgcttcttccagaacgtgcgcttcaagggcaccaacttcccccccaacggccccgtgatgcagaagaagaccctgaagtgggagcccagcaccgagaagctgcacgtgcgcgacggcctgctggtgggcaacatcaacatggccctgctgctggagggcggcggccactacctgtgcgacttcaagaccacctacaaggccaagaaggtggtgcagctgcccgacgcccacttcgtggaccaccgcatcgagatcctgggcaacgacagcgactacaacaaggtgaagctgtacgagcacgccgtggcccgctacagccccctgcccagccaggtgtgg</nucleotides>
                    </DnaSequence>
                </dnaSequence>
            </DnaComponent>
        </component>
        <component>
            <DnaComponent ns2:about="http://genocad.org/SBOL/doi:10.6084/m9.figshare.1159038/Part:DHFR">
                <ns2:type ns2:resource="so:0000316"/>
                <displayId>DHFR</displayId>
                <name>DHFR</name>
                <description></description>
                <dnaSequence>
                    <DnaSequence ns2:about="http://genocad.org/SBOL/doi:10.6084/m9.figshare.1159038/Part:DHFR#seq">
                        <nucleotides>atggttcgaccattgaactcgatcgtcgccgtgtcccaaaatatggggattggcaagaacggagacctaccctggcctccgctcaggaacgagttcaagtacttccaaagaatgaccacaacctcttcagtggaaggtaaacagaatctggtgattatgggtaggaaaacctggttctccattcctgagaagaatcgacctttaaaggacagaattaatatagttctcagtagagaactcaaagaaccaccacgaggagctcattttcttgccaaaagtttggatgatgccttaagacttattgaacaaccggaattggcaagtaaagtagacatggtttggatagtcggaggcagttctgtttaccaggaagccatgaatcaaccaggccaccttagactctttgtgacaaggatcatgcaggaatttgaaagtgacacgtttttcccagaaattgatttggggaaatataaacttctcccagaatacccaggcgtcctctctgaggtccaggaggaaaaaggcatcaagtataagtttgaagtctacgagaagaaa</nucleotides>
                    </DnaSequence>
                </dnaSequence>
            </DnaComponent>
        </component>
        <component>
            <DnaComponent ns2:about="http://genocad.org/SBOL/doi:10.6084/m9.figshare.1159038/Part:dKeima-Red">
                <ns2:type ns2:resource="so:0000316"/>
                <displayId>dKeima-Red</displayId>
                <name>dKeima-Red</name>
                <description></description>
                <dnaSequence>
                    <DnaSequence ns2:about="http://genocad.org/SBOL/doi:10.6084/m9.figshare.1159038/Part:dKeima-Red#seq">
                        <nucleotides>atggtgagtgtgatcgctaaacaaatgacctacaaggtttatatgtcaggcacggtcaatggacactactttgaggtcgaaggcgatggaaaaggaaagccttacgagggagagcagacagtaaagctcactgtcaccaagggtggacctctgccatttgcttgggatatattatcaccactgtttcagtacggaagcataccattcaccaagtaccctgaagacatccctgattatgtaaagcagtcattccctgagggatatacatgggagaggaccatgaactttgaagatggtgcagtgtgtactgtcagcaatgattccagcatccaaggcaactgtttcatctacaatgtcaaaatctctggtacgaactttcctcccaatggacctgttatgcagaagaagacacagggctgggaacccagcactgagcgtctctttgcacgagatggaatgctgataggaaacgattatatggctctgaagttggaaggaggtggtcactatttgtgtgaatttaaatctacttacaaggcaaagaagcctgtgaggatgccagggtatcactatattgaccgcaaactggatgtaaccagtcacaacagggattacacatctgttgagcagtgtgaaatagccattgcacgccactctttgctcggttaa</nucleotides>
                    </DnaSequence>
                </dnaSequence>
            </DnaComponent>
        </component>
        <component>
            <DnaComponent ns2:about="http://genocad.org/SBOL/doi:10.6084/m9.figshare.1159038/Part:dKeima570">
                <ns2:type ns2:resource="so:0000316"/>
                <displayId>dKeima570</displayId>
                <name>dKeima570</name>
                <description></description>
                <dnaSequence>
                    <DnaSequence ns2:about="http://genocad.org/SBOL/doi:10.6084/m9.figshare.1159038/Part:dKeima570#seq">
                        <nucleotides>atggtgagtgtgatcgctaaacaaatgacctacaaggtttatatgtcaggcacggtcaatggacactactttgaggtcgaaggcgatggaaaaggaaagccttacgagggagagcagacagtaaagctcactgtcaccaagggtggacctctgccatttgcttgggatatattatcaccactgatgtgttacggaagcataccattcaccaagtaccctgaagacatccctgattatgtaaagcagtcattccctgagggatatacatgggagaggaccatgaactttgaagatggtgcagtgtgtactgtcagcaatgattccagcatccaaggcaactgtttcatctacaatgtcaaaatctctggtacgaactttcctcccaatggacctgttatgcagaagaagacacagggctgggaacccagcactgagcgtctctttgcacgagatggaatgctgataggaaacgattatatggctctgaagttggaaggaggtggtcactatttgtgtgagttcaaatctacttacaaggcaaagaagcctgtgaggatgccagggtatcactatattgaccgcaaactggatgtaaccagtcacaacagggattacacatctgttgagcagtgtgaaatagccattgcacgccactctttgctcggttaa</nucleotides>
                    </DnaSequence>
                </dnaSequence>
            </DnaComponent>
        </component>
        <component>
            <DnaComponent ns2:about="http://genocad.org/SBOL/doi:10.6084/m9.figshare.1159038/Part:Dronpa-Green1">
                <ns2:type ns2:resource="so:0000316"/>
                <displayId>Dronpa-Green1</displayId>
                <name>Dronpa-Green1</name>
                <description></description>
                <dnaSequence>
                    <DnaSequence ns2:about="http://genocad.org/SBOL/doi:10.6084/m9.figshare.1159038/Part:Dronpa-Green1#seq">
                        <nucleotides>atggtgagtgtgattaaaccagacatgaagatcaagctgcgtatggaaggcgctgtaaatggacacccgttcgcgattgaaggagttggccttgggaagcctttcgagggaaaacagagtatggaccttaaagtcaaagaaggcggacctctgcctttcgcctatgacatcttgacaactgtgttctgttacggcaacagggtattcgccaaatacccagaaaatatagtagactatttcaagcagtcgtttcctgagggctactcttgggaacgaagcatgaattacgaagacgggggcatttgtaacgcgacaaacgacataaccctggatggtgactgttatatctatgaaattcgatttgatggtgtgaactttcctgccaatggtccagttatgcagaagaggactgtgaaatgggagccatccactgagaaattgtatgtgcgtgatggagtgctgaagggtgatgttaacatggctctgtcgcttgaaggaggtggccattaccgatgtgacttcaaaactacttataaagctaagaaggttgtccagttgccagactatcactttgtggaccaccacattgagattaaaagccacgacaaagattacagtaatgttaatctgcatgagcacgccgaagcgcattctgagctgccgaggcaggccaagtaa</nucleotides>
                    </DnaSequence>
                </dnaSequence>
            </DnaComponent>
        </component>
        <component>
            <DnaComponent ns2:about="http://genocad.org/SBOL/doi:10.6084/m9.figshare.1159038/Part:Dronpa-Green3">
                <ns2:type ns2:resource="so:0000316"/>
                <displayId>Dronpa-Green3</displayId>
                <name>Dronpa-Green3</name>
                <description></description>
                <dnaSequence>
                    <DnaSequence ns2:about="http://genocad.org/SBOL/doi:10.6084/m9.figshare.1159038/Part:Dronpa-Green3#seq">
                        <nucleotides>atggtgagtgtgattaaaccagacatgaagatcaagctgcgtatggaaggcgctgtaaatggacacccgttcgcgattgaaggagttggccttgggaagcctttcgagggaaaacagagtatggaccttaaagtcaaagaaggcggacctctgcctttcgcctatgacatcttgacaactgtgttctgttacggcaacagggtattcgccaaatacccagaaaatatagtagactatttcaagcagtcgtttcctgagggctactcttgggaacgaagcatgaattacgaagacgggggcatttgtaacgcgacaaacgacataaccctggatggtgactgttatatctatgaaattcgatttgatggtgtgaactttcctgccaatggtccagttatgcagaagaggactgtgaaatgggagccatccactgagaaattgtatgtgcgtgatggagtgctgaagggtgatattaacgccgctctgtcgcttgaaggaggtggccattaccgatgtgacttcaaaactacttataaagctaagaaggttgtccagttgccagactatcactttgtggaccaccacattgagattaaaagccacgacaaagattacagtaatgttaatctgcatgagcacgccgaagcgcattctgagctgccgaggcaggccaagtaa</nucleotides>
                    </DnaSequence>
                </dnaSequence>
            </DnaComponent>
        </component>
        <component>
            <DnaComponent ns2:about="http://genocad.org/SBOL/doi:10.6084/m9.figshare.1159038/Part:dsbA_promoter">
                <ns2:type ns2:resource="so:0000167"/>
                <displayId>dsbA_promoter</displayId>
                <name>dsbA promoter</name>
                <description>promoter for the E. coli dsbA gene (Belin and Boquet, 1994)</description>
                <dnaSequence>
                    <DnaSequence ns2:about="http://genocad.org/SBOL/doi:10.6084/m9.figshare.1159038/Part:dsbA_promoter#seq">
                        <nucleotides>ttcgacaccgctgaaatcggactgattgaacctttacgcgccatgcgtttggtttattatcttgcctggctaatgcggcgttgggctgatcccgcgttcccgaaaaatttcccgtggttaaccggggaagattactggctacgacagacggcgacttttatagaacaggcaaaagttctacaagaaccccctttgcaattaacacctatgtattaatcggagagagtagatc</nucleotides>
                    </DnaSequence>
                </dnaSequence>
            </DnaComponent>
        </component>
        <component>
            <DnaComponent ns2:about="http://genocad.org/SBOL/doi:10.6084/m9.figshare.1159038/Part:DsbA-001">
                <ns2:type ns2:resource="so:0000316"/>
                <displayId>DsbA-001</displayId>
                <name>DsbA-001</name>
                <description></description>
                <dnaSequence>
                    <DnaSequence ns2:about="http://genocad.org/SBOL/doi:10.6084/m9.figshare.1159038/Part:DsbA-001#seq">
                        <nucleotides>atgaaaaagatttggctggcgctggctggtttagttttagcgtttagcgcatcggcggcgcagtatgaagatggtaaacagtacactaccctggaaaaaccggtagctggcgcgccgcaagtgctggagtttttctctttcttctgcccgcactgctatcagtttgaagaagttctgcatatttctgataatgtgaagaaaaaactgccggaaggcgtgaagatgactaaataccacgtcaacttcatgggtggtgacctgggcaaagatctgactcaggcatgggctgtggcgatggcgctgggcgtggaagacaaagtgactgttccgctgtttgaaggcgtacagaaaacccagaccattcgttctgcttctgatatccgcgatgtatttatcaacgcaggtattaaaggtgaagagtacgacgcggcgtggaacagcttcgtggtgaaatctctggtcgctcagcaggaaaaagctgcagctgacgtgcaattgcgtggcgttccggcgatgtttgttaacggtaaatatcagctgaatccgcagggtatggataccagcaatatggatgtttttgttcagcagtatgctgatacagtgaaatacttaagcgagaaaaaa</nucleotides>
                    </DnaSequence>
                </dnaSequence>
            </DnaComponent>
        </component>
        <component>
            <DnaComponent ns2:about="http://genocad.org/SBOL/doi:10.6084/m9.figshare.1159038/Part:DsbA-002">
                <ns2:type ns2:resource="so:0000316"/>
                <displayId>DsbA-002</displayId>
                <name>DsbA-002</name>
                <description></description>
                <dnaSequence>
                    <DnaSequence ns2:about="http://genocad.org/SBOL/doi:10.6084/m9.figshare.1159038/Part:DsbA-002#seq">
                        <nucleotides>atgaaaaagatttggctggcgctggctggtttagttttagcgtttagcgcatcggcggcgcagtatgaagatggtaaacagtacactaccctggaaaaaccggtagctggcgcgccgcaagtgctggagtttttctctttcttctgcccgcactgctatcagtttgaagaagttctgcatatttctgataatgtgaagaaaaaactgccggaaggcgtgaagatgactaaataccacgtcaacttcatgggtggtgacctgggcaaagatctgactcaggcatgggctgtggcgatggcgctgggcgtggaagacaaagtcactgttccgctgtttgaaggcgtacagaaaacccagaccattcgttcagcatctgatatccgcgatgtatttatcaacgcaggtattaaaggtgaagagtacgacgcggcgtggaacagcttcgtggtcaaatctctggtcgctcagcaggaaaaagctgcagctgacgtgcaattgcgtggcgttccggcgatgtttgttaacggtaaatatcagctgaatccgcagggtatggataccagcaatatggatgtttttgttcagcagtatgctgatacagtgaaatatctgtccgagaaaaaataa</nucleotides>
                    </DnaSequence>
                </dnaSequence>
            </DnaComponent>
        </component>
        <component>
            <DnaComponent ns2:about="http://genocad.org/SBOL/doi:10.6084/m9.figshare.1159038/Part:DsbC">
                <ns2:type ns2:resource="so:0000316"/>
                <displayId>DsbC</displayId>
                <name>DsbC</name>
                <description></description>
                <dnaSequence>
                    <DnaSequence ns2:about="http://genocad.org/SBOL/doi:10.6084/m9.figshare.1159038/Part:DsbC#seq">
                        <nucleotides>atgaagaaaggttttatgttgtttactttgttagcggcgttttcaggctttgctcaggctgatgacgcggcaattcaacaaacgttagccaaaatgggcatcaaaagcagcgatattcagcccgcgcctgtagctggcatgaagacagttctgactaacagcggcgtgttgtacatcaccgatgatggtaaacatatcattcaggggccaatgtatgacgttagtggcacggctccggtcaatgtcaccaataagatgctgttaaagcagttgaatgcgcttgaaaaagagatgatcgtttataaagcgccgcaggaaaaacacgtcatcaccgtgtttactgatattacctgtggttactgccacaaactgcatgagcaaatggcagactacaacgcgctggggatcaccgtgcgttatcttgctttcccgcgccaggggctggacagcgatgcagagaaagaaatgaaagctatctggtgtgcgaaagataaaaacaaagcgtttgatgatgtgatggcaggtaaaagcgtcgcaccagccagttgcgacgtggatattgccgaccattacgcacttggcgtccagcttggcgttagcggtactccggcagttgtgctgagcaatggcacacttgttccgggttaccagccgccgaaagagatgaaagaatttctcgacgaacaccaaaaaatgaccagcggtaaa</nucleotides>
                    </DnaSequence>
                </dnaSequence>
            </DnaComponent>
        </component>
        <component>
            <DnaComponent ns2:about="http://genocad.org/SBOL/doi:10.6084/m9.figshare.1159038/Part:DsRed-Express-002">
                <ns2:type ns2:resource="so:0000316"/>
                <displayId>DsRed-Express-002</displayId>
                <name>DsRed-Express-002</name>
                <description>mammalian codon-optimized</description>
                <dnaSequence>
                    <DnaSequence ns2:about="http://genocad.org/SBOL/doi:10.6084/m9.figshare.1159038/Part:DsRed-Express-002#seq">
                        <nucleotides>atggcctcctccgaggacgtcatcaaggagttcatgcgcttcaaggtgcgcatggagggctccgtgaacggccacgagttcgagatcgagggcgagggcgagggccgcccctacgagggcacccagaccgccaagctgaaggtgaccaagggcggccccctgcccttcgcctgggacatcctgtccccccagttccagtacggctccaaggtgtacgtgaagcaccccgccgacatccccgactacaagaagctgtccttccccgagggcttcaagtgggagcgcgtgatgaacttcgaggacggcggcgtggtgaccgtgacccaggactcctccctgcaggacggctccttcatctacaaggtgaagttcatcggcgtgaacttcccctccgacggccccgtaatgcagaagaagactatgggctgggaggcctccaccgagcgcctgtacccccgcgacggcgtgctgaagggcgagatccacaaggccctgaagctgaaggacggcggccactacctggtggagttcaagtccatctacatggccaagaagcccgtgcagctgcccggctactactacgtggactccaagctggacatcacctcccacaacgaggactacaccatcgtggagcagtacgagcgcgccgagggccgccaccacctgttcctgtag</nucleotides>
                    </DnaSequence>
                </dnaSequence>
            </DnaComponent>
        </component>
        <component>
            <DnaComponent ns2:about="http://genocad.org/SBOL/doi:10.6084/m9.figshare.1159038/Part:DsRed-Express2-002">
                <ns2:type ns2:resource="so:0000316"/>
                <displayId>DsRed-Express2-002</displayId>
                <name>DsRed-Express2-002</name>
                <description>mammalian codon-optimized</description>
                <dnaSequence>
                    <DnaSequence ns2:about="http://genocad.org/SBOL/doi:10.6084/m9.figshare.1159038/Part:DsRed-Express2-002#seq">
                        <nucleotides>atggatagcactgagaacgtcatcaagcccttcatgcgcttcaaggtgcacatggagggctccgtgaacggccacgagttcgagatcgagggcgagggcgagggcaagccctacgagggcacccagaccgccaagctgcaggtgaccaagggcggccccctgcccttcgcctgggacatcctgtccccccagttccagtacggctccaaggtgtacgtgaagcaccccgccgacatccccgactacaagaagctgtccttccccgagggcttcaagtgggagcgcgtgatgaacttcgaggacggcggcgtggtgaccgtgacccaggactcctccctgcaggacggcaccttcatctaccacgtgaagttcatcggcgtgaacttcccctccgacggccccgtaatgcagaagaagactctgggctgggagccctccaccgagcgcctgtacccccgcgacggcgtgctgaagggcgagatccacaaggcgctgaagctgaagggcggcggccactacctggtggagttcaagtcaatctacatggccaagaagcccgtgaagctgcccggctactactacgtggactccaagctggacatcacctcccacaacgaggactacaccgtggtggagcagtacgagcgcgccgaggcccgccaccacctgttccagtag</nucleotides>
                    </DnaSequence>
                </dnaSequence>
            </DnaComponent>
        </component>
        <component>
            <DnaComponent ns2:about="http://genocad.org/SBOL/doi:10.6084/m9.figshare.1159038/Part:DsRed2-001">
                <ns2:type ns2:resource="so:0000316"/>
                <displayId>DsRed2-001</displayId>
                <name>DsRed2-001</name>
                <description>mammalian codon-optimized</description>
                <dnaSequence>
                    <DnaSequence ns2:about="http://genocad.org/SBOL/doi:10.6084/m9.figshare.1159038/Part:DsRed2-001#seq">
                        <nucleotides>atggcctcctccgagaacgtcatcaccgagttcatgcgcttcaaggtgcgcatggagggcaccgtgaacggccacgagttcgagatcgagggcgagggcgagggccgcccctacgagggccacaacaccgtgaagctgaaggtgaccaagggcggccccctgcccttcgcctgggacatcctgtccccccagttccagtacggctccaaggtgtacgtgaagcaccccgccgacatccccgactacaagaagctgtccttccccgagggcttcaagtgggagcgcgtgatgaacttcgaggacggcggcgtggcgaccgtgacccaggactcctccctgcaggacggctgcttcatctacaaggtgaagttcatcggcgtgaacttcccctccgacggccccgtgatgcagaagaagaccatgggctgggaggcctccaccgagcgcctgtacccccgcgacggcgtgctgaagggcgagacccacaaggccctgaagctgaaggacggcggccactacctggtggagttcaagtccatctacatggccaagaagcccgtgcagctgcccggctactactacgtggacgccaagctggacatcacctcccacaacgaggactacaccatcgtggagcagtacgagcgcaccgagggccgccaccacctgttcctgtag</nucleotides>
                    </DnaSequence>
                </dnaSequence>
            </DnaComponent>
        </component>
        <component>
            <DnaComponent ns2:about="http://genocad.org/SBOL/doi:10.6084/m9.figshare.1159038/Part:E2-Crimson-002">
                <ns2:type ns2:resource="so:0000316"/>
                <displayId>E2-Crimson-002</displayId>
                <name>E2-Crimson-002</name>
                <description>mammalian codon-optimized</description>
                <dnaSequence>
                    <DnaSequence ns2:about="http://genocad.org/SBOL/doi:10.6084/m9.figshare.1159038/Part:E2-Crimson-002#seq">
                        <nucleotides>atggatagcactgagaacgtcatcaagcccttcatgcgcttcaaggtgcacatggagggctccgtgaacggccacgagttcgagatcgagggcgtgggcgagggcaagccctacgagggcacccagaccgccaagctgcaagtgaccaagggcggccccctgcccttcgcctgggacatcctgtccccccagttcttctacggctccaaggcgtacatcaagcaccccgccgacatccccgactacctcaagcagtccttccccgagggcttcaagtgggagcgcgtgatgaacttcgaggacggcggcgtggtgaccgtgacccaggactcctccctgcaggacggcaccctcatctaccacgtgaagttcatcggcgtgaacttcccctccgacggccccgtaatgcagaagaagactctgggctgggagccctccactgagcgcaactacccccgcgacggcgtgctgaagggcgagaaccacatggcgctgaagctgaagggcggcggccactacctgtgtgagttcaagtccatctacatggccaagaagcccgtgaagctgcccggctaccactacgtggactacaagctcgacatcacctcccacaacgaggactacaccgtggtggagcagtacgagcgcgccgaggcccgccaccacctgttccagtag</nucleotides>
                    </DnaSequence>
                </dnaSequence>
            </DnaComponent>
        </component>
        <component>
            <DnaComponent ns2:about="http://genocad.org/SBOL/doi:10.6084/m9.figshare.1159038/Part:ECFP-001">
                <ns2:type ns2:resource="so:0000316"/>
                <displayId>ECFP-001</displayId>
                <name>ECFP-001</name>
                <description>mammalian codon-optimized</description>
                <dnaSequence>
                    <DnaSequence ns2:about="http://genocad.org/SBOL/doi:10.6084/m9.figshare.1159038/Part:ECFP-001#seq">
                        <nucleotides>atggtgagcaagggcgaggagctgttcaccggggtggtgcccatcctggtcgagctggacggcgacgtaaacggccacaagttcagcgtgtccggcgagggcgagggcgatgccacctacggcaagctgaccctgaagttcatctgcaccaccggcaagctgcccgtgccctggcccaccctcgtgaccaccctgacctggggcgtgcagtgcttcagccgctaccccgaccacatgaagcagcacgacttcttcaagtccgccatgcccgaaggctacgtccaggagcgcaccatcttcttcaaggacgacggcaactacaagacccgcgccgaggtgaagttcgagggcgacaccctggtgaaccgcatcgagctgaagggcatcgacttcaaggaggacggcaacatcctggggcacaagctggagtacaactacatcagccacaacgtctatatcaccgccgacaagcagaagaacggcatcaaggccaacttcaagatccgccacaacatcgaggacggcagcgtgcagctcgccgaccactaccagcagaacacccccatcggcgacggccccgtgctgctgcccgacaaccactacctgagcacccagtccgccctgagcaaagaccccaacgagaagcgcgatcacatggtcctgctggagttcgtgaccgccgccgggatcactctcggcatggacgagctgtacaagtaa</nucleotides>
                    </DnaSequence>
                </dnaSequence>
            </DnaComponent>
        </component>
        <component>
            <DnaComponent ns2:about="http://genocad.org/SBOL/doi:10.6084/m9.figshare.1159038/Part:Eco47I/T7-001">
                <ns2:type ns2:resource="so:0000316"/>
                <displayId>Eco47I/T7-001</displayId>
                <name>Eco47I/T7-001</name>
                <description>cleaves double-stranded DNA at GGWCC sites in the absence of protective methylation</description>
                <dnaSequence>
                    <DnaSequence ns2:about="http://genocad.org/SBOL/doi:10.6084/m9.figshare.1159038/Part:Eco47I/T7-001#seq">
                        <nucleotides>atgtcaaaagagacgtcttttgttaagaatgctgaggaacttgcaaagcaaaaaatggatgctattaaccctgaactttcttcaaaatttaaatttttaataaaattcctgtctcagtttcctgaagcttgctctaaacctcgttcaaaaaaaatgcagaataaagttggtcaagaggaacatattgaatatttagctcgtagttttcatgagagtcgattgccaagaaaacccacgccacctacaacggttcctgatgaggtggttagcatagttcttaatataagttttaatatacagcctgaaaatcttgagagaataaaagaagaacatcgattttccatggcagctgagaatattgtaggagatcttctagaaagat</nucleotides>
                    </DnaSequence>
                </dnaSequence>
            </DnaComponent>
        </component>
        <component>
            <DnaComponent ns2:about="http://genocad.org/SBOL/doi:10.6084/m9.figshare.1159038/Part:Eco47I/T7-002">
                <ns2:type ns2:resource="so:0000316"/>
                <displayId>Eco47I/T7-002</displayId>
                <name>Eco47I/T7-002</name>
                <description>cleaves double-stranded DNA at GGWCC sites in the absence of protective methylation</description>
                <dnaSequence>
                    <DnaSequence ns2:about="http://genocad.org/SBOL/doi:10.6084/m9.figshare.1159038/Part:Eco47I/T7-002#seq">
                        <nucleotides>atcttgctgaaaaactcgagccatccggaagatctggcggccgctctccctatagtgagtcgtattacgccggatggatatggtgttcaggcacaagtgttaaagcagttgattttattcactatgatgaaaaaaacaatgaatggaacctgctccaagttaaaaatagagataataccgaaaactcatcgagtagtaagattagagataatacaacaataaaaaaatggtttagaacttactcacagcgtgatgctactaattgggacaattttccagatgaagtatcatctaagaatttaaatgaagaagacttcagagcttttgttaaaaattatttggcaaaaataatataa</nucleotides>
                    </DnaSequence>
                </dnaSequence>
            </DnaComponent>
        </component>
        <component>
            <DnaComponent ns2:about="http://genocad.org/SBOL/doi:10.6084/m9.figshare.1159038/Part:Eco47I/T7-003">
                <ns2:type ns2:resource="so:0000316"/>
                <displayId>Eco47I/T7-003</displayId>
                <name>Eco47I/T7-003</name>
                <description>cleaves double-stranded DNA at GGWCC sites in the absence of protective methylation</description>
                <dnaSequence>
                    <DnaSequence ns2:about="http://genocad.org/SBOL/doi:10.6084/m9.figshare.1159038/Part:Eco47I/T7-003#seq">
                        <nucleotides>atgtcaaaagagacgtcttttgttaagaatgctgaggaacttgcaaagcaaaaaatggatgctattaaccctgaactttcttcaaaatttaaatttttaataaaattcctgtctcagtttcctgaagcttgctctaaacctcgttcaaaaaaaatgcagaataaagttggtcaagaggaacatattgaatatttagctcgtagttttcatgagagtcgattgccaagaaaacccacgccacctacaacggttcctgatgaggtggttagcatagttcttaatataagttttaatatacagcctgaaaatcttgagagaataaaagaagaacatcgattttccatggcagctgagaatattgtaggagatcttctagaaagatatcttgctgaaaaactcgagccatccggaagatctggcggccgctctccctatagtgagtcgtattacgccggatggatatggtgttcaggcacaagtgttaaagcagttgattttattcactatgatgaaaaaaacaatgaatggaacctgctccaagttaaaaatagagataataccgaaaactcatcgagtagtaagattagagataatacaacaataaaaaaatggtttagaacttactcacagcgtgatgctactaattgggacaattttccagatgaagtatcatctaagaatttaaatgaagaagacttcagagcttttgttaaaaattatttggcaaaaataatataa</nucleotides>
                    </DnaSequence>
                </dnaSequence>
            </DnaComponent>
        </component>
        <component>
            <DnaComponent ns2:about="http://genocad.org/SBOL/doi:10.6084/m9.figshare.1159038/Part:EGFP-002">
                <ns2:type ns2:resource="so:0000316"/>
                <displayId>EGFP-002</displayId>
                <name>EGFP-002</name>
                <description>mammalian codon-optimized</description>
                <dnaSequence>
                    <DnaSequence ns2:about="http://genocad.org/SBOL/doi:10.6084/m9.figshare.1159038/Part:EGFP-002#seq">
                        <nucleotides>gtgagcaagggcgaggagctgttcaccggggtggtgcccatcctggtcgagctggacggcgacgtaaacggccacaagttcagcgtgtccggcgagggcgagggcgatgccacctacggcaagctgaccctgaagttcatctgcaccaccggcaagctgcccgtgccctggcccaccctcgtgaccaccctgacctacggcgtgcagtgcttcagccgctaccccgaccacatgaagcagcacgacttcttcaagtccgccatgcccgaaggctacgtccaggagcgcaccatcttcttcaaggacgacggcaactacaagacccgcgccgaggtgaagttcgagggcgacaccctggtgaaccgcatcgagctgaagggcatcgacttcaaggaggacggcaacatcctggggcacaagctggagtacaactacaacagccacaacgtctatatcatggccgacaagcagaagaacggcatcaaggtgaacttcaagatccgccacaacatcgaggacggcagcgtgcagctcgccgaccactaccagcagaacacccccatcggcgacggccccgtgctgctgcccgacaaccactacctgagcacccagtccgccctgagcaaagaccccaacgagaagcgcgatcacatggtcctgctggagttcgtgaccgccgccgggatcactctcggcatggacgagctgtacaag</nucleotides>
                    </DnaSequence>
                </dnaSequence>
            </DnaComponent>
        </component>
        <component>
            <DnaComponent ns2:about="http://genocad.org/SBOL/doi:10.6084/m9.figshare.1159038/Part:EGFP-003">
                <ns2:type ns2:resource="so:0000316"/>
                <displayId>EGFP-003</displayId>
                <name>EGFP-003</name>
                <description>mammalian codon-optimized</description>
                <dnaSequence>
                    <DnaSequence ns2:about="http://genocad.org/SBOL/doi:10.6084/m9.figshare.1159038/Part:EGFP-003#seq">
                        <nucleotides>atggtgagcaagggcgaggagctgttcaccggggtggtgcccatcctggtcgagctggacggcgacgtaaacggccacaagttcagcgtgtccggcgagggcgagggcgatgccacctacggcaagctgaccctgaagttcatctgcaccaccggcaagctgcccgtgccctggcccaccctcgtgaccaccctgacctacggcgtgcagtgcttcagccgctaccccgaccacatgaagcagcacgacttcttcaagtccgccatgcccgaaggctacgtccaggagcgcaccatcttcttcaaggacgacggcaactacaagacccgcgccgaggtgaagttcgagggcgacaccctggtgaaccgcatcgagctgaagggcatcgacttcaaggaggacggcaacatcctggggcacaagctggagtacaactacaacagccacaacgtctatatcatggccgacaagcagaagaacggcatcaaggtgaacttcaagatccgccacaacatcgaggacggcagcgtgcagctcgccgaccactaccagcagaacacccccatcggcgacggccccgtgctgctgcccgacaaccactacctgagcacccagtccgccctgagcaaagaccccaacgagaagcgcgatcacatggtcctgctggagttcgtgaccgccgccgggatcactctcggcatggacgagctgtacaagtaa</nucleotides>
                    </DnaSequence>
                </dnaSequence>
            </DnaComponent>
        </component>
        <component>
            <DnaComponent ns2:about="http://genocad.org/SBOL/doi:10.6084/m9.figshare.1159038/Part:EM7_promoter">
                <ns2:type ns2:resource="so:0000167"/>
                <displayId>EM7_promoter</displayId>
                <name>EM7 promoter</name>
                <description>synthetic bacterial promoter </description>
                <dnaSequence>
                    <DnaSequence ns2:about="http://genocad.org/SBOL/doi:10.6084/m9.figshare.1159038/Part:EM7_promoter#seq">
                        <nucleotides>gttgacaattaatcatcggcatagtatatcggcatagtataatacgac</nucleotides>
                    </DnaSequence>
                </dnaSequence>
            </DnaComponent>
        </component>
        <component>
            <DnaComponent ns2:about="http://genocad.org/SBOL/doi:10.6084/m9.figshare.1159038/Part:EmGFP-002">
                <ns2:type ns2:resource="so:0000316"/>
                <displayId>EmGFP-002</displayId>
                <name>EmGFP-002</name>
                <description>mammalian codon-optimized</description>
                <dnaSequence>
                    <DnaSequence ns2:about="http://genocad.org/SBOL/doi:10.6084/m9.figshare.1159038/Part:EmGFP-002#seq">
                        <nucleotides>atggtgagcaagggcgaggagctgttcaccggggtggtgcccatcctggtcgagctggacggcgacgtaaacggccacaagttcagcgtgtccggcgagggcgagggcgatgccacctacggcaagctgaccctgaagttcatctgcaccaccggcaagctgcccgtgccctggcccaccctcgtgaccaccttgacctacggcgtgcagtgcttcgcccgctaccccgaccacatgaagcagcacgacttcttcaagtccgccatgcccgaaggctacgtccaggagcgcaccatcttcttcaaggacgacggcaactacaagacccgcgccgaggtgaagttcgagggcgacaccctggtgaaccgcatcgagctgaagggcatcgacttcaaggaggacggcaacatcctggggcacaagctggagtacaactacaacagccacaaggtctatatcaccgccgacaagcagaagaacggcatcaaggtgaacttcaagacccgccacaacatcgaggacggcagcgtgcagctcgccgaccactaccagcagaacacccccatcggcgacggccccgtgctgctgcccgacaaccactacctgagcacccagtccgccctgagcaaagaccccaacgagaagcgcgatcacatggtcctgctggagttcgtgaccgccgccgggatcactctcggcatggacgagctgtacaagtaa</nucleotides>
                    </DnaSequence>
                </dnaSequence>
            </DnaComponent>
        </component>
        <component>
            <DnaComponent ns2:about="http://genocad.org/SBOL/doi:10.6084/m9.figshare.1159038/Part:enterokinase_site-001">
                <ns2:type ns2:resource="so:0000316"/>
                <displayId>enterokinase_site-001</displayId>
                <name>enterokinase site-001</name>
                <description></description>
                <dnaSequence>
                    <DnaSequence ns2:about="http://genocad.org/SBOL/doi:10.6084/m9.figshare.1159038/Part:enterokinase_site-001#seq">
                        <nucleotides>gacgacgacgacaag</nucleotides>
                    </DnaSequence>
                </dnaSequence>
            </DnaComponent>
        </component>
        <component>
            <DnaComponent ns2:about="http://genocad.org/SBOL/doi:10.6084/m9.figshare.1159038/Part:enterokinase_site-002">
                <ns2:type ns2:resource="so:0000316"/>
                <displayId>enterokinase_site-002</displayId>
                <name>enterokinase site-002</name>
                <description></description>
                <dnaSequence>
                    <DnaSequence ns2:about="http://genocad.org/SBOL/doi:10.6084/m9.figshare.1159038/Part:enterokinase_site-002#seq">
                        <nucleotides>gacgatgacgataag</nucleotides>
                    </DnaSequence>
                </dnaSequence>
            </DnaComponent>
        </component>
        <component>
            <DnaComponent ns2:about="http://genocad.org/SBOL/doi:10.6084/m9.figshare.1159038/Part:enterokinase_site-003">
                <ns2:type ns2:resource="so:0000316"/>
                <displayId>enterokinase_site-003</displayId>
                <name>enterokinase site-003</name>
                <description></description>
                <dnaSequence>
                    <DnaSequence ns2:about="http://genocad.org/SBOL/doi:10.6084/m9.figshare.1159038/Part:enterokinase_site-003#seq">
                        <nucleotides>gatgacgacgacaag</nucleotides>
                    </DnaSequence>
                </dnaSequence>
            </DnaComponent>
        </component>
        <component>
            <DnaComponent ns2:about="http://genocad.org/SBOL/doi:10.6084/m9.figshare.1159038/Part:EYFP-004">
                <ns2:type ns2:resource="so:0000316"/>
                <displayId>EYFP-004</displayId>
                <name>EYFP-004</name>
                <description>mammalian codon-optimized</description>
                <dnaSequence>
                    <DnaSequence ns2:about="http://genocad.org/SBOL/doi:10.6084/m9.figshare.1159038/Part:EYFP-004#seq">
                        <nucleotides>atggtgagcaagggcgaggagctgttcaccggggtggtgcccatcctggtcgagctggacggcgacgtaaacggccacaagttcagcgtgtccggcgagggcgagggcgatgccacctacggcaagctgaccctgaagttcatctgcaccaccggcaagctgcccgtgccctggcccaccctcgtgaccaccttcggctacggcctgcagtgcttcgcccgctaccccgaccacatgaagcagcacgacttcttcaagtccgccatgcccgaaggctacgtccaggagcgcaccatcttcttcaaggacgacggcaactacaagacccgcgccgaggtgaagttcgagggcgacaccctggtgaaccgcatcgagctgaagggcatcgacttcaaggaggacggcaacatcctggggcacaagctggagtacaactacaacagccacaacgtctatatcatggccgacaagcagaagaacggcatcaaggtgaacttcaagatccgccacaacatcgaggacggcagcgtgcagctcgccgaccactaccagcagaacacccccatcggcgacggccccgtgctgctgcccgacaaccactacctgagctaccagtccgccctgagcaaagaccccaacgagaagcgcgatcacatggtcctgctggagttcgtgaccgccgccgggatcactctcggcatggacgagctgtacaagtaa</nucleotides>
                    </DnaSequence>
                </dnaSequence>
            </DnaComponent>
        </component>
        <component>
            <DnaComponent ns2:about="http://genocad.org/SBOL/doi:10.6084/m9.figshare.1159038/Part:f1_ori-005">
                <ns2:type ns2:resource="SO:0000296"/>
                <displayId>f1_ori-005</displayId>
                <name>f1 ori-005</name>
                <description>f1 bacteriophage origin of replication; arrow indicates direction of (+) strand synthesis</description>
                <dnaSequence>
                    <DnaSequence ns2:about="http://genocad.org/SBOL/doi:10.6084/m9.figshare.1159038/Part:f1_ori-005#seq">
                        <nucleotides>acgcgccctgtagcggcgcattaagcgcggcgggtgtggtggttacgcgcagcgtgaccgctacacttgccagcgccctagcgcccgctcctttcgctttcttcccttcctttctcgccacgttcgccggctttccccgtcaagctctaaatcgggggctccctttagggttccgatttagtgctttacggcacctcgaccccaaaaaacttgattagggtgatggttcacgtagtgggccatcgccctgatagacggtttttcgccctttgacgttggagtccacgttctttaatagtggactcttgttccaaactggaacaacactcaaccctatctcggtctattcttttgatttataagggattttgccgatttcggcctattggttaaaaaatgagctgatttaacaaaaatttaacgcgaattttaacaaactagtaacgtttacaattt</nucleotides>
                    </DnaSequence>
                </dnaSequence>
            </DnaComponent>
        </component>
        <component>
            <DnaComponent ns2:about="http://genocad.org/SBOL/doi:10.6084/m9.figshare.1159038/Part:f1_ori-006">
                <ns2:type ns2:resource="SO:0000296"/>
                <displayId>f1_ori-006</displayId>
                <name>f1 ori-006</name>
                <description>f1 bacteriophage origin of replication; arrow indicates direction of (+) strand synthesis</description>
                <dnaSequence>
                    <DnaSequence ns2:about="http://genocad.org/SBOL/doi:10.6084/m9.figshare.1159038/Part:f1_ori-006#seq">
                        <nucleotides>acgcgccctgtagcggcgcattaagcgcggcgggtgtggtggttacgcgcagcgtgaccgctacacttgccagcgccctagcgcccgctcctttcgctttcttcccttcctttctcgccacgttcgccggctttccccgtcaagctctaaatcgggggctccctttagggttccgatttagtgctttacggcacctcgaccccaaaaaacttgatttgggtgatggttcacgtagtgggccatcgccctgatagacggtttttcgccctttgacgttggagtccacgttctttaatagtggactcttgttccaaactggaacaacactcaaccctatctcgggctattcttttgatttataagggattttgccgatttcggcctattggttaaaaaatgagctgatttaacaaaaatttaacgcgaattttaacaaaatattaacgtttacaattt</nucleotides>
                    </DnaSequence>
                </dnaSequence>
            </DnaComponent>
        </component>
        <component>
            <DnaComponent ns2:about="http://genocad.org/SBOL/doi:10.6084/m9.figshare.1159038/Part:f1_ori-007">
                <ns2:type ns2:resource="SO:0000296"/>
                <displayId>f1_ori-007</displayId>
                <name>f1 ori-007</name>
                <description>f1 bacteriophage origin of replication; arrow indicates direction of (+) strand synthesis</description>
                <dnaSequence>
                    <DnaSequence ns2:about="http://genocad.org/SBOL/doi:10.6084/m9.figshare.1159038/Part:f1_ori-007#seq">
                        <nucleotides>acgcgccctgtagcggcgcattaagcgcggcgggtgtggtggttacgcgcagcgtgaccgctacacttgccagcgccctagcgcccgctcctttcgctttcttcccttcctttctcgccacgttcgccggctttccccgtcaagctctaaatcgggggctccctttagggttccgatttagtgctttacggcacctcgaccccaaaaaacttgattagggtgatggttcacgtagtgggccatcgccctgatagacggtttttcgccctttgacgttggagtccacgttctttaatagtggactcttgttccaaactggaacaacactcaaccctatctcggtctattcttttgatttataagggattttgccgatttcggcctattggttaaaaaatgagctgatttaacaaaaatttaacgcgaattttaacaaaatattaacgtttacaattt</nucleotides>
                    </DnaSequence>
                </dnaSequence>
            </DnaComponent>
        </component>
        <component>
            <DnaComponent ns2:about="http://genocad.org/SBOL/doi:10.6084/m9.figshare.1159038/Part:f1_ori-008">
                <ns2:type ns2:resource="SO:0000296"/>
                <displayId>f1_ori-008</displayId>
                <name>f1 ori-008</name>
                <description>f1 bacteriophage origin of replication; arrow indicates direction of (+) strand synthesis</description>
                <dnaSequence>
                    <DnaSequence ns2:about="http://genocad.org/SBOL/doi:10.6084/m9.figshare.1159038/Part:f1_ori-008#seq">
                        <nucleotides>acgcgccctgtagcggcgcattaagcgcggcgggtgtggtggttacgcgcagcgtgaccgctacacttgccagcgccctagcgcccgctcctttcgctttcttcccttcctttctcgccacgttcgccggctttccccgtcaagctctaaatcgggggctccctttagggttccgatttagtgctttacggcacctcgaccccaaaaaacttgattagggtgatggttcacgtagtgggccatcgccctgatagacggtttttcgccctttgacgttggagtccacgttctttaatagtggactcttgttccaaactggaacaacactcaaccctatctcggtctattcttttgatttataagggattttgccgatttcggcctattggttaaaaaatgagctgatttaacaaaaatttaacgcgaattttaacaaaatattaacgcttacaattt</nucleotides>
                    </DnaSequence>
                </dnaSequence>
            </DnaComponent>
        </component>
        <component>
            <DnaComponent ns2:about="http://genocad.org/SBOL/doi:10.6084/m9.figshare.1159038/Part:f1_ori-009">
                <ns2:type ns2:resource="SO:0000296"/>
                <displayId>f1_ori-009</displayId>
                <name>f1 ori-009</name>
                <description>f1 bacteriophage origin of replication; arrow indicates direction of (+) strand synthesis</description>
                <dnaSequence>
                    <DnaSequence ns2:about="http://genocad.org/SBOL/doi:10.6084/m9.figshare.1159038/Part:f1_ori-009#seq">
                        <nucleotides>acgcgccctgtagcggcgcattaagcgcggcgggtgtggtggttacgcgcagcgtgaccgctacacttgccagcgccctagcgcccgctcctttcgctttcttcccttcctttctcgccacgttcgccggctttccccgtcaagctctaaatcgggggctccctttagggttccgatttagtgctttacggcacctcgaccccaaaaaacttgattagggtgatggttcacgtagtgggccatcgccctgatagacggtttttcgccctttgacgttggagtccacgttctttaatagtggactcttgttccaaactggaacaacactcaaccctatctcggtctattcttttgatttataagggattttgccgatttcggcctattggttaaaaaatgagctgatttaacaaaaatttaacgcgaatt</nucleotides>
                    </DnaSequence>
                </dnaSequence>
            </DnaComponent>
        </component>
        <component>
            <DnaComponent ns2:about="http://genocad.org/SBOL/doi:10.6084/m9.figshare.1159038/Part:f1_ori-012">
                <ns2:type ns2:resource="SO:0000296"/>
                <displayId>f1_ori-012</displayId>
                <name>f1 ori-012</name>
                <description>f1 bacteriophage origin of replication; arrow indicates direction of (+) strand synthesis</description>
                <dnaSequence>
                    <DnaSequence ns2:about="http://genocad.org/SBOL/doi:10.6084/m9.figshare.1159038/Part:f1_ori-012#seq">
                        <nucleotides>acgcgccctgtagcggcgcattaagcgcggcgggtgtggtggttacgcgcagcgtgaccgctacacttgccagcgccctagcgcccgctcctttcgctttcttcccttcctttctcgccacgttcgccggctttccccgtcaagctctaaatcgggggctccctttagggttccgatttagtgctttacggcacctcgaccgcaaaaaacttgattagggtgatggttcacgtagtgggccatcgccctgatagacggtttttcgccctttgacgttggagtccacgttctttaatagtggactcttgttccaaactggaacaacactcaaccctatctcggtctattcttttgatttataagggattttgccgatttcggcctattggttaaaaaatgagctgatttaacaaaaatttaacgcgaattttaacaaaatattaacgcttacaattt</nucleotides>
                    </DnaSequence>
                </dnaSequence>
            </DnaComponent>
        </component>
        <component>
            <DnaComponent ns2:about="http://genocad.org/SBOL/doi:10.6084/m9.figshare.1159038/Part:f1_ori-014">
                <ns2:type ns2:resource="SO:0000296"/>
                <displayId>f1_ori-014</displayId>
                <name>f1 ori-014</name>
                <description>f1 bacteriophage origin of replication; arrow indicates direction of (+) strand synthesis</description>
                <dnaSequence>
                    <DnaSequence ns2:about="http://genocad.org/SBOL/doi:10.6084/m9.figshare.1159038/Part:f1_ori-014#seq">
                        <nucleotides>acgcgccctgtagcggcgcattaagcgcggcgggtgtggtggttacgcgcagcgtgaccgctacacttgccagcgccctagcgcccgctcctttcgctttcttcccttcctttctcgccacgttcgccggctttccccgtcaagctctaaatcggggcatccctttagggttccgatttagtgctttacggcacctcgaccccaaaaaacttgattagggtgatggttcacgtagtgggccatcgccctgatagacggtttttcgccctttgacgttggagtccacgttctttaatagtggactcttgttccaaactggaacaacactcaaccctatctcggtctattcttttgatttataagggattttgccgatttcggcctattggttaaaaaatgagctgatttaacaaaaatttaacgcgaatt</nucleotides>
                    </DnaSequence>
                </dnaSequence>
            </DnaComponent>
        </component>
        <component>
            <DnaComponent ns2:about="http://genocad.org/SBOL/doi:10.6084/m9.figshare.1159038/Part:f1_ori-015">
                <ns2:type ns2:resource="SO:0000296"/>
                <displayId>f1_ori-015</displayId>
                <name>f1 ori-015</name>
                <description>f1 bacteriophage origin of replication; arrow indicates direction of (+) strand synthesis</description>
                <dnaSequence>
                    <DnaSequence ns2:about="http://genocad.org/SBOL/doi:10.6084/m9.figshare.1159038/Part:f1_ori-015#seq">
                        <nucleotides>acgcgccctgtagcggcgcattaagcgcggcgggtgtggtggttacgcgcagcgtgaccgctacacttgccagcgccctagcgcccgctcctttcgctttcttcccttcctttctcgccacgttcgccggctttccccgtcaagctctaaatcgggggctccctttagggttccgatttagagctttacggcacctcgaccgcaaaaaacttgatttgggtgatggttcacgtagtgggccatcgccctgatagacggtttttcgccctttgacgttggagtccacgttctttaatagtggactcttgttccaaactggaacaacactcaaccctatcgcggtctattcttttgatttataagggattttgccgatttcggcctattggttaaaaaatgagctgatttaacaaatatttaacgcgaattttaacaaaatattaacgtttacaattt</nucleotides>
                    </DnaSequence>
                </dnaSequence>
            </DnaComponent>
        </component>
        <component>
            <DnaComponent ns2:about="http://genocad.org/SBOL/doi:10.6084/m9.figshare.1159038/Part:f1_ori-016">
                <ns2:type ns2:resource="SO:0000296"/>
                <displayId>f1_ori-016</displayId>
                <name>f1 ori-016</name>
                <description>f1 bacteriophage origin of replication; arrow indicates direction of (+) strand synthesis</description>
                <dnaSequence>
                    <DnaSequence ns2:about="http://genocad.org/SBOL/doi:10.6084/m9.figshare.1159038/Part:f1_ori-016#seq">
                        <nucleotides>acgcgccctgtagcggcgcattaagcgcggcgggtgtggtggttacgcgcagcgtgaccgctacacttgccagcgccctagcgcccgctcctttcgctttcttcccttcctttctcgccacgttcgccggctttccccgtcaagctctaaatcgggggctccctttagggttccgatttagtgctttacggcacctcgaccccaaaaaacttgattagggtgatggttcacgtagtgggccatcgccctgatagacggtttttcgccctttgacgttggagtccacgttctttaatagtggactcttgttccaaactggaacaacactcaaccctatctcggtctattcttttgatttataagggattttgccgatttcggcctattggttaaaaaatgagctgatttaacaaaaatttaacgcgaattttaacaaaatcacattaacgcttacaattt</nucleotides>
                    </DnaSequence>
                </dnaSequence>
            </DnaComponent>
        </component>
        <component>
            <DnaComponent ns2:about="http://genocad.org/SBOL/doi:10.6084/m9.figshare.1159038/Part:Factor_Xa_site-001">
                <ns2:type ns2:resource="so:0000316"/>
                <displayId>Factor_Xa_site-001</displayId>
                <name>Factor Xa site-001</name>
                <description></description>
                <dnaSequence>
                    <DnaSequence ns2:about="http://genocad.org/SBOL/doi:10.6084/m9.figshare.1159038/Part:Factor_Xa_site-001#seq">
                        <nucleotides>atcgaaggtcgt</nucleotides>
                    </DnaSequence>
                </dnaSequence>
            </DnaComponent>
        </component>
        <component>
            <DnaComponent ns2:about="http://genocad.org/SBOL/doi:10.6084/m9.figshare.1159038/Part:Factor_Xa_site-002">
                <ns2:type ns2:resource="so:0000316"/>
                <displayId>Factor_Xa_site-002</displayId>
                <name>Factor Xa site-002</name>
                <description></description>
                <dnaSequence>
                    <DnaSequence ns2:about="http://genocad.org/SBOL/doi:10.6084/m9.figshare.1159038/Part:Factor_Xa_site-002#seq">
                        <nucleotides>atcgagggaagg</nucleotides>
                    </DnaSequence>
                </dnaSequence>
            </DnaComponent>
        </component>
        <component>
            <DnaComponent ns2:about="http://genocad.org/SBOL/doi:10.6084/m9.figshare.1159038/Part:Factor_Xa_site-003">
                <ns2:type ns2:resource="so:0000316"/>
                <displayId>Factor_Xa_site-003</displayId>
                <name>Factor Xa site-003</name>
                <description></description>
                <dnaSequence>
                    <DnaSequence ns2:about="http://genocad.org/SBOL/doi:10.6084/m9.figshare.1159038/Part:Factor_Xa_site-003#seq">
                        <nucleotides>attgagggtcgc</nucleotides>
                    </DnaSequence>
                </dnaSequence>
            </DnaComponent>
        </component>
        <component>
            <DnaComponent ns2:about="http://genocad.org/SBOL/doi:10.6084/m9.figshare.1159038/Part:Factor_Xa_site-004">
                <ns2:type ns2:resource="so:0000316"/>
                <displayId>Factor_Xa_site-004</displayId>
                <name>Factor Xa site-004</name>
                <description></description>
                <dnaSequence>
                    <DnaSequence ns2:about="http://genocad.org/SBOL/doi:10.6084/m9.figshare.1159038/Part:Factor_Xa_site-004#seq">
                        <nucleotides>attgagggacgc</nucleotides>
                    </DnaSequence>
                </dnaSequence>
            </DnaComponent>
        </component>
        <component>
            <DnaComponent ns2:about="http://genocad.org/SBOL/doi:10.6084/m9.figshare.1159038/Part:FLAG-001">
                <ns2:type ns2:resource="so:0000316"/>
                <displayId>FLAG-001</displayId>
                <name>FLAG-001</name>
                <description></description>
                <dnaSequence>
                    <DnaSequence ns2:about="http://genocad.org/SBOL/doi:10.6084/m9.figshare.1159038/Part:FLAG-001#seq">
                        <nucleotides>gattataaggatgacgacgataag</nucleotides>
                    </DnaSequence>
                </dnaSequence>
            </DnaComponent>
        </component>
        <component>
            <DnaComponent ns2:about="http://genocad.org/SBOL/doi:10.6084/m9.figshare.1159038/Part:FLAG-004">
                <ns2:type ns2:resource="so:0000316"/>
                <displayId>FLAG-004</displayId>
                <name>FLAG-004</name>
                <description></description>
                <dnaSequence>
                    <DnaSequence ns2:about="http://genocad.org/SBOL/doi:10.6084/m9.figshare.1159038/Part:FLAG-004#seq">
                        <nucleotides>gattacaaggatgacgacgataag</nucleotides>
                    </DnaSequence>
                </dnaSequence>
            </DnaComponent>
        </component>
        <component>
            <DnaComponent ns2:about="http://genocad.org/SBOL/doi:10.6084/m9.figshare.1159038/Part:FLAG-005">
                <ns2:type ns2:resource="so:0000316"/>
                <displayId>FLAG-005</displayId>
                <name>FLAG-005</name>
                <description></description>
                <dnaSequence>
                    <DnaSequence ns2:about="http://genocad.org/SBOL/doi:10.6084/m9.figshare.1159038/Part:FLAG-005#seq">
                        <nucleotides>gattataaagatgatgatgataaa</nucleotides>
                    </DnaSequence>
                </dnaSequence>
            </DnaComponent>
        </component>
        <component>
            <DnaComponent ns2:about="http://genocad.org/SBOL/doi:10.6084/m9.figshare.1159038/Part:FLP">
                <ns2:type ns2:resource="so:0000316"/>
                <displayId>FLP</displayId>
                <name>FLP</name>
                <description>FLP is a site-specific recombinase from Saccharomyces cerevisiae. Recombination occurs at FRT</description>
                <dnaSequence>
                    <DnaSequence ns2:about="http://genocad.org/SBOL/doi:10.6084/m9.figshare.1159038/Part:FLP#seq">
                        <nucleotides>ccacaatttggtatattatgtaaaacaccacctaaggtgcttgttcgtcagtttgtggaaaggtttgaaagaccttcaggtgagaaaatagcattatgtgctgctgaactaacctatttatgttggatgattacacataacggaacagcaatcaagagagccacattcatgagctataatactatcataagcaattcgctgagtttcgatattgtcaataaatcactccagtttaaatacaagacgcaaaaagcaacaattctggaagcctcattaaagaaattgattcctgcttgggaatttacaattattccttactatggacaaaaacatcaatctgatatcactgatattgtaagtagtttgcaattacagttcgaatcatcggaagaagcagataagggaaatagccacagtaaaaaaatgcttaaagcacttctaagtgagggtgaaagcatctgggagatcactgagaaaatactaaattcgtttgagtatacttcgagatttacaaaaacaaaaactttataccaattcctcttcctagctactttcatcaattgtggaagattcagcgatattaagaacgttgatccgaaatcatttaaattagtccaaaataagtatctgggagtaataatccagtgtttagtgacagagacaaagacaagcgttagtaggcacatatacttctttagcgcaaggggtaggatcgatccacttgtatatttggatgaatttttgaggaattctgaaccagtcctaaaacgagtaaataggaccggcaattcttcaagcaataaacaggaataccaattattaaaagataacttagtcagatcgtacaataaagctttgaagaaaaatgcgccttattcaatctttgctataaaaaatggcccaaaatctcacattggaagacatttgatgacctcatttctttcaatgaagggcctaacggagttgactaatgttgtgggaaattggagcgataagcgtgcttctgccgtggccaggacaacgtatactcatcagataacagcaatacctgatcactacttcgcactagtttctcggtactatgcatatgatccaatatcaaaggaaatgatagcattgaaggatgagactaatccaattgaggagtggcagcatatagaacagctaaagggtagtgctgaaggaagcatacgataccccgcatggaatgggataatatcacaggaggtactagactacctttcatcctacataaatagacgcatataa</nucleotides>
                    </DnaSequence>
                </dnaSequence>
            </DnaComponent>
        </component>
        <component>
            <DnaComponent ns2:about="http://genocad.org/SBOL/doi:10.6084/m9.figshare.1159038/Part:FRT_(minimal)">
                <ns2:type ns2:resource="so:0000410"/>
                <displayId>FRT_(minimal)</displayId>
                <name>FRT (minimal)</name>
                <description>supports FLP-mediated excision but not integration (Turan and Bode, 2011)</description>
                <dnaSequence>
                    <DnaSequence ns2:about="http://genocad.org/SBOL/doi:10.6084/m9.figshare.1159038/Part:FRT_(minimal)#seq">
                        <nucleotides>gaagttcctattctctagaaagtataggaacttc</nucleotides>
                    </DnaSequence>
                </dnaSequence>
            </DnaComponent>
        </component>
        <component>
            <DnaComponent ns2:about="http://genocad.org/SBOL/doi:10.6084/m9.figshare.1159038/Part:FRT-001">
                <ns2:type ns2:resource="so:0000410"/>
                <displayId>FRT-001</displayId>
                <name>FRT-001</name>
                <description>FLP-mediated recombination occurs in the 8-bp core sequence TCTAGAAA (Turan and Bode, 2011).</description>
                <dnaSequence>
                    <DnaSequence ns2:about="http://genocad.org/SBOL/doi:10.6084/m9.figshare.1159038/Part:FRT-001#seq">
                        <nucleotides>gaagttcctattccgaagttcctattctctagaaagtataggaacttc</nucleotides>
                    </DnaSequence>
                </dnaSequence>
            </DnaComponent>
        </component>
        <component>
            <DnaComponent ns2:about="http://genocad.org/SBOL/doi:10.6084/m9.figshare.1159038/Part:FRT-002">
                <ns2:type ns2:resource="so:0000410"/>
                <displayId>FRT-002</displayId>
                <name>FRT-002</name>
                <description>FLP-mediated recombination occurs in the 8-bp core sequence (TTTCTAGA).</description>
                <dnaSequence>
                    <DnaSequence ns2:about="http://genocad.org/SBOL/doi:10.6084/m9.figshare.1159038/Part:FRT-002#seq">
                        <nucleotides>gaagttcctatactttctagagaataggaacttc</nucleotides>
                    </DnaSequence>
                </dnaSequence>
            </DnaComponent>
        </component>
        <component>
            <DnaComponent ns2:about="http://genocad.org/SBOL/doi:10.6084/m9.figshare.1159038/Part:gene_10_translational_enhancer">
                <ns2:type ns2:resource="SO:0000001"/>
                <displayId>gene_10_translational_enhancer</displayId>
                <name>gene 10 translational enhancer</name>
                <description>translational enhancer from gene 10 of bacteriophage T7 (Olins and Rangwala, 1989)</description>
                <dnaSequence>
                    <DnaSequence ns2:about="http://genocad.org/SBOL/doi:10.6084/m9.figshare.1159038/Part:gene_10_translational_enhancer#seq">
                        <nucleotides>ttaacttta</nucleotides>
                    </DnaSequence>
                </dnaSequence>
            </DnaComponent>
        </component>
        <component>
            <DnaComponent ns2:about="http://genocad.org/SBOL/doi:10.6084/m9.figshare.1159038/Part:GFP-001">
                <ns2:type ns2:resource="so:0000316"/>
                <displayId>GFP-001</displayId>
                <name>GFP-001</name>
                <description></description>
                <dnaSequence>
                    <DnaSequence ns2:about="http://genocad.org/SBOL/doi:10.6084/m9.figshare.1159038/Part:GFP-001#seq">
                        <nucleotides>atgagtaaaggagaagaacttttcactggagttgtcccaattcttgttgaattagatggtgatgttaatgggcacaaattttctgtcagtggagagggtgaaggtgatgcaacatacggaaaacttacccttaaatttatttgcactactggaaaactacctgttccatggccaacacttgtcactactttctcttatggtgttcaatgcttttcaagatacccagatcatatgaaacggcatgactttttcaagagtgccatgcccgaaggttatgtacaggaaagaactatatttttcaaagatgacgggaactacaagacacgtgctgaagtcaagtttgaaggtgatacccttgttaatagaatcgagttaaaaggtattgattttaaagaagatggaaacattcttggacacaaattggaatacaactataactcacacaatgtatacatcatggcagacaaacaaaagaatggaatcaaagttaacttcaaaattagacacaacattgaagatggaagcgttcaactagcagaccattatcaacaaaatactccaattggcgatggccctgtccttttaccagacaaccattacctgtccacacaatctgccctttcgaaagatcccaacgaaaagagagaccacatggtccttcttgagtttgtaacagctgctgggattacacatggcatggatgaactatacaaatag</nucleotides>
                    </DnaSequence>
                </dnaSequence>
            </DnaComponent>
        </component>
        <component>
            <DnaComponent ns2:about="http://genocad.org/SBOL/doi:10.6084/m9.figshare.1159038/Part:GFP-002">
                <ns2:type ns2:resource="so:0000316"/>
                <displayId>GFP-002</displayId>
                <name>GFP-002</name>
                <description></description>
                <dnaSequence>
                    <DnaSequence ns2:about="http://genocad.org/SBOL/doi:10.6084/m9.figshare.1159038/Part:GFP-002#seq">
                        <nucleotides>agcaaaggagaagaactcttcactggagttgtcccaattcttgttgaattagatggtgatgttaacggccacaagttctctgtcagtggagagggtgaaggtgatgcaacatacggaaaacttaccctgaagttcatctgcactactggcaaactgcctgttccatggccaacactagtcactactctgtgctatggtgttcaatgcttttcaagatacccggatcatatgaaacggcatgactttttcaagagtgccatgcccgaaggttatgtacaggaaaggaccatcttcttcaaagatgacggcaactacaagacacgtgctgaagtcaagtttgaaggtgatacccttgttaatagaatcgagttaaaaggtattgacttcaaggaagatggcaacattctgggacacaaattggaatacaactataactcacacaatgtatacatcatggcagacaaacaaaagaatggaatcaaagtgaacttcaagacccgccacaacattgaagatggaagcgttcaactagcagaccattatcaacaaaatactccaattggcgatggccctgtccttttaccagacaaccattacctgtccacacaatctgccctttcgaaagatcccaacgaaaagagagaccacatggtccttcttgagtttgtaacagctgctgggattacacatggcatggatgaactgtacaactga</nucleotides>
                    </DnaSequence>
                </dnaSequence>
            </DnaComponent>
        </component>
        <component>
            <DnaComponent ns2:about="http://genocad.org/SBOL/doi:10.6084/m9.figshare.1159038/Part:GFPuv">
                <ns2:type ns2:resource="so:0000316"/>
                <displayId>GFPuv</displayId>
                <name>GFPuv</name>
                <description></description>
                <dnaSequence>
                    <DnaSequence ns2:about="http://genocad.org/SBOL/doi:10.6084/m9.figshare.1159038/Part:GFPuv#seq">
                        <nucleotides>atgagtaaaggagaagaacttttcactggagttgtcccaattcttgttgaattagatggtgatgttaatgggcacaaattttctgtcagtggagagggtgaaggtgatgcaacatacggaaaacttacccttaaatttatttgcactactggaaaactacctgttccatggccaacacttgtcactactttctcttatggtgttcaatgcttttcccgttatccggatcatatgaaacggcatgactttttcaagagtgccatgcccgaaggttatgtacaggaacgcactatatctttcaaagatgacgggaactacaagacgcgtgctgaagtcaagtttgaaggtgatacccttgttaatcgtatcgagttaaaaggtattgattttaaagaagatggaaacattctcggacacaaactcgagtacaactataactcacacaatgtatacatcacggcagacaaacaaaagaatggaatcaaagctaacttcaaaattcgccacaacattgaagatggatccgttcaactagcagaccattatcaacaaaatactccaattggcgatggccctgtccttttaccagacaaccattacctgtcgacacaatctgccctttcgaaagatcccaacgaaaagcgtgaccacatggtccttcttgagtttgtaactgctgctgggattacacatggcatggatgagctctacaaataa</nucleotides>
                    </DnaSequence>
                </dnaSequence>
            </DnaComponent>
        </component>
        <component>
            <DnaComponent ns2:about="http://genocad.org/SBOL/doi:10.6084/m9.figshare.1159038/Part:gRNA_scaffold">
                <ns2:type ns2:resource="so:0000233"/>
                <displayId>gRNA_scaffold</displayId>
                <name>gRNA scaffold</name>
                <description>guide RNA scaffold for the CRISPR/Cas9 system</description>
                <dnaSequence>
                    <DnaSequence ns2:about="http://genocad.org/SBOL/doi:10.6084/m9.figshare.1159038/Part:gRNA_scaffold#seq">
                        <nucleotides>gttttagagctagaaatagcaagttaaaataaggctagtccgttatcaacttgaaaaagtggcaccgagtcggtgc</nucleotides>
                    </DnaSequence>
                </dnaSequence>
            </DnaComponent>
        </component>
        <component>
            <DnaComponent ns2:about="http://genocad.org/SBOL/doi:10.6084/m9.figshare.1159038/Part:GST-002">
                <ns2:type ns2:resource="so:0000316"/>
                <displayId>GST-002</displayId>
                <name>GST-002</name>
                <description></description>
                <dnaSequence>
                    <DnaSequence ns2:about="http://genocad.org/SBOL/doi:10.6084/m9.figshare.1159038/Part:GST-002#seq">
                        <nucleotides>atgtcccctatactaggttattggaaaattaagggccttgtgcaacccactcgacttcttttggaatatcttgaagaaaaatatgaagagcatttgtatgagcgcgatgaaggtgataaatggcgaaacaaaaagtttgaattgggtttggagtttcccaatcttccttattatattgatggtgatgttaaattaacacagtctatggccatcatacgttatatagctgacaagcacaacatgttgggtggttgtccaaaagagcgtgcagagatttcaatgcttgaaggagcggttttggatattagatacggtgtttcgagaattgcatatagtaaagactttgaaactctcaaagttgattttcttagcaagctacctgaaatgctgaaaatgttcgaagatcgtttatgtcataaaacatatttaaatggtgatcatgtaacccatcctgacttcatgttgtatgacgctcttgatgttgttttatacatggacccaatgtgcctggatgcgttcccaaaattagtttgttttaaaaaacgtattgaagctatcccacaaattgataagtacttgaaatccagcaagtatatagcatggcctttgcagggctggcaagccacgtttggtggtggcgaccatcctccaaaa</nucleotides>
                    </DnaSequence>
                </dnaSequence>
            </DnaComponent>
        </component>
        <component>
            <DnaComponent ns2:about="http://genocad.org/SBOL/doi:10.6084/m9.figshare.1159038/Part:GST-005">
                <ns2:type ns2:resource="so:0000316"/>
                <displayId>GST-005</displayId>
                <name>GST-005</name>
                <description></description>
                <dnaSequence>
                    <DnaSequence ns2:about="http://genocad.org/SBOL/doi:10.6084/m9.figshare.1159038/Part:GST-005#seq">
                        <nucleotides>tcccctatactaggttattggaaaattaagggccttgtgcaacccactcgacttcttttggaatatcttgaagaaaaatatgaagagcatttgtatgagcgcgatgaaggtgataaatggcgaaacaaaaagtttgaattgggtttggagtttcccaatcttccttattatattgatggtgatgttaaattaacacagtctatggccatcatacgttatatagctgacaagcacaacatgttgggtggttgtccaaaagagcgtgcagagatttcaatgcttgaaggagcggttttggatattagatacggtgtttcgagaattgcatatagtaaagactttgaaactctcaaagttgattttcttagcaagctacctgaaatgctgaaaatgttcgaagatcgtttatgtcataaaacatatttaaatggtgatcatgtaacccatcctgacttcatgttgtatgacgctcttgatgttgttttatacatggacccaatgtgcctggatgcgttcccaaaattagtttgttttaaaaaacgtattgaagctatcccacaaattgataagtacttgaaatccagcaagtatatagcatggcctttgcagggctggcaagccacgtttggtggtggcgaccatcctccaaaa</nucleotides>
                    </DnaSequence>
                </dnaSequence>
            </DnaComponent>
        </component>
        <component>
            <DnaComponent ns2:about="http://genocad.org/SBOL/doi:10.6084/m9.figshare.1159038/Part:GST-007">
                <ns2:type ns2:resource="so:0000316"/>
                <displayId>GST-007</displayId>
                <name>GST-007</name>
                <description></description>
                <dnaSequence>
                    <DnaSequence ns2:about="http://genocad.org/SBOL/doi:10.6084/m9.figshare.1159038/Part:GST-007#seq">
                        <nucleotides>cctatactaggttattggaaaattaagggccttgtgcaacccactcgacttcttttggaatatcttgaagaaaaatatgaagagcatttgtatgagcgcgatgaaggtgataaatggcgaaacaaaaagtttgaattgggtttggagtttcccaatcttccttattatattgatggtgatgttaaattaacacagtctatggccatcatacgttatatagctgacaagcacaacatgttgggtggttgtccaaaagagcgtgcagagatttcaatgcttgaaggagcggttttggatattagatacggtgtttcgagaattgcatatagtaaagactttgaaactctcaaagttgattttcttagcaagctacctgaaatgctgaaaatgttcgaagatcgtttatgtcataaaacatatttaaatggtgatcatgtaacccatcctgacttcatgttgtatgacgctcttgatgttgttttatacatggacccaatgtgcctggatgcgttcccaaaattagtttgttttaaaaaacgtattgaagctatcccacaaattgataagtacttgaaatccagcaagtatatagcatggcctttgcagggctggcaagccacgtttggtggtggcgaccatcctccaaaa</nucleotides>
                    </DnaSequence>
                </dnaSequence>
            </DnaComponent>
        </component>
        <component>
            <DnaComponent ns2:about="http://genocad.org/SBOL/doi:10.6084/m9.figshare.1159038/Part:GST-008">
                <ns2:type ns2:resource="so:0000316"/>
                <displayId>GST-008</displayId>
                <name>GST-008</name>
                <description></description>
                <dnaSequence>
                    <DnaSequence ns2:about="http://genocad.org/SBOL/doi:10.6084/m9.figshare.1159038/Part:GST-008#seq">
                        <nucleotides>atggaatcccctatactaggttattggaaaattaagggccttgtgcaacccactcgacttcttttggaatatcttgaagaaaaatatgaagagcatttgtatgagcgcgatgaaggtgataaatggcgaaacaaaaagtttgaattgggtttggagtttcccaatcttccttattatattgatggtgatgttaaattaacacagtctatggccatcatacgttatatagctgacaagcacaacatgttgggtggttgtccaaaagagcgtgcagagatttcaatgcttgaaggagcggttttggatattagatacggtgtttcgagaattgcatatagtaaagactttgaaactctcaaagttgattttcttagcaagctacctgaaatgctgaaaatgttcgaagatcgtttatgtcataaaacatatttaaatggtgatcatgtaacccatcctgacttcatgttgtatgacgctcttgatgttgttttatacatggacccaatgtgcctggatgcgttcccaaaattagtttgttttaaaaaacgtattgaagctatcccacaaattgataagtacttgaaatccagcaagtatatagcatggcctttgcagggctggcaagccacgtttggtggtggcgaccatcctccaaaa</nucleotides>
                    </DnaSequence>
                </dnaSequence>
            </DnaComponent>
        </component>
        <component>
            <DnaComponent ns2:about="http://genocad.org/SBOL/doi:10.6084/m9.figshare.1159038/Part:HA-002">
                <ns2:type ns2:resource="so:0000316"/>
                <displayId>HA-002</displayId>
                <name>HA-002</name>
                <description></description>
                <dnaSequence>
                    <DnaSequence ns2:about="http://genocad.org/SBOL/doi:10.6084/m9.figshare.1159038/Part:HA-002#seq">
                        <nucleotides>tatccgtacgacgtaccggactacgca</nucleotides>
                    </DnaSequence>
                </dnaSequence>
            </DnaComponent>
        </component>
        <component>
            <DnaComponent ns2:about="http://genocad.org/SBOL/doi:10.6084/m9.figshare.1159038/Part:HA-003">
                <ns2:type ns2:resource="so:0000316"/>
                <displayId>HA-003</displayId>
                <name>HA-003</name>
                <description></description>
                <dnaSequence>
                    <DnaSequence ns2:about="http://genocad.org/SBOL/doi:10.6084/m9.figshare.1159038/Part:HA-003#seq">
                        <nucleotides>tatccgtatgatgtgccggactacgca</nucleotides>
                    </DnaSequence>
                </dnaSequence>
            </DnaComponent>
        </component>
        <component>
            <DnaComponent ns2:about="http://genocad.org/SBOL/doi:10.6084/m9.figshare.1159038/Part:HA-010">
                <ns2:type ns2:resource="so:0000316"/>
                <displayId>HA-010</displayId>
                <name>HA-010</name>
                <description></description>
                <dnaSequence>
                    <DnaSequence ns2:about="http://genocad.org/SBOL/doi:10.6084/m9.figshare.1159038/Part:HA-010#seq">
                        <nucleotides>tacccctacgacgtgcccgactacgcc</nucleotides>
                    </DnaSequence>
                </dnaSequence>
            </DnaComponent>
        </component>
        <component>
            <DnaComponent ns2:about="http://genocad.org/SBOL/doi:10.6084/m9.figshare.1159038/Part:HcRed1-002">
                <ns2:type ns2:resource="so:0000316"/>
                <displayId>HcRed1-002</displayId>
                <name>HcRed1-002</name>
                <description>mammalian codon-optimized</description>
                <dnaSequence>
                    <DnaSequence ns2:about="http://genocad.org/SBOL/doi:10.6084/m9.figshare.1159038/Part:HcRed1-002#seq">
                        <nucleotides>atggtgagcggcctgctgaaggagagtatgcgcatcaagatgtacatggagggcaccgtgaacggccactacttcaagtgcgagggcgagggcgacggcaaccccttcgccggcacccagagcatgagaatccacgtgaccgagggcgcccccctgcccttcgccttcgacatcctggccccctgctgcgagtacggcagcaggaccttcgtgcaccacaccgccgagatccccgacttcttcaagcagagcttccccgagggcttcacctgggagagaaccaccacctacgaggacggcggcatcctgaccgcccaccaggacaccagcctggagggcaactgcctgatctacaaggtgaaggtgcacggcaccaacttccccgccgacggccccgtgatgaagaacaagagcggcggctgggagcccagcaccgaggtggtgtaccccgagaacggcgtgctgtgcggccggaacgtgatggccctgaaggtgggcgaccggcacctgatctgccaccactacaccagctaccggagcaagaaggccgtgcgcgccctgaccatgcccggcttccacttcaccgacatccggctccagatgctgcggaagaagaaggacgagtacttcgagctgtacgaggccagcgtggcccggtacagcgacctgcccgagaaggccaactga</nucleotides>
                    </DnaSequence>
                </dnaSequence>
            </DnaComponent>
        </component>
        <component>
            <DnaComponent ns2:about="http://genocad.org/SBOL/doi:10.6084/m9.figshare.1159038/Part:hdKeima-Red">
                <ns2:type ns2:resource="so:0000316"/>
                <displayId>hdKeima-Red</displayId>
                <name>hdKeima-Red</name>
                <description>mammalian codon-optimized</description>
                <dnaSequence>
                    <DnaSequence ns2:about="http://genocad.org/SBOL/doi:10.6084/m9.figshare.1159038/Part:hdKeima-Red#seq">
                        <nucleotides>atggtgagcgtgatcgccaagcagatgacctacaaggtgtacatgtccggcaccgtgaacggccactacttcgaggtggagggcgacggcaagggcaagccctacgagggcgagcagaccgtgaagctgaccgtgaccaagggcggccccctgcccttcgcctgggacatcctgtcccccctgttccagtacggcagcatccccttcaccaagtaccccgaggacatccccgactacgtgaagcagagcttccccgagggctacacctgggagaggaccatgaacttcgaggacggcgccgtgtgcaccgtgagcaacgactccagcatccagggcaactgcttcatctacaacgtgaagatcagcggcaccaacttcccccccaacggccccgtgatgcagaagaagacccagggctgggagcccagcaccgagaggctgttcgccagggacggaatgctgatcggcaacgactacatggccctgaagctggagggcggcggccactacctgtgcgagttcaagtccacctacaaggccaagaagcccgtgaggatgcccggctaccactacatcgacaggaagctggacgtgaccagccacaacagggactacacctccgtggagcagtgcgagatcgccatcgccaggcactccctgctgggctaa</nucleotides>
                    </DnaSequence>
                </dnaSequence>
            </DnaComponent>
        </component>
        <component>
            <DnaComponent ns2:about="http://genocad.org/SBOL/doi:10.6084/m9.figshare.1159038/Part:hdKeima570">
                <ns2:type ns2:resource="so:0000316"/>
                <displayId>hdKeima570</displayId>
                <name>hdKeima570</name>
                <description>mammalian codon-optimized</description>
                <dnaSequence>
                    <DnaSequence ns2:about="http://genocad.org/SBOL/doi:10.6084/m9.figshare.1159038/Part:hdKeima570#seq">
                        <nucleotides>atggtgagcgtgatcgccaagcagatgacctacaaggtgtacatgtccggcaccgtgaacggccactacttcgaggtggagggcgacggcaagggcaagccctacgagggcgagcagaccgtgaagctgaccgtgaccaagggcggccccctgcccttcgcctgggacatcctgtcccccctgatgtgctacggcagcatccccttcaccaagtaccccgaggacatccccgactacgtgaagcagagcttccccgagggctacacctgggagaggaccatgaacttcgaggacggcgccgtgtgcaccgtgagcaacgactccagcatccagggcaactgcttcatctacaacgtgaagatcagcggcaccaacttcccccccaacggccccgtgatgcagaagaagacccagggctgggagcccagcaccgagaggctgttcgccagggacggaatgctgatcggcaacgactacatggccctgaagctggagggcggcggccactacctgtgcgagttcaagtccacctacaaggccaagaagcccgtgaggatgcccggctaccactacatcgacaggaagctggacgtgaccagccacaacagggactacacctccgtggagcagtgcgagatcgccatcgccaggcactccctgctgggctaa</nucleotides>
                    </DnaSequence>
                </dnaSequence>
            </DnaComponent>
        </component>
        <component>
            <DnaComponent ns2:about="http://genocad.org/SBOL/doi:10.6084/m9.figshare.1159038/Part:hGH_poly(A)_signal-001">
                <ns2:type ns2:resource="so:0000551"/>
                <displayId>hGH_poly(A)_signal-001</displayId>
                <name>hGH poly(A) signal-001</name>
                <description>human growth hormone polyadenylation signal</description>
                <dnaSequence>
                    <DnaSequence ns2:about="http://genocad.org/SBOL/doi:10.6084/m9.figshare.1159038/Part:hGH_poly(A)_signal-001#seq">
                        <nucleotides>gggtggcatccctgtgacccctccccagtgcctctcctggccctggaagttgccactccagtgcccaccagccttgtcctaataaaattaagttgcatcattttgtctgactaggtgtccttctataatattatggggtggaggggggtggtatggagcaaggggcaagttgggaagacaacctgtagggcctgcggggtctattgggaaccaagctggagtgcagtggcacaatcttggctcactgcaatctccgcctcctgggttcaagcgattctcctgcctcagcctcccgagttgttgggattccaggcatgcatgaccaggctcagctaatttttgtttttttggtagagacggggtttcaccatattggccaggctggtctccaactcctaatctcaggtgatctacccaccttggcctcccaaattgctgggattacaggcgtgaaccactgctcccttccctgtccttctgattttaaaataactataccagcaggaggacgtccagacacagcataggctacctggccatgcccaaccggtgggacatttgagttgcttgcttggcactgtcctctcatgcgttgggtccactcagtagatgcctgttgaatt</nucleotides>
                    </DnaSequence>
                </dnaSequence>
            </DnaComponent>
        </component>
        <component>
            <DnaComponent ns2:about="http://genocad.org/SBOL/doi:10.6084/m9.figshare.1159038/Part:his_operon_terminator">
                <ns2:type ns2:resource="so:0000141"/>
                <displayId>his_operon_terminator</displayId>
                <name>his operon terminator</name>
                <description>This putative transcriptin terminator from the E. coli his operon has a 2-bp deletion introduced during</description>
                <dnaSequence>
                    <DnaSequence ns2:about="http://genocad.org/SBOL/doi:10.6084/m9.figshare.1159038/Part:his_operon_terminator#seq">
                        <nucleotides>tccggcaaaaaagggcaaggtgtcaccaccctgccctttttctttaaaaccgaaaaga</nucleotides>
                    </DnaSequence>
                </dnaSequence>
            </DnaComponent>
        </component>
        <component>
            <DnaComponent ns2:about="http://genocad.org/SBOL/doi:10.6084/m9.figshare.1159038/Part:HK022_attP">
                <ns2:type ns2:resource="so:0000410"/>
                <displayId>HK022_attP</displayId>
                <name>HK022 attP</name>
                <description>attachment site of phage HK022</description>
                <dnaSequence>
                    <DnaSequence ns2:about="http://genocad.org/SBOL/doi:10.6084/m9.figshare.1159038/Part:HK022_attP#seq">
                        <nucleotides>caaatgattttattttgactaataatgacctacttacattaatttactgataattaaagagattttaaatatacaacttattcacctaaaggatgacaaaataacattaatcacttaaaaatcatcgcattacactaatctgtggttaaatgatagactacataatgcgacaaaacgcaacatatccagtcactatgaatcaactacttagatagtattagtgacct</nucleotides>
                    </DnaSequence>
                </dnaSequence>
            </DnaComponent>
        </component>
        <component>
            <DnaComponent ns2:about="http://genocad.org/SBOL/doi:10.6084/m9.figshare.1159038/Part:HK022_integrase">
                <ns2:type ns2:resource="so:0000316"/>
                <displayId>HK022_integrase</displayId>
                <name>HK022 integrase</name>
                <description></description>
                <dnaSequence>
                    <DnaSequence ns2:about="http://genocad.org/SBOL/doi:10.6084/m9.figshare.1159038/Part:HK022_integrase#seq">
                        <nucleotides>atgggaagaaggcgaagtcatgagcgccgggatttaccccctaacctttatataagaaacaatggatattactgctacagggacccaaggacgggtaaagagtttggattaggccgagacaggcgaatcgcaatcactgaagctatacaggccaacattgagttgctatccgggaacaggcgtgagtcactgatagacagaattaaaggcgctgacgcaatcactcttcatgcgtggcttgaccgatatgaaacaatcctcagcgagaggggtatcaggccgaaaactctactcgactacgccagcaaaatcagagcaatccgaagaaaattgccggacaaaccgctcgctgacatatcaacgaaagaggtggcagcaatgctaaacacctacgtagcagaaggcaaatcggcttccgcaaaattgatcaggtcaacccttgttgacgtttttcgtgaggcaatagccgaggggcatgtggctacgaatccggtaacagcaacccgcacagcaaaatcagaagtaaggcgttcaagactgacagctaatgaatatgtcgcgatataccatgcagccgaaccgctcccaatctggctgagactggcaatggatttggctgtcgttacagggcagagagtaggcgatttgtgcagaatgaaatggtcagacataaacgacaaccatcttcacattgaacagagtaaaacaggggctaaactcgccattccactaacgctaacgattgacgcgctcaatatctcattggctgatacactacagcaatgcagggaggccagcagcagtgaaactataatcgcatcaaagcatcacgatccgctttccccgaaaacagtatcaaagtattttacaaaggcgagaaatgcatctggactctcatttgatggaaacccgccaacattccatgaactgcgtagcctgtcagcgaggctataccggaaccagattggcgataagtttgctcaacgtcttctcgggcataaatcagattcaatggcggcgcggtatagggacagccgtggacgggaatgggacaaaattgaaatcgacaaatga</nucleotides>
                    </DnaSequence>
                </dnaSequence>
            </DnaComponent>
        </component>
        <component>
            <DnaComponent ns2:about="http://genocad.org/SBOL/doi:10.6084/m9.figshare.1159038/Part:hKikGR1">
                <ns2:type ns2:resource="so:0000316"/>
                <displayId>hKikGR1</displayId>
                <name>hKikGR1</name>
                <description>mammalian codon-optimized</description>
                <dnaSequence>
                    <DnaSequence ns2:about="http://genocad.org/SBOL/doi:10.6084/m9.figshare.1159038/Part:hKikGR1#seq">
                        <nucleotides>atggtgagcgtgatcaccagcgagatgaagatcgagctgaggatggagggcgccgtgaacggccacaagttcgtgatcaccggcaagggcagcggccagcccttcgagggcatccagaacgtggacctgaccgtgatcgagggcggccccctgcccttcgccttcgacatcctgaccaccgccttccactacggcaacagggtgttcgtggagtaccccgaggagatcgtggactacttcaagcagagcttccccgagggctacagctgggagaggagcatgagctacgaggacggcggcatctgcctggccaccaacaacatcaccatgaagaaggacggcagcaactgcttcgtgaacgagatcaggttcgacggcgtgaacttccccgccaacggccccgtgatgcagaggaagaccgtgaagtgggagcccagcaccgagaagatgtacgtgagggacggcgtgctgaagggcgacgtgaacatggccctgctgctccagggcggcggccactacaggtgcgacttcaggaccacctacaaggccaagaaggtggtgcagctgcccgactaccacttcgtggaccaccagatggagatcaccagccacgacaaggactacaacaaggtgaagctgtacgagcacgccaaggcccacagcggcctgcccaggctggccaagtaa</nucleotides>
                    </DnaSequence>
                </dnaSequence>
            </DnaComponent>
        </component>
        <component>
            <DnaComponent ns2:about="http://genocad.org/SBOL/doi:10.6084/m9.figshare.1159038/Part:hKO">
                <ns2:type ns2:resource="so:0000316"/>
                <displayId>hKO</displayId>
                <name>hKO</name>
                <description>mammalian codon-optimized</description>
                <dnaSequence>
                    <DnaSequence ns2:about="http://genocad.org/SBOL/doi:10.6084/m9.figshare.1159038/Part:hKO#seq">
                        <nucleotides>atggtgagcgtgatcaagcccgagatgaagatgaagtacttcatggacggcagcgtgaacggccacgagttcaccgtggagggcgagggcaccggcaagccctacgagggccaccaggagatgaccctgagggtgacaatggccaagggcggccccatgcccttcagcttcgacctggtgagccacaccttctgctacggccacaggcccttcaccaagtaccccgaggagatccccgactacttcaagcaggccttccccgagggcctgagctgggagaggagcctccagttcgaggacggcggcttcgccgccgtgagcgcccacatcagcctgaggggcaactgcttcgagcacaagagcaagttcgtgggcgtgaacttccccgccgacggccccgtgatgcagaaccagagcagcgactgggagcccagcaccgagaagatcaccacctgcgacggcgtgctgaagggcgacgtgaccatgtacctgaagctggccggcggcggcaaccacaagtgccagttcaagaccacctacaaggccgccaagaagatcctgaagatgccccagagccacttcatcggccacaggctggtgaggaagaccgagggcaacatcaccgagctggtggaggacgccgtggcccactgctga</nucleotides>
                    </DnaSequence>
                </dnaSequence>
            </DnaComponent>
        </component>
        <component>
            <DnaComponent ns2:about="http://genocad.org/SBOL/doi:10.6084/m9.figshare.1159038/Part:hmAzami-Green">
                <ns2:type ns2:resource="so:0000316"/>
                <displayId>hmAzami-Green</displayId>
                <name>hmAzami-Green</name>
                <description>mammalian codon-optimized</description>
                <dnaSequence>
                    <DnaSequence ns2:about="http://genocad.org/SBOL/doi:10.6084/m9.figshare.1159038/Part:hmAzami-Green#seq">
                        <nucleotides>atggtgagcgtgatcaagcccgagatgaagatcaagctgtgcatgaggggcaccgtgaacggccacaacttcgtgatcgagggcgagggcaagggcaacccctacgagggcacccagatcctggacctgaacgtgaccgagggcgcccccctgcccttcgcctacgacatcctgaccaccgtgttccagtacggcaacagggccttcaccaagtaccccgccgacatccaggactacttcaagcagaccttccccgagggctaccactgggagaggagcatgacctacgaggaccagggcatctgcaccgccaccagcaacatcagcatgaggggcgactgcttcttctacgacatcaggttcgacggcaccaacttcccccccaacggccccgtgatgcagaagaagaccctgaagtgggagcccagcaccgagaagatgtacgtggaggacggcgtgctgaagggcgacgtgaacatgaggctgctgctggagggcggcggccactacaggtgcgacttcaagaccacctacaaggccaagaaggaggtgaggctgcccgacgcccacaagatcgaccacaggatcgagatcctgaagcacgacaaggactacaacaaggtgaagctgtacgagaacgccgtggccaggtactccatgctgcccagccaggccaagtaa</nucleotides>
                    </DnaSequence>
                </dnaSequence>
            </DnaComponent>
        </component>
        <component>
            <DnaComponent ns2:about="http://genocad.org/SBOL/doi:10.6084/m9.figshare.1159038/Part:hmKeima-Red">
                <ns2:type ns2:resource="so:0000316"/>
                <displayId>hmKeima-Red</displayId>
                <name>hmKeima-Red</name>
                <description>mammalian codon-optimized</description>
                <dnaSequence>
                    <DnaSequence ns2:about="http://genocad.org/SBOL/doi:10.6084/m9.figshare.1159038/Part:hmKeima-Red#seq">
                        <nucleotides>atggtgagcgtgatcgccaagcagatgacctacaaggtgtacatgagcggcaccgtgaacggccactacttcgaggtggagggcgacggcaagggcaagccctacgagggcgagcagaccgtgaagctgaccgtgaccaagggtggccccctgcccttcgcctgggacatcctgagcccccagctccagtacggcagcatccccttcaccaagtaccccgaggacatccccgactacttcaagcagagcttccccgagggctacacctgggagcgcagcatgaacttcgaggacggcgccgtgtgcaccgtgagcaacgacagcagcatccagggcaactgcttcatctacaacgtgaagatcagcggcgagaacttcccccccaacggccccgtgatgcagaagaagacccagggctgggagcccagcaccgagcgcctgttcgcccgcgacggaatgctgatcggcaacgactacatggccctgaagctggagggcggcggccactacctgtgcgagttcaagagcacctacaaggccaagaagcccgtgaggatgcccggccgccacgagatcgaccgcaagctggacgtgaccagccacaaccgcgactacaccagcgtggagcagtgcgagatcgccatcgcccgccacagcctgctgggctaa</nucleotides>
                    </DnaSequence>
                </dnaSequence>
            </DnaComponent>
        </component>
        <component>
            <DnaComponent ns2:about="http://genocad.org/SBOL/doi:10.6084/m9.figshare.1159038/Part:hmKO">
                <ns2:type ns2:resource="so:0000316"/>
                <displayId>hmKO</displayId>
                <name>hmKO</name>
                <description>mammalian codon-optimized</description>
                <dnaSequence>
                    <DnaSequence ns2:about="http://genocad.org/SBOL/doi:10.6084/m9.figshare.1159038/Part:hmKO#seq">
                        <nucleotides>atggtgagcgtgatcaagcccgagatgaagatgaggtactacatggacggctccgtcaatgggcatgagttcacaatcgagggtgagggcacaggcagaccttacgagggacatcaggagatgacactgcgcgtcacaatggccaagggcgggccaatgcctttcgccttcgacctggtgtcccacgtgttctgttacggccacagaccttttactaaatatccagaagagatcccagactatttcaagcaggcctttcctgagggcctgtcctgggagaggtccctggagttcgaggacggcggctccgcctccgtgagcgcccacatcagcctgaggggcaacaccttctaccacaagtccaagttcaccggcgtgaacttccccgccgacggccccatcatgcagaaccagagcgtggactgggagccctccaccgagaagatcaccgccagcgacggcgtgctgaagggcgacgtgaccatgtacctgaagctggagggcggcggcaaccacaagtgccagttcaagaccacctacaaggccgccaagaagatcctgaagatgcccggcagccactacatcagccacaggctggtgaggaagaccgagggcaacatcaccgagctggtggaggacgccgtggcccactcctaa</nucleotides>
                    </DnaSequence>
                </dnaSequence>
            </DnaComponent>
        </component>
        <component>
            <DnaComponent ns2:about="http://genocad.org/SBOL/doi:10.6084/m9.figshare.1159038/Part:hmUkG1">
                <ns2:type ns2:resource="so:0000316"/>
                <displayId>hmUkG1</displayId>
                <name>hmUkG1</name>
                <description>mammalian codon-optimized</description>
                <dnaSequence>
                    <DnaSequence ns2:about="http://genocad.org/SBOL/doi:10.6084/m9.figshare.1159038/Part:hmUkG1#seq">
                        <nucleotides>atggtgagcgtgatcaaggaggagatgaagatcaagctgcacatggagggcaacgtgaacggccacgccttcgtgatcgagggcgacggcaagggcaagccctacgacggcacccagaccctgaacctgaccgtgaaggagggcgcccccctgcccttcagctacgacatcctgaccaacgccttccagtacggcaaccgcgccttcaccaagtaccccgccgacatccccgactacttcaagcagaccttccccgagggctacagctgggagcgcaccatgagctacgaggacaacgccatctgcaacgtgcgcagcgagatcagcatggagggcgactgcttcatctacaagatccgcttcgacggcaagaacttcccccccaacggccccgtgatgcagaagaagaccctgaagtgggagcccagcaccgagatgatgtacgtgcgcgacggcttcctgatgggcgacgtgaacatggccctgctgctggagggcggcggccaccaccgctgcgacttcaagaccagctacaaggccaagaaggtggtgcagctgcccgacgcccacaagatcgaccaccgcatcgagatcctgagccacgaccgcgactacagcaaggtgaagctgtacgagaacgccgtggcccgcaacagcctgctgcccagccaggccagcaagtaa</nucleotides>
                    </DnaSequence>
                </dnaSequence>
            </DnaComponent>
        </component>
        <component>
            <DnaComponent ns2:about="http://genocad.org/SBOL/doi:10.6084/m9.figshare.1159038/Part:HRV_3C_site-001">
                <ns2:type ns2:resource="so:0000316"/>
                <displayId>HRV_3C_site-001</displayId>
                <name>HRV 3C site-001</name>
                <description></description>
                <dnaSequence>
                    <DnaSequence ns2:about="http://genocad.org/SBOL/doi:10.6084/m9.figshare.1159038/Part:HRV_3C_site-001#seq">
                        <nucleotides>ctggaagttctgttccaggggccc</nucleotides>
                    </DnaSequence>
                </dnaSequence>
            </DnaComponent>
        </component>
        <component>
            <DnaComponent ns2:about="http://genocad.org/SBOL/doi:10.6084/m9.figshare.1159038/Part:HRV_3C_site-002">
                <ns2:type ns2:resource="so:0000316"/>
                <displayId>HRV_3C_site-002</displayId>
                <name>HRV 3C site-002</name>
                <description></description>
                <dnaSequence>
                    <DnaSequence ns2:about="http://genocad.org/SBOL/doi:10.6084/m9.figshare.1159038/Part:HRV_3C_site-002#seq">
                        <nucleotides>cttgaagtcctctttcagggaccc</nucleotides>
                    </DnaSequence>
                </dnaSequence>
            </DnaComponent>
        </component>
        <component>
            <DnaComponent ns2:about="http://genocad.org/SBOL/doi:10.6084/m9.figshare.1159038/Part:HRV_3C_site-003">
                <ns2:type ns2:resource="so:0000316"/>
                <displayId>HRV_3C_site-003</displayId>
                <name>HRV 3C site-003</name>
                <description></description>
                <dnaSequence>
                    <DnaSequence ns2:about="http://genocad.org/SBOL/doi:10.6084/m9.figshare.1159038/Part:HRV_3C_site-003#seq">
                        <nucleotides>ttggaagttttgtttcaaggaccg</nucleotides>
                    </DnaSequence>
                </dnaSequence>
            </DnaComponent>
        </component>
        <component>
            <DnaComponent ns2:about="http://genocad.org/SBOL/doi:10.6084/m9.figshare.1159038/Part:HSV_tag-001">
                <ns2:type ns2:resource="so:0000316"/>
                <displayId>HSV_tag-001</displayId>
                <name>HSV tag-001</name>
                <description></description>
                <dnaSequence>
                    <DnaSequence ns2:about="http://genocad.org/SBOL/doi:10.6084/m9.figshare.1159038/Part:HSV_tag-001#seq">
                        <nucleotides>cagccagaactcgccccggaagaccccgaggat</nucleotides>
                    </DnaSequence>
                </dnaSequence>
            </DnaComponent>
        </component>
        <component>
            <DnaComponent ns2:about="http://genocad.org/SBOL/doi:10.6084/m9.figshare.1159038/Part:HSV_tag-002">
                <ns2:type ns2:resource="so:0000316"/>
                <displayId>HSV_tag-002</displayId>
                <name>HSV tag-002</name>
                <description></description>
                <dnaSequence>
                    <DnaSequence ns2:about="http://genocad.org/SBOL/doi:10.6084/m9.figshare.1159038/Part:HSV_tag-002#seq">
                        <nucleotides>cagccagaactcgctcctgaagacccagaggat</nucleotides>
                    </DnaSequence>
                </dnaSequence>
            </DnaComponent>
        </component>
        <component>
            <DnaComponent ns2:about="http://genocad.org/SBOL/doi:10.6084/m9.figshare.1159038/Part:HSV_tag-003">
                <ns2:type ns2:resource="so:0000316"/>
                <displayId>HSV_tag-003</displayId>
                <name>HSV tag-003</name>
                <description></description>
                <dnaSequence>
                    <DnaSequence ns2:about="http://genocad.org/SBOL/doi:10.6084/m9.figshare.1159038/Part:HSV_tag-003#seq">
                        <nucleotides>cagccagaactcgctccggaagatcccgaggat</nucleotides>
                    </DnaSequence>
                </dnaSequence>
            </DnaComponent>
        </component>
        <component>
            <DnaComponent ns2:about="http://genocad.org/SBOL/doi:10.6084/m9.figshare.1159038/Part:HSV_TK_poly(A)_signal-001">
                <ns2:type ns2:resource="so:0000551"/>
                <displayId>HSV_TK_poly(A)_signal-001</displayId>
                <name>HSV TK poly(A) signal-001</name>
                <description>herpesvirus thymidine kinase polyadenylation signal</description>
                <dnaSequence>
                    <DnaSequence ns2:about="http://genocad.org/SBOL/doi:10.6084/m9.figshare.1159038/Part:HSV_TK_poly(A)_signal-001#seq">
                        <nucleotides>gaacaaacgacccaacaccgtgcgttttattctgtctttttattgccg</nucleotides>
                    </DnaSequence>
                </dnaSequence>
            </DnaComponent>
        </component>
        <component>
            <DnaComponent ns2:about="http://genocad.org/SBOL/doi:10.6084/m9.figshare.1159038/Part:ileX">
                <ns2:type ns2:resource="so:0000253"/>
                <displayId>ileX</displayId>
                <name>ileX</name>
                <description></description>
                <dnaSequence>
                    <DnaSequence ns2:about="http://genocad.org/SBOL/doi:10.6084/m9.figshare.1159038/Part:ileX#seq">
                        <nucleotides>ggccccttagctcagtggttagagcaggcgactcataatcgcttggtcgctggttcaagtccagcaggggccacca</nucleotides>
                    </DnaSequence>
                </dnaSequence>
            </DnaComponent>
        </component>
        <component>
            <DnaComponent ns2:about="http://genocad.org/SBOL/doi:10.6084/m9.figshare.1159038/Part:incC-001">
                <ns2:type ns2:resource="SO:0000001"/>
                <displayId>incC-001</displayId>
                <name>incC-001</name>
                <description>incompatibility region of the bacterial F plasmid</description>
                <dnaSequence>
                    <DnaSequence ns2:about="http://genocad.org/SBOL/doi:10.6084/m9.figshare.1159038/Part:incC-001#seq">
                        <nucleotides>aaactgtgataatcaaccctcatcaatgatgacgaactaacccccgatatcaagtcacatgacgaagggaaagagaaggaaatcaactgtgacaaactgccctcaaatttggcttccttaaaaattacagttcaaaaagtatgagaaaatccatgcaggctgaaggaaacagcaaaactgtgacaaattaccctcagtaggtcagaacaaatgtgacgaaccaccctcaaatctgtgacagataaccctca</nucleotides>
                    </DnaSequence>
                </dnaSequence>
            </DnaComponent>
        </component>
        <component>
            <DnaComponent ns2:about="http://genocad.org/SBOL/doi:10.6084/m9.figshare.1159038/Part:incC-002">
                <ns2:type ns2:resource="SO:0000001"/>
                <displayId>incC-002</displayId>
                <name>incC-002</name>
                <description>incompatibility region of the bacterial F plasmid</description>
                <dnaSequence>
                    <DnaSequence ns2:about="http://genocad.org/SBOL/doi:10.6084/m9.figshare.1159038/Part:incC-002#seq">
                        <nucleotides>tgagggttatctgtcacagatttgagggtggttcgtcacatttgttctgacctactgagggtaatttgtcacagttttgctgtttccttcagcctgcatggattttctcatactttttgaactgtaatttttaaggaagccaaatttgagggcagtttgtcacagttgatttccttctctttcccttcgtcatgtgacctgatatcgggggttagttcgtcatcattgatgagggttgattatcacagttt</nucleotides>
                    </DnaSequence>
                </dnaSequence>
            </DnaComponent>
        </component>
        <component>
            <DnaComponent ns2:about="http://genocad.org/SBOL/doi:10.6084/m9.figshare.1159038/Part:incC-003">
                <ns2:type ns2:resource="SO:0000001"/>
                <displayId>incC-003</displayId>
                <name>incC-003</name>
                <description>incompatibility region of the bacterial F plasmid</description>
                <dnaSequence>
                    <DnaSequence ns2:about="http://genocad.org/SBOL/doi:10.6084/m9.figshare.1159038/Part:incC-003#seq">
                        <nucleotides>aaactgtgataatcaaccctcatcaatgatgacgaactaacccccgatatcaggtcacatgacgaagggaaagagaaggaaatcaactgtgacaaactgccctcaaatttggcttccttaaaaattacagttcaaaaagtatgagaaaatccatgcaggctgaaggaaacagcaaaactgtgacaaattaccctcagtaggtcagaacaaatgtgacgaaccaccctcaaatctgtgacagataaccctca</nucleotides>
                    </DnaSequence>
                </dnaSequence>
            </DnaComponent>
        </component>
        <component>
            <DnaComponent ns2:about="http://genocad.org/SBOL/doi:10.6084/m9.figshare.1159038/Part:IRES-013">
                <ns2:type ns2:resource="SO:0000001"/>
                <displayId>IRES-013</displayId>
                <name>IRES-013</name>
                <description>internal ribosome entry site (IRES) of the encephalomyocarditis virus (EMCV)</description>
                <dnaSequence>
                    <DnaSequence ns2:about="http://genocad.org/SBOL/doi:10.6084/m9.figshare.1159038/Part:IRES-013#seq">
                        <nucleotides>gttattttccaccatattgccgtcttttggcaatgtgagggcccggaaacctggccctgtcttcttgacgagcattcctaggggtctttcccctctcgccaaaggaatgcaaggtctgttgaatgtcgtgaaggaagcagttcctctggaagcttcttgaagacaaacaacgtctgtagcgaccctttgcaggcagcggaaccccccacctggcgacaggtgcctctgcggccaaaagccacgtgtataagatacacctgcaaaggcggcacaaccccagtgccacgttgtgagttggatagttgtggaaagagtcaaatggctcacctcaagcgtattcaacaaggggctgaaggatgcccagaaggtaccccattgtatgggatctgatctggggcctcggtgcacatgctttacatgtgtttagtcgaggttaaaaaacgtctaggccccccgaaccacggggacgtggttttcctttgaaaaacacgatgataat</nucleotides>
                    </DnaSequence>
                </dnaSequence>
            </DnaComponent>
        </component>
        <component>
            <DnaComponent ns2:about="http://genocad.org/SBOL/doi:10.6084/m9.figshare.1159038/Part:Kaede">
                <ns2:type ns2:resource="so:0000316"/>
                <displayId>Kaede</displayId>
                <name>Kaede</name>
                <description></description>
                <dnaSequence>
                    <DnaSequence ns2:about="http://genocad.org/SBOL/doi:10.6084/m9.figshare.1159038/Part:Kaede#seq">
                        <nucleotides>atggtgagtctgattaaaccagaaatgaagatcaagctgcttatggaaggcaatgtaaacgggcaccagtttgttattgagggagatggaaaaggccatccttttgagggaaaacagagtatggaccttgtagtcaaagaaggcgcacctctcccttttgcctacgatatcttgacaacagcattccattatggtaacagggtttttgctaaatacccagaccatataccagactacttcaagcagtcgtttcccaaagggttttcttgggagcgaagcctgatgttcgaggacgggggcgtttgcatcgctacaaatgacataacactgaaaggagacactttttttaacaaagttcgatttgatggcgtaaactttcccccaaatggtcctgttatgcagaagaagactctgaaatgggaggcatccactgagaaaatgtatttgcgtgatggagtgttgacgggcgatattacaatggctctgctgcttaaaggagatgtccattaccgatgtgacttcagaactacttacaaatctaggcaggagggtgtcaagttgccaggatatcactttgtcgatcactgcatcagcatattgaggcatgacaaagactacaacgaggttaagctgtatgagcacgctgttgcccattctggattgccggacaacgtcaagtaa</nucleotides>
                    </DnaSequence>
                </dnaSequence>
            </DnaComponent>
        </component>
        <component>
            <DnaComponent ns2:about="http://genocad.org/SBOL/doi:10.6084/m9.figshare.1159038/Part:KanR_(with_amber_stop_codons)">
                <ns2:type ns2:resource="so:0000316"/>
                <displayId>KanR_(with_amber_stop_codons)</displayId>
                <name>KanR (with amber stop codons)</name>
                <description>confers resistance to kanamycin in bacteria or G418 (Geneticin(R)) in eukaryotes</description>
                <dnaSequence>
                    <DnaSequence ns2:about="http://genocad.org/SBOL/doi:10.6084/m9.figshare.1159038/Part:KanR_(with_amber_stop_codons)#seq">
                        <nucleotides>atgagccatattcaacgggaaacgtcttgctcgaagccgcgattaaattccaacatggatgctgatttatatgggtataaatgggctcgcgataatgtcgggcaatcaggtgcgacaatctatcggttgtatgggaagcccgatgcgccagagttgtttctgaaacatggcaaaggtagcgttgccaatgatgttacagatgagatggtcagactaaactggctgacggaatttatgcctcttccgaccatcaagcattttatccgtactcctgatgatgcatggttactcaccactgcgatccccggaaaaacagcattccaggtattagaagaatatcctgattcaggtgaaaatattgttgatgcgctggcagtgttcctgcgccggttgcattcgattcctgtttgtaattgtccttttaacagcgatcgcgtatttcgtctcgcttaggcgtagtcacgaatgaataacggtttggttgatgcgagtgattttgatgacgagcgtaatggctggcctgttgaacaagtctggaaagaaatgcataagctcttgccattctcaccggattcagtcgtcactcatggtgatttctcacttgataaccttatttttgacgaggggaaattaataggttgtattgatgttggacgagtcggaatcgcagaccgataccaggatcttgccatcctatggaactgcctcggtgagttttctccttcattacagaaacggctttttcaaaaatatggtattgataatcctgatatgaataaattgcagtttcatttgatgctcgatgagtttttctaa</nucleotides>
                    </DnaSequence>
                </dnaSequence>
            </DnaComponent>
        </component>
        <component>
            <DnaComponent ns2:about="http://genocad.org/SBOL/doi:10.6084/m9.figshare.1159038/Part:KanR-002">
                <ns2:type ns2:resource="so:0000316"/>
                <displayId>KanR-002</displayId>
                <name>KanR-002</name>
                <description>confers resistance to kanamycin</description>
                <dnaSequence>
                    <DnaSequence ns2:about="http://genocad.org/SBOL/doi:10.6084/m9.figshare.1159038/Part:KanR-002#seq">
                        <nucleotides>atgagccatattcaacgggaaacgtcttgctcgaggccgcgattaaattccaacatggatgctgatttatatgggtataaatgggctcgcgataatgtcgggcaatcaggtgcgacaatctatcgattgtatgggaagcccgatgcgccagagttgtttctgaaacatggcaaaggtagcgttgccaatgatgttacagatgagatggtcaggctaaactggctgacggaatttatgcctcttccgaccatcaagcattttatccgtactcctgatgatgcatggttactcaccactgcgatcccagggaaaacagcattccaggtattagaagaatatcctgattcaggtgaaaatattgttgatgcgctggcagtgttcctgcgccggttgcattcgattcctgtttgtaattgtccttttaacggcgatcgcgtatttcgtctcgctcaggcgcaatcacgaatgaataacggtttggttggtgcgagtgattttgatgacgagcgtaatggctggcctgttgaacaagtctggaaagaaatgcataagcttttgccattctcaccggattcagtcgtcactcatggtgatttctcacttgataaccttatttttgacgaggggaaattaataggttgtattgatgttggacgagtcggaatcgcagaccgataccaggatcttgccatcctatggaactgcctcggtgagttttctccttcattacagaaacggctttttcaaaaatatggtattgataatcctgatatgaataaattgcagtttcacttgatgctcgatgagtttttctga</nucleotides>
                    </DnaSequence>
                </dnaSequence>
            </DnaComponent>
        </component>
        <component>
            <DnaComponent ns2:about="http://genocad.org/SBOL/doi:10.6084/m9.figshare.1159038/Part:KanR-003">
                <ns2:type ns2:resource="so:0000316"/>
                <displayId>KanR-003</displayId>
                <name>KanR-003</name>
                <description>confers resistance to kanamycin in bacteria or G418 (Geneticin(R)) in eukaryotes</description>
                <dnaSequence>
                    <DnaSequence ns2:about="http://genocad.org/SBOL/doi:10.6084/m9.figshare.1159038/Part:KanR-003#seq">
                        <nucleotides>atgagccatattcaacgggaaacgtcttgctctaggccgcgattaaattccaacatggatgctgatttatatgggtataaatgggctcgcgataatgtcgggcaatcaggtgcgacaatctatcgattgtatgggaagcccgatgcgccagagttgtttctgaaacatggcaaaggtagcgttgccaatgatgttacagatgagatggtcagactaaactggctgacggaatttatgcctcttccgaccatcaagcattttatccgtactcctgatgatgcatggttactcaccactgcgatccccaggaaaacagcattccaggtattagaagaatatcctgattcaggtgaaaatattgttgatgcgctggcagtgttcctgcgccggttgcattcgattcctgtttgtaattgtccttttaacagcgatcgcgtatttcgtctcgctcaggcgcaatcacgaatgaataacggtttggttgatgcgagtgattttgatgacgagcgtaatggctggcctgttgaacaagtctggaaagaaatgcataaacttttgccattctcaccggattcagtcgtcactcatggtgatttctcacttgataaccttatttttgacgaggggaaattaataggttgtattgatgttggacgagtcggaatcgcagaccgataccaggatcttgccatcctatggaactgcctcggtgagttttctccttcattacagaaacggctttttcaaaaatatggtattgataatcctgatatgaataaattgcagtttcatttgatgctcgatgagtttttctaa</nucleotides>
                    </DnaSequence>
                </dnaSequence>
            </DnaComponent>
        </component>
        <component>
            <DnaComponent ns2:about="http://genocad.org/SBOL/doi:10.6084/m9.figshare.1159038/Part:KanR-004">
                <ns2:type ns2:resource="so:0000316"/>
                <displayId>KanR-004</displayId>
                <name>KanR-004</name>
                <description>confers resistance to kanamycin</description>
                <dnaSequence>
                    <DnaSequence ns2:about="http://genocad.org/SBOL/doi:10.6084/m9.figshare.1159038/Part:KanR-004#seq">
                        <nucleotides>atgagccatattcaacgggaaacgtcgaggccgcgattaaattccaacatggatgctgatttatatgggtataaatgggctcgcgataatgtcgggcaatcaggtgcgacaatctatcgcttgtatgggaagcccgatgcgccagagttgtttctgaaacatggcaaaggtagcgttgccaatgatgttacagatgagatggtcagactaaactggctgacggaatttatgcctcttccgaccatcaagcattttatccgtactcctgatgatgcatggttactcaccactgcgatccccggaaaaacagcattccaggtattagaagaatatcctgattcaggtgaaaatattgttgatgcgctggcagtgttcctgcgccggttgcattcgattcctgtttgtaattgtccttttaacagcgatcgcgtatttcgtctcgctcaggcgcaatcacgaatgaataacggtttggttgatgcgagtgattttgatgacgagcgtaatggctggcctgttgaacaagtctggaaagaaatgcataaacttttgccattctcaccggattcagtcgtcactcatggtgatttctcacttgataaccttatttttgacgaggggaaattaataggttgtattgatgttggacgagtcggaatcgcagaccgataccaggatcttgccatcctatggaactgcctcggtgagttttctccttcattacagaaacggctttttcaaaaatatggtattgataatcctgatatgaataaattgcagtttcatttgatgctcgatgagtttttctaa</nucleotides>
                    </DnaSequence>
                </dnaSequence>
            </DnaComponent>
        </component>
        <component>
            <DnaComponent ns2:about="http://genocad.org/SBOL/doi:10.6084/m9.figshare.1159038/Part:KanR-005">
                <ns2:type ns2:resource="so:0000316"/>
                <displayId>KanR-005</displayId>
                <name>KanR-005</name>
                <description>confers resistance to kanamycin</description>
                <dnaSequence>
                    <DnaSequence ns2:about="http://genocad.org/SBOL/doi:10.6084/m9.figshare.1159038/Part:KanR-005#seq">
                        <nucleotides>atgagccatattcaacgggaaacgtcttgctcgaggccgcgattaaattccaacatggatgctgatttatatgggtataaatgggctcgcgataatgtcgggcaatcaggtgcgacaatctatcgattgtatgggaagcccgatgcgccagagttgtttctgaaacatggcaaaggtagcgttgccaatgatgttacagatgagatggtcagactaaactggctgacggaatttatgcctcttccgaccatcaagcattttatccgtactcctgatgatgcatggttactcaccactgcgatccccgggaaaacagcattccaggtattagaagaatatcctgattcaggtgaaaatattgttgatgcgctggcagtgttcctgcgccggttgcattcgattcctgtttgtaattgtccttttaacagcgatcgcgtatttcgtctcgctcaggcgcaatcacgaatgaataacggtttggttgatgcgagtgattttgatgacgagcgtaatggctggcctgttgaacaagtctggaaagaaatgcataagcttttgccattctcaccggattcagtcgtcactcatggtgatttctcacttgataaccttatttttgacgaggggaaattaataggttgtattgatgttggacgagtcggaatcgcagaccgataccaggatcttgccatcctatggaactgcctcggtgagttttctccttcattacagaaacggctttttcaaaaatatggtattgataatcctgatatgaataaattgcagtttcatttgatgctcgatgagtttttctaa</nucleotides>
                    </DnaSequence>
                </dnaSequence>
            </DnaComponent>
        </component>
        <component>
            <DnaComponent ns2:about="http://genocad.org/SBOL/doi:10.6084/m9.figshare.1159038/Part:KanR-006">
                <ns2:type ns2:resource="so:0000316"/>
                <displayId>KanR-006</displayId>
                <name>KanR-006</name>
                <description>confers resistance to kanamycin in bacteria or G418 (Geneticin(R)) in eukaryotes</description>
                <dnaSequence>
                    <DnaSequence ns2:about="http://genocad.org/SBOL/doi:10.6084/m9.figshare.1159038/Part:KanR-006#seq">
                        <nucleotides>atgagccatattcaacgggaaacgtcttgctctaggccgcgattaaattccaacatggatgctgatttatatgggtataaatgggctcgcgataatgtcgggcaatcaggtgcgacaatctatcgattgtatgggaagcccgatgcgccagagttgtttctgaaacatggcaaaggtagcgttgccaatgatgttacagatgagatggtcagactaaactggctgacggaatttatgcctcttccgaccatcaagcattttatccgtactcctgatgatgcatggttactcaccactgcgatccccgggaaaacagcattccaggtattagaagaatatcctgattcaggtgaaaacattgttgatgcgctggcagtgttcctgcgccggttgcattcgattcctgtttgtaattgtccttttaacagcgatcgcgtatttcgtctcgctcaggcgcaatcacgaatgaataacggtttggttgatgcgagtgattttgatgacgagcgtaatggctggcctgttgaacaagtctggaaagaaatgcataaacttttgccattctcaccggattcagtcgtcactcatggtgatttctcacttgataaccttatttttgacgaggggaaattaataggttgtattgatgttggacgagtcggaatcgcagaccgataccaggatcttgccatcctatggaactgcctcggtgagttttctccttcattacagaaacggctttttcaaaaatatggtattgataatcctgatatgaataaattgcagtttcatttgatgctcgatgagtttttctaa</nucleotides>
                    </DnaSequence>
                </dnaSequence>
            </DnaComponent>
        </component>
        <component>
            <DnaComponent ns2:about="http://genocad.org/SBOL/doi:10.6084/m9.figshare.1159038/Part:KanR-009">
                <ns2:type ns2:resource="so:0000316"/>
                <displayId>KanR-009</displayId>
                <name>KanR-009</name>
                <description>confers resistance to kanamycin</description>
                <dnaSequence>
                    <DnaSequence ns2:about="http://genocad.org/SBOL/doi:10.6084/m9.figshare.1159038/Part:KanR-009#seq">
                        <nucleotides>atgagccatattcaacgggaaacgtcttgctctaggccgcgattaaattccaacatggatgctgatttatatgggtataaatgggctcgcgataatgtcgggcaatcaggtgcgacaatctatcgattgtatgggaagcccgatgcgccagagttgtttctgaaacatggcaaaggtagcgttgccaatgatgttacagatgagatggtcagactaaactggctgacggaatttatgcctcttccgaccatcaagcattttatccgtactcctgatgatgcatggttactcaccactgcgatccccgggaaaacagcattccaggtattagaagaatatcctgattcaggtgaaaatattgttgatgcgctggcagtgttcctgcgccggttgcattcgattcctgtttgtaattgtccttttaacagcgatcgcgtatttcgtctcgctcaggcgcaatcacgaatgaataacggtttggttgatgcgagtgattttgatgacgagcgtaatggctggcctgttgaacaagtctggaaagaaatgcataaacttttgccattctcaccggattcagtcgtcactcatggtgatttctcacttgataaccttatttttgacgaggggaaattaataggttgtattgatgttggacgagtcggaatcgcagaccgataccaggatcttgccatcctatggaactgcctcggtgagttttctccttcattacagaaacggctttttcaaaaatatggtattgataatcctgatatgaataaattgcagtttcatttgatgctcgatgagtttttctaa</nucleotides>
                    </DnaSequence>
                </dnaSequence>
            </DnaComponent>
        </component>
        <component>
            <DnaComponent ns2:about="http://genocad.org/SBOL/doi:10.6084/m9.figshare.1159038/Part:KanR-010">
                <ns2:type ns2:resource="so:0000316"/>
                <displayId>KanR-010</displayId>
                <name>KanR-010</name>
                <description>confers resistance to kanamycin in bacteria or G418 (Geneticin(R)) in eukaryotes</description>
                <dnaSequence>
                    <DnaSequence ns2:about="http://genocad.org/SBOL/doi:10.6084/m9.figshare.1159038/Part:KanR-010#seq">
                        <nucleotides>atgagccatattcaacgggaaacgtcttgctctaggccgcgattaaattccaacatggatgctgatttatatgggtataaatgggctcgcgataatgtcgggcaatcaggtgcgacaatctatcgattgtatgggaagcccgatgcgccagagttgtttctgaaacatggcaaaggtagcgttgccaatgatgttacagatgagatggtcagactaaactggctgacggaatttatgcctcttccgaccatcaagcattttatccgtactcctgatgatgcatggttactcaccactgcgatccccgggaaaacagcattccaggtattagaagaatatcctgattcaggtgaaaatattgttgatgcgctggcagtgttcctgcgccggttgcattcgattcctgtttgtaattgtccttttaacagcgaccgcgtatttcgtctcgctcaggcgcaatcacgaatgaataacggtttggttgatgcgagtgattttgatgacgagcgtaatggctggcctgttgaacaagtctggaaagaaatgcataaacttttgccattctcaccggattcagtcgtcactcatggtgatttctcacttgataaccttatttttgacgaggggaaattaataggttgtattgatgttggacgagtcggaatcgcagaccgataccaggatcttgccatcctatggaactgcctcggtgagttttctccttcattacagaaacggctttttcaaaaatatggtattgataatcctgatatgaataaattgcagtttcatttgatgctcgatgagtttttctaa</nucleotides>
                    </DnaSequence>
                </dnaSequence>
            </DnaComponent>
        </component>
        <component>
            <DnaComponent ns2:about="http://genocad.org/SBOL/doi:10.6084/m9.figshare.1159038/Part:KanR-011">
                <ns2:type ns2:resource="so:0000316"/>
                <displayId>KanR-011</displayId>
                <name>KanR-011</name>
                <description>confers resistance to kanamycin in bacteria or G418 (Geneticin(R)) in eukaryotes</description>
                <dnaSequence>
                    <DnaSequence ns2:about="http://genocad.org/SBOL/doi:10.6084/m9.figshare.1159038/Part:KanR-011#seq">
                        <nucleotides>atgagccatattcaacgggaaacgtcgaggccgcgattaaattccaacatggatgctgatttatatgggtataaatgggctcgcgataatgtcgggcaatcaggtgcgacaatctatcgcttgtatgggaagcccgatgcgccagagttgtttctgaaacatggcaaaggtagcgttgccaatgatgttacagatgagatggtcagactaaactggctgacggaatttatgcctcttccgaccatcaagcattttatccgtactcctgatgatgcatggttactcaccactgcgatccccggaaaaacagcattccaggtattagaagaatatcctgattcaggtgaaaacattgttgatgcgctggcagtgttcctgcgccggttgcattcgattcctgtttgtaattgtccttttaacagcgatcgcgtatttcgtctcgctcaggcgcaatcacgaatgaataacggtttggttgatgcgagtgattttgatgacgagcgtaatggctggcctgttgaacaagtctggaaagaaatgcataaacttttgccattctcaccggattcagtcgtcactcatggtgatttctcacttgataaccttatttttgacgaggggaaattaataggttgtattgatgttggacgagtcggaatcgcagaccgataccaggatcttgccatcctatggaactgcctcggtgagttttctccttcattacagaaacggctttttcaaaaatatggtattgataatcctgatatgaataaattgcagtttcatttgatgctcgatgagtttttctaa</nucleotides>
                    </DnaSequence>
                </dnaSequence>
            </DnaComponent>
        </component>
        <component>
            <DnaComponent ns2:about="http://genocad.org/SBOL/doi:10.6084/m9.figshare.1159038/Part:KanR-012">
                <ns2:type ns2:resource="so:0000316"/>
                <displayId>KanR-012</displayId>
                <name>KanR-012</name>
                <description>confers resistance to kanamycin in bacteria or G418 (Geneticin(R)) in eukaryotes</description>
                <dnaSequence>
                    <DnaSequence ns2:about="http://genocad.org/SBOL/doi:10.6084/m9.figshare.1159038/Part:KanR-012#seq">
                        <nucleotides>atgagccatattcaacgggaaacgtcttgctcgaagccgcgattaaattccaacatggatgctgatttatatgggtataaatgggctcgcgataatgtcgggcaatcaggtgcgacaatctatcgattgtatgggaagcccgatgcgccagagttgtttctgaaacatggcaaaggtagcgttgccaatgatgttacagatgagatggtcagactaaactggctgacggaatttatgcctcttccgaccatcaagcattttatccgtactcctgatgatgcatggttactcaccactgcgatccccgggaaaacagcattccaggtattagaagaatatcctgattcaggtgaaaatattgttgatgcgctggcagtgttcctgcgccggttgcattcgattcctgtttgtaattgtccttttaacagcgatcgcgtatttcgtctcgctcaggcgcaatcacgaatgaataacggtttggttgatgcgagtgattttgatgacgagcgtaatggctggcctgttgaacaagtctggaaagaaatgcataagcttttgccattctcaccggattcagtcgtcactcatggtgatttctcacttgataaccttatttttgacgaggggaaattaataggttgtattgatgttggacgagtcggaatcgcagaccgataccaggatcttgccatcctatggaactgcctcggtgagttttctccttcattacagaaacggctttttcaaaaatatggtattgataatcctgatatgaataaattgcagtttcatttgatgctcgatgagtttttctaa</nucleotides>
                    </DnaSequence>
                </dnaSequence>
            </DnaComponent>
        </component>
        <component>
            <DnaComponent ns2:about="http://genocad.org/SBOL/doi:10.6084/m9.figshare.1159038/Part:KanR-014">
                <ns2:type ns2:resource="so:0000316"/>
                <displayId>KanR-014</displayId>
                <name>KanR-014</name>
                <description>confers resistance to kanamycin</description>
                <dnaSequence>
                    <DnaSequence ns2:about="http://genocad.org/SBOL/doi:10.6084/m9.figshare.1159038/Part:KanR-014#seq">
                        <nucleotides>atgagccatattcaacgggaaacgtcttgctcgaggccgcgattaaattccaacatggatgctgatttatatgggtataaatgggctcgcgataatgtcgggcaatcaggtgcgacaatctatcgattgtatgggaagcccgatgcgccagagttgtttctgaaacatggcaaaggtagcgttgccaatgatgttacagatgagatggtcaggctaaactggctgacggaatttatgcctcttccgaccatcaagcattttatccgtactcctgatgatgcatggttactcaccactgcgatcccagggaaaacagcattccaggtattagaagaatatcctgattcaggtgaaaatattgttgatgcgctggcagtgttcctgcgccggttgcattcgattcctgtttgtaattgtccttttaacggcgatcgcgtatttcgtctcgctcaggcgcaatcacgaatgaataacggtttggttggtgcgagtgattttgatgacgagcgtaatggctggcctgttgaacaagtctggaaagaaatgcataagcttttgccattctcaccggattcagtcgtcactcatggtgatttctcacttgataaccttatttttgacgaggggaaattaataggttgtattgatgttggacgagtcggaatcgcagaccgataccaggatcttgccatcctatggaactgcctcggtgagttttctccttcattacagaaacggctttttcaaaaatatggtattgataatcctgatatgaataaattgcagtttcacttgatgctcgatgagtttttctaa</nucleotides>
                    </DnaSequence>
                </dnaSequence>
            </DnaComponent>
        </component>
        <component>
            <DnaComponent ns2:about="http://genocad.org/SBOL/doi:10.6084/m9.figshare.1159038/Part:KanR-015">
                <ns2:type ns2:resource="so:0000316"/>
                <displayId>KanR-015</displayId>
                <name>KanR-015</name>
                <description>confers resistance to kanamycin</description>
                <dnaSequence>
                    <DnaSequence ns2:about="http://genocad.org/SBOL/doi:10.6084/m9.figshare.1159038/Part:KanR-015#seq">
                        <nucleotides>atgagccatattcaacgggaaacgtcttgctcccgtccgcgcttaaactccaacatggacgctgatttatatgggtataaatgggctcgcgataatgtcgggcaatcaggtgcgacaatctatcgcttgtatgggaagcccgatgcgccagagttgtttctgaaacatggcaaaggtagcgttgccaatgatgttacagatgagatggtccgtctcaactggctgacggagtttatgcctctcccgaccatcaagcattttatccgtactcctgatgatgcgtggttactcaccaccgcgattcctgggaaaacagccttccaggtattagaagaatatcctgattcaggtgaaaatattgttgatgcgctggccgtgttcctgcgccggttacattcgattcctgtttgtaattgtccttttaacagcgatcgtgtatttcgtcttgctcaggcgcaatcacgcatgaataacggtttggttgatgcgagtgattttgatgacgagcgtaatggctggcctgttgaacaagtctggaaagaaatgcacaagctcttgccattctcaccggattcagtcgtcactcatggtgatttctcacttgataaccttatttttgacgaggggaaattaataggttgtattgatgttggacgggtcggaatcgcagaccgttaccaggaccttgccattctttggaactgcctcggtgagttttctccttcattacagaaacggctttttcaaaaatatggtattgataatcctgatatgaataaattgcagtttcatttgatgctcgatgagtttttctaa</nucleotides>
                    </DnaSequence>
                </dnaSequence>
            </DnaComponent>
        </component>
        <component>
            <DnaComponent ns2:about="http://genocad.org/SBOL/doi:10.6084/m9.figshare.1159038/Part:KanR-017">
                <ns2:type ns2:resource="so:0000316"/>
                <displayId>KanR-017</displayId>
                <name>KanR-017</name>
                <description>confers resistance to kanamycin in bacteria or G418 (Geneticin(R)) in eukaryotes</description>
                <dnaSequence>
                    <DnaSequence ns2:about="http://genocad.org/SBOL/doi:10.6084/m9.figshare.1159038/Part:KanR-017#seq">
                        <nucleotides>atgagccatattcaacgggaaacgtcttgctcgaggccgcgattaaattccaacatggatgctgatttatatgggtataaatgggctcgcgataatgtcgggcaatcaggtgcgacaatctatcgattgtatgggaagcccgatgcgccagagttgtttctgaaacatggcaaaggtagcgttgccaatgatgttacagatgagatggtcagactaaactggctgacggaatttatgcctcttccgaccatcaagcattttatccgtactcctgatgatgcatggttactcaccactgcgatcccccggaaaacagcattccaggtattagaagaatatcctgattcaggtgaaaacattgttgatgcgctggcagtgttcctgcgccggttgcattcgattcctgtttgtaattgtccttttaacagcgatcgcgtatttcgtctcgctcaggcgcaatcacgaatgaataacggtttggttgatgcgagtgattttgatgacgagcgtaatggctggcctgttgaacaagtctggaaagaaatgcataagcttttgccattctcaccggattcagtcgtcactcatggtgatttctcacttgataaccttatttttgacgaggggaaattaataggttgtattgatgttggacgagtcggaatcgcagaccgataccaggatcttgccatcctatggaactgcctcggtgagttttctccttcattacagaaacggctttttcaaaaatatggtattgataatcctgatatgaataaattgcagtttcatttgatgctcgatgagtttttctaa</nucleotides>
                    </DnaSequence>
                </dnaSequence>
            </DnaComponent>
        </component>
        <component>
            <DnaComponent ns2:about="http://genocad.org/SBOL/doi:10.6084/m9.figshare.1159038/Part:KanR-018">
                <ns2:type ns2:resource="so:0000316"/>
                <displayId>KanR-018</displayId>
                <name>KanR-018</name>
                <description>confers resistance to kanamycin</description>
                <dnaSequence>
                    <DnaSequence ns2:about="http://genocad.org/SBOL/doi:10.6084/m9.figshare.1159038/Part:KanR-018#seq">
                        <nucleotides>atgagccatattcaacgggaaacgtcttgctcgaggccgcgattaaattccaacatggatgctgatttatatgggtataaatgggctcgcgataatgtcgggcaatcaggtgcgacaatctatcgattgtatgggaagcccgatgcgccagagttgtttctgaaacatggcaaaggtagcgttgccaatgatgttacagatgagatggtcaggctaaactggctgacggaatttatgcctcttccgaccatcaagcattttatccgtactcctgatgatgcatggttactcaccactgcgatcccagggaaaacagcattccaggtattagaagaatatcctgattcaggtgaaaatattgttgatgcgctggcagtgttcctgcgccggttgcattcgattcctgtttgtaattgtccttttaacggcgatcgcgtatttcgtctcgctcaggcgcaatcacgaatgaataacggtttggttggtgcgagtgattttgatgacgagcgtaatggctggcctgttgaacaagtctggaaagaaatgcataaacttttgccattctcaccggattcagtcgtcactcatggtgatttctcacttgataaccttatttttgacgaggggaaattaataggttgtattgatgttggacgagtcggaatcgcagaccgataccaggatcttgccatcctatggaactgcctcggtgagttttctccttcattacagaaacggctttttcaaaaatatggtattgataatcctgatatgaataaattgcagtttcacttgatgctcgatgagtttttctaa</nucleotides>
                    </DnaSequence>
                </dnaSequence>
            </DnaComponent>
        </component>
        <component>
            <DnaComponent ns2:about="http://genocad.org/SBOL/doi:10.6084/m9.figshare.1159038/Part:KanR-019">
                <ns2:type ns2:resource="so:0000316"/>
                <displayId>KanR-019</displayId>
                <name>KanR-019</name>
                <description>confers resistance to kanamycin</description>
                <dnaSequence>
                    <DnaSequence ns2:about="http://genocad.org/SBOL/doi:10.6084/m9.figshare.1159038/Part:KanR-019#seq">
                        <nucleotides>atgagccatattcaacgggaaacgtcttgctctaggccgcgattaaattccaacatggatgctgatttatatgggtataaatgggctcgcgataatgtcgggcaatcaggtgcgacaatctatcgattgtatgggaagcccgatgcgccagagttgtttctgaaacatggcaaaggtagcgttgccaatgatgttacagatgagatggtcagactaaactggctgacggaatttatgcctcttccgaccatcaagcattttatccgtactcctgatgatgcatggttactcaccactgcgatccccggcaaaacagcattccaggtattagaagaatatcctgattcaggtgaaaatattgttgatgcgctggcagtgttcctgcgccggttgcattcgattcctgtttgtaattgtccttttaacagtgatcgcgtatttcgtctcgctcaggcgcaatcacgaatgaataacggtttggttgatgcgagtgattttgatgacgagcgtaatggctggcctgttgaacaagtctggaaagaaatgcataaacttttgccattctcaccggattcagtcgtcactcatggtgatttctcacttgataaccttatttttgacgaggggaaattaataggttgtattgatgttggacgagtcggaatcgcagaccgataccaggatcttgccatcctatggaactgcctcggtgagttttctccttcattacagaaacggctttttcaaaaatatggtattgataatcctgatatgaataaattgcagtttcatttgatgctcgatgagtttttctaa</nucleotides>
                    </DnaSequence>
                </dnaSequence>
            </DnaComponent>
        </component>
        <component>
            <DnaComponent ns2:about="http://genocad.org/SBOL/doi:10.6084/m9.figshare.1159038/Part:KFP-Red">
                <ns2:type ns2:resource="so:0000316"/>
                <displayId>KFP-Red</displayId>
                <name>KFP-Red</name>
                <description>mammalian codon-optimized</description>
                <dnaSequence>
                    <DnaSequence ns2:about="http://genocad.org/SBOL/doi:10.6084/m9.figshare.1159038/Part:KFP-Red#seq">
                        <nucleotides>atggcctccctgctgaccgagaccatgcccttcaagaccaccatcgagggcaccgtgaacggccactgcttcaagtgcatcggcaagggcgagggcaaccccttcgagggcacccaggagatgaagatcgaggtgatcgagggcggccccctgcccttcgccttccacatcctgtccacctcctgcatgtacggctccaagaccttcatcaagtacgtgtccggcatccccgactacttcaagcagtccttccccgagggcttcacctgggagcgcaccaccacctacgaggacggcggcttcctgaccgcccaccaggacacctccctggacggcgactgcctggtgtacaaggtgaagatcctgggtaacaacttccccgccgacggccccgtgatgcagaacaaggtcggccgctgggagcccggaaccgagatcgtgtacgaggtggacggcgtgctgcgcggccagtccctgatggccctgaagtgccccggcggccggcacctgacctgccacctgcacaccacctaccgctccaagaagcccgcctccgccctgaagatgcccggcttccacttcgaggaccaccgcatcgagatcatggaggaggtggagaagggcaagtgctacaagcagtacgaggccgccgtgggccgctactgcgacgccgccccctccaagctgggccacaactga</nucleotides>
                    </DnaSequence>
                </dnaSequence>
            </DnaComponent>
        </component>
        <component>
            <DnaComponent ns2:about="http://genocad.org/SBOL/doi:10.6084/m9.figshare.1159038/Part:KikGR1">
                <ns2:type ns2:resource="so:0000316"/>
                <displayId>KikGR1</displayId>
                <name>KikGR1</name>
                <description></description>
                <dnaSequence>
                    <DnaSequence ns2:about="http://genocad.org/SBOL/doi:10.6084/m9.figshare.1159038/Part:KikGR1#seq">
                        <nucleotides>atggtgagtgtgattacatcagaaatgaagatcgagctgcgtatggaaggcgctgtaaacgggcacaagttcgtgattacagggaaaggaagtggccagcctttcgagggaatacagaatgtggacctgacagtcatagagggcggacctcttccttttgctttcgatatcctgacaacagcattccattacggcaaccgggtatttgtcgaatacccagaagaaatagtagactacttcaagcagtcgtttcctgagggttattcttgggaacgaagcatgagttacgaagacgggggaatttgcctcgccacaaacaatataacgatgaagaaagacggcagcaactgttttgtcaatgaaattcgatttgatggtgtgaactttcctgccaatggtccagttatgcagaggaagaccgtcaaatgggagccatccactgagaaaatgtatgtgcgtgatggagtgctgaagggtgatgtaaacatggctctgttgcttcaaggaggtggccattaccgatgtgacttcagaactacttacaaagcaaagaaggttgtccagttgccagactatcacttcgtggatcatcaaatggagataacaagccatgacaaggattacaacaaggttaagctgtatgagcacgctaaagctcattccgggctgccaaggctggccaagtaa</nucleotides>
                    </DnaSequence>
                </dnaSequence>
            </DnaComponent>
        </component>
        <component>
            <DnaComponent ns2:about="http://genocad.org/SBOL/doi:10.6084/m9.figshare.1159038/Part:KillerRed-001">
                <ns2:type ns2:resource="so:0000316"/>
                <displayId>KillerRed-001</displayId>
                <name>KillerRed-001</name>
                <description>mammalian codon-optimized</description>
                <dnaSequence>
                    <DnaSequence ns2:about="http://genocad.org/SBOL/doi:10.6084/m9.figshare.1159038/Part:KillerRed-001#seq">
                        <nucleotides>atgggttcagagggcggccccgccctgttccagagcgacatgaccttcaaaatcttcatcgacggcgaggtgaacggccagaagttcaccatcgtggccgacggcagcagcaagttcccccacggcgacttcaacgtgcacgccgtgtgcgagaccggcaagctgcccatgagctggaagcccatctgccacctgatccagtacggcgagcccttcttcgcccgctaccccgacggcatcagccatttcgcccaggagtgcttccccgagggcctgagcatcgaccgcaccgtgcgcttcgagaacgacggcaccatgaccagccaccacacctacgagctggacgacacctgcgtggtgagccgcatcaccgtgaactgcgacggcttccagcccgacggccccatcatgcgcgaccagctggtggacatcctgcccaacgagacccacatgttcccccacggccccaacgccgtgcgccagctggccttcatcggcttcaccaccgccgacggcggcctgatgatgggccacttcgacagcaagatgaccttcaacggcagccgcgccatcgagatccccggcccacacttcgtgaccatcatcaccaagcagatgagggacaccagcgacaagcgcgaccacgtgtgccagcgcgaggtggcctacgcccacagcgtgccccgcatcaccagcgccatcggtagcgacgaggattga</nucleotides>
                    </DnaSequence>
                </dnaSequence>
            </DnaComponent>
        </component>
        <component>
            <DnaComponent ns2:about="http://genocad.org/SBOL/doi:10.6084/m9.figshare.1159038/Part:Kozak_sequence-001">
                <ns2:type ns2:resource="SO:0000001"/>
                <displayId>Kozak_sequence-001</displayId>
                <name>Kozak sequence-001</name>
                <description>Kozak consensus sequence for translation initiation in mammalian cells</description>
                <dnaSequence>
                    <DnaSequence ns2:about="http://genocad.org/SBOL/doi:10.6084/m9.figshare.1159038/Part:Kozak_sequence-001#seq">
                        <nucleotides>cgccatgg</nucleotides>
                    </DnaSequence>
                </dnaSequence>
            </DnaComponent>
        </component>
        <component>
            <DnaComponent ns2:about="http://genocad.org/SBOL/doi:10.6084/m9.figshare.1159038/Part:Kozak_sequence-003">
                <ns2:type ns2:resource="so:0005836"/>
                <displayId>Kozak_sequence-003</displayId>
                <name>Kozak sequence-003</name>
                <description></description>
                <dnaSequence>
                    <DnaSequence ns2:about="http://genocad.org/SBOL/doi:10.6084/m9.figshare.1159038/Part:Kozak_sequence-003#seq">
                        <nucleotides>caccatg</nucleotides>
                    </DnaSequence>
                </dnaSequence>
            </DnaComponent>
        </component>
        <component>
            <DnaComponent ns2:about="http://genocad.org/SBOL/doi:10.6084/m9.figshare.1159038/Part:KS_primer">
                <ns2:type ns2:resource="so:0005850"/>
                <displayId>KS_primer</displayId>
                <name>KS primer</name>
                <description>common sequencing primer, one of multiple similar variants</description>
                <dnaSequence>
                    <DnaSequence ns2:about="http://genocad.org/SBOL/doi:10.6084/m9.figshare.1159038/Part:KS_primer#seq">
                        <nucleotides>cgaggtcgacggtatcg</nucleotides>
                    </DnaSequence>
                </dnaSequence>
            </DnaComponent>
        </component>
        <component>
            <DnaComponent ns2:about="http://genocad.org/SBOL/doi:10.6084/m9.figshare.1159038/Part:KSI">
                <ns2:type ns2:resource="so:0000316"/>
                <displayId>KSI</displayId>
                <name>KSI</name>
                <description></description>
                <dnaSequence>
                    <DnaSequence ns2:about="http://genocad.org/SBOL/doi:10.6084/m9.figshare.1159038/Part:KSI#seq">
                        <nucleotides>atgcataccccagaacacatcaccgccgtggtacagcgctttgtggctgcgctcaatgccggcgatctggacggcatcgtcgcgctgtttgccgatgacgccacggtggaagaccccgtgggttccgagcccaggtccggtacggctgcgattcgtgagttttacgccaactcgctcaaactgcctttggcggtggagctgacgcaggaggtacgcgcggtcgccaacgaagcggccttcgctttcaccgtcagcttcgagtatcagggccgcaagaccgtagttgcgcccatcgatcactttcgcttcaatggcgccggcaaggtggtgagcatccgcgccttgtttggcgagaagaatattcacgcatgccag</nucleotides>
                    </DnaSequence>
                </dnaSequence>
            </DnaComponent>
        </component>
        <component>
            <DnaComponent ns2:about="http://genocad.org/SBOL/doi:10.6084/m9.figshare.1159038/Part:Kusabira-Orange">
                <ns2:type ns2:resource="so:0000316"/>
                <displayId>Kusabira-Orange</displayId>
                <name>Kusabira-Orange</name>
                <description></description>
                <dnaSequence>
                    <DnaSequence ns2:about="http://genocad.org/SBOL/doi:10.6084/m9.figshare.1159038/Part:Kusabira-Orange#seq">
                        <nucleotides>atggtgagtgtgattaaaccagagatgaagatgaagtacttcatggacggctccgtcaatgggcatgagttcacagttgaaggtgaaggcacaggcaaaccttacgagggacatcaagagatgacactacgcgtcacaatggccaagggcgggccaatgcctttctcgtttgacttagtgtcacacacgttctgttacggccacagaccttttactaaatatccagaagagataccagactatttcaaacaagcatttcctgaaggcctgtcatgggaaaggtcgttgcagttcgaagatggtgggtttgctgcagtcagtgcgcatataagccttagaggaaactgcttcgagcacaaatccaaatttgttggggttaactttcctgccgatggtcctgtgatgcaaaaccaaagttctgattgggagccatcaaccgagaaaattactacctgcgacggagttctgaagggtgatgttacgatgtacctaaagcttgcgggaggcggcaatcacaaatgccaattcaagactacttacaaggcggcaaaaaagattcttaaaatgccacaaagccatttcatcgggcatcgcctcgtcaggaaaaccgaaggcaacattactgagctggtagaagatgcagtagctcattgctga</nucleotides>
                    </DnaSequence>
                </dnaSequence>
            </DnaComponent>
        </component>
        <component>
            <DnaComponent ns2:about="http://genocad.org/SBOL/doi:10.6084/m9.figshare.1159038/Part:lac_operator_(symmetric)">
                <ns2:type ns2:resource="so:0000410"/>
                <displayId>lac_operator_(symmetric)</displayId>
                <name>lac operator (symmetric)</name>
                <description>The lac repressor binds to the lac operator to inhibit transcription in E. coli. This inhibition can be</description>
                <dnaSequence>
                    <DnaSequence ns2:about="http://genocad.org/SBOL/doi:10.6084/m9.figshare.1159038/Part:lac_operator_(symmetric)#seq">
                        <nucleotides>aattgtgagcgctcacaatt</nucleotides>
                    </DnaSequence>
                </dnaSequence>
            </DnaComponent>
        </component>
        <component>
            <DnaComponent ns2:about="http://genocad.org/SBOL/doi:10.6084/m9.figshare.1159038/Part:lac_operator-001">
                <ns2:type ns2:resource="so:0000410"/>
                <displayId>lac_operator-001</displayId>
                <name>lac operator-001</name>
                <description>The lac repressor binds to the lac operator to inhibit transcription in E. coli. This inhibition can be</description>
                <dnaSequence>
                    <DnaSequence ns2:about="http://genocad.org/SBOL/doi:10.6084/m9.figshare.1159038/Part:lac_operator-001#seq">
                        <nucleotides>ttgttatccgctcacaa</nucleotides>
                    </DnaSequence>
                </dnaSequence>
            </DnaComponent>
        </component>
        <component>
            <DnaComponent ns2:about="http://genocad.org/SBOL/doi:10.6084/m9.figshare.1159038/Part:lac_operator-002">
                <ns2:type ns2:resource="so:0000410"/>
                <displayId>lac_operator-002</displayId>
                <name>lac operator-002</name>
                <description>The lac repressor binds to the lac operator to inhibit transcription in E. coli. This inhibition can be</description>
                <dnaSequence>
                    <DnaSequence ns2:about="http://genocad.org/SBOL/doi:10.6084/m9.figshare.1159038/Part:lac_operator-002#seq">
                        <nucleotides>ggaattgtgagcggataacaattcc</nucleotides>
                    </DnaSequence>
                </dnaSequence>
            </DnaComponent>
        </component>
        <component>
            <DnaComponent ns2:about="http://genocad.org/SBOL/doi:10.6084/m9.figshare.1159038/Part:lac_operator-003">
                <ns2:type ns2:resource="so:0000410"/>
                <displayId>lac_operator-003</displayId>
                <name>lac operator-003</name>
                <description>The lac repressor binds to the lac operator to inhibit transcription in E. coli. This inhibition can be</description>
                <dnaSequence>
                    <DnaSequence ns2:about="http://genocad.org/SBOL/doi:10.6084/m9.figshare.1159038/Part:lac_operator-003#seq">
                        <nucleotides>ttgtgagcggataacaa</nucleotides>
                    </DnaSequence>
                </dnaSequence>
            </DnaComponent>
        </component>
        <component>
            <DnaComponent ns2:about="http://genocad.org/SBOL/doi:10.6084/m9.figshare.1159038/Part:lac_operator-004">
                <ns2:type ns2:resource="so:0000410"/>
                <displayId>lac_operator-004</displayId>
                <name>lac operator-004</name>
                <description>The lac repressor binds to the lac operator to inhibit transcription in E. coli. This inhibition can be</description>
                <dnaSequence>
                    <DnaSequence ns2:about="http://genocad.org/SBOL/doi:10.6084/m9.figshare.1159038/Part:lac_operator-004#seq">
                        <nucleotides>ggaattgttatccgctcacaattcc</nucleotides>
                    </DnaSequence>
                </dnaSequence>
            </DnaComponent>
        </component>
        <component>
            <DnaComponent ns2:about="http://genocad.org/SBOL/doi:10.6084/m9.figshare.1159038/Part:lac_promoter-002">
                <ns2:type ns2:resource="so:0000167"/>
                <displayId>lac_promoter-002</displayId>
                <name>lac promoter-002</name>
                <description>promoter for the E. coli lac operon</description>
                <dnaSequence>
                    <DnaSequence ns2:about="http://genocad.org/SBOL/doi:10.6084/m9.figshare.1159038/Part:lac_promoter-002#seq">
                        <nucleotides>tttacactttatgcttccggctcgtatgttg</nucleotides>
                    </DnaSequence>
                </dnaSequence>
            </DnaComponent>
        </component>
        <component>
            <DnaComponent ns2:about="http://genocad.org/SBOL/doi:10.6084/m9.figshare.1159038/Part:lac_UV5_promoter-001">
                <ns2:type ns2:resource="so:0000167"/>
                <displayId>lac_UV5_promoter-001</displayId>
                <name>lac UV5 promoter-001</name>
                <description>E. coli lac promoter with an ""up"" mutation</description>
                <dnaSequence>
                    <DnaSequence ns2:about="http://genocad.org/SBOL/doi:10.6084/m9.figshare.1159038/Part:lac_UV5_promoter-001#seq">
                        <nucleotides>tttacactttatgctttcggctcgtataatg</nucleotides>
                    </DnaSequence>
                </dnaSequence>
            </DnaComponent>
        </component>
        <component>
            <DnaComponent ns2:about="http://genocad.org/SBOL/doi:10.6084/m9.figshare.1159038/Part:lac_UV5_promoter-002">
                <ns2:type ns2:resource="so:0000167"/>
                <displayId>lac_UV5_promoter-002</displayId>
                <name>lac UV5 promoter-002</name>
                <description>E. coli lac promoter with an ""up"" mutation</description>
                <dnaSequence>
                    <DnaSequence ns2:about="http://genocad.org/SBOL/doi:10.6084/m9.figshare.1159038/Part:lac_UV5_promoter-002#seq">
                        <nucleotides>tttacactttatgcttccggctcgtataatg</nucleotides>
                    </DnaSequence>
                </dnaSequence>
            </DnaComponent>
        </component>
        <component>
            <DnaComponent ns2:about="http://genocad.org/SBOL/doi:10.6084/m9.figshare.1159038/Part:lacI_promoter">
                <ns2:type ns2:resource="so:0000167"/>
                <displayId>lacI_promoter</displayId>
                <name>lacI promoter</name>
                <description></description>
                <dnaSequence>
                    <DnaSequence ns2:about="http://genocad.org/SBOL/doi:10.6084/m9.figshare.1159038/Part:lacI_promoter#seq">
                        <nucleotides>gacaccatcgaatggcgcaaaacctttcgcggtatggcatgatagcgcccggaagagagtcaattcagggtggtgaat</nucleotides>
                    </DnaSequence>
                </dnaSequence>
            </DnaComponent>
        </component>
        <component>
            <DnaComponent ns2:about="http://genocad.org/SBOL/doi:10.6084/m9.figshare.1159038/Part:lacI-001">
                <ns2:type ns2:resource="so:0000316"/>
                <displayId>lacI-001</displayId>
                <name>lacI-001</name>
                <description>The lac repressor binds to the lac operator to inhibit transcription in E. coli. This inhibition can be</description>
                <dnaSequence>
                    <DnaSequence ns2:about="http://genocad.org/SBOL/doi:10.6084/m9.figshare.1159038/Part:lacI-001#seq">
                        <nucleotides>gtgaaaccagtaacgttatacgatgtcgcagagtatgccggtgtctcttatcagaccgtttcccgcgtggtgaaccaggccagccacgtttctgcgaaaacgcgggaaaaagtggaagcggcgatggcggagctgaattacattcccaaccgcgtggcacaacaactggcgggcaaacagtcgttgctgattggcgttgccacctccagtctggccctgcacgcgccgtcgcaaattgtcgcggcgattaaatctcgcgccgatcaactgggtgccagcgtggtggtgtcgatggtagaacgaagcggcgtcgaagcctgtaaagcggcggtgcacaatcttctcgcgcaacgagtcagtgggctgatcattaactatccgctggatgaccaggatgccattgctgtggaagctgcctgcactaatgttccggcgttatttcttgatgtctctgaccagacacccatcaacagtattattttctcccatgaagacggtacgcgactgggcgtggagcatctggtcgcattgggtcaccagcaaatcgcgctgttagcgggcccattaagttctgtctcggcgcgtctgcgtctggctggctggcataaatatctcactcgcaatcaaattcagccgatagcggaacgggaaggcgactggagtgccatgtccggttttcaacaaaccatgcaaatgctgaatgagggcatcgttcccactgcgatgctggttgccaacgatcagatggcgctgggcgcaatgcgcgccattaccgagtccgggctgcgcgttggtgcggatatctcggtagtgggatacgacgataccgaagacagctcatgttatatcccgccgttaaccaccatcaaacaggattttcgcctgctggggcaaaccagcgtggaccgcttgctgcaactctctcagggccaggcggtgaagggcaatcagctgttgcccgtctcactggtgaaaagaaaaaccaccctggcgcccaatacgcaaaccgcctctccccgcgcgttggccgattcattaatgcagctggcacgacaggtttcccgactggaaagcgggcagtga</nucleotides>
                    </DnaSequence>
                </dnaSequence>
            </DnaComponent>
        </component>
        <component>
            <DnaComponent ns2:about="http://genocad.org/SBOL/doi:10.6084/m9.figshare.1159038/Part:lacI-002">
                <ns2:type ns2:resource="so:0000316"/>
                <displayId>lacI-002</displayId>
                <name>lacI-002</name>
                <description>The lac repressor binds to the lac operator to inhibit transcription in E. coli. This inhibition can be</description>
                <dnaSequence>
                    <DnaSequence ns2:about="http://genocad.org/SBOL/doi:10.6084/m9.figshare.1159038/Part:lacI-002#seq">
                        <nucleotides>gtgaaaccagtaacgttatacgatgtcgcagagtatgccggtgtctcttatcagaccgtttcccgcgtggtgaaccaggccagccacgtttctgcgaaaacgcgggaaaaagtggaagcggcgatggcggagctgaattacattcccaaccgcgtggcacaacaactggcgggcaaacagtcgttgctgattggcgttgccacctccagtctggccctgcacgcgccgtcgcaaattgtcgcggcgattaaatctcgcgccgatcaactgggtgccagcgtggtggtgtcgatggtagaacgaagcggcgtcgaagcctgtaaagcggcggtgcacaatcttctcgcgcaacgcgtcagtgggctgatcattaactatccgctggatgaccaggatgccattgctgtggaagctgcctgcactaatgttccggcgttatttcttgatgtctctgaccagacacccatcaacagtattattttctcccatgaagacggtacgcgactgggcgtggagcatctggtcgcattgggtcaccagcaaatcgcgctgttagcgggcccattaagttctgtctcggcgcgtctgcgtctggctggctggcataaatatctcactcgcaatcaaattcagccgatagcggaacgggaaggcgactggagtgccatgtccggttttcaacaaaccatgcaaatgctgaatgagggcatcgttcccactgcgatgctggttgccaacgatcagatggcgctgggcgcaatgcgcgccattaccgagtccgggctgcgcgttggtgcggatatctcggtagtgggatacgacgataccgaagacagctcatgttatatcccgccgttaaccaccatcaaacaggattttcgcctgctggggcaaaccagcgtggaccgcttgctgcaactctctcagggccaggcggtgaagggcaatcagctgttgcccgtctcactggtgaaaagaaaaaccaccctggcgcccaatacgcaaaccgcctctccccgcgcgttggccgattcattaatgcagctggcacgacaggtttcccgactggaaagcgggcagtga</nucleotides>
                    </DnaSequence>
                </dnaSequence>
            </DnaComponent>
        </component>
        <component>
            <DnaComponent ns2:about="http://genocad.org/SBOL/doi:10.6084/m9.figshare.1159038/Part:lacI-003">
                <ns2:type ns2:resource="so:0000316"/>
                <displayId>lacI-003</displayId>
                <name>lacI-003</name>
                <description>The lac repressor binds to the lac operator to inhibit transcription in E. coli. This inhibition can be</description>
                <dnaSequence>
                    <DnaSequence ns2:about="http://genocad.org/SBOL/doi:10.6084/m9.figshare.1159038/Part:lacI-003#seq">
                        <nucleotides>gtgaaaccagtaacgttatacgatgtcgcagagtatgccggtgtctcttatcagaccgtttcccgcgtggtgaaccaggccagccacgtttctgcgaaaacgcgggaaaaagtggaagcggcgatggcggagctgaattacattcccaaccgcgtggcacaacaactggcgggcaaacagtcgttgctgattggcgttgccacctccagtctggccctgcacgcgccgtcgcaaattgtcgcggcgattaaatctcgcgccgatcaactgggtgccagcgtggtggtgtcgatggtagaacgaagcggcgtcgaagcctgtaaagcggcggtgcacaatcttctcgcgcaacgcgtcagtgggctgatcattaactatccgctggatgaccaggatgccattgctgtggaagctgcctgcactaatgttccggcgttatttcttgatgtctctgaccagacacccatcaacagtattattttctcccatgaagacggtacgcgactgggcgtggagcatctggtcgcattgggtcaccagcaaatcgcgctgttagcgggcccattaagttctgtctcggcgcgtctgcgtctggctggctggcataaatatctcactcgcaatcaaattcagccgatagcggaacgggaaggcgactggagtgccatgtccggttttcaacaaaccatgcaaatgctgaatgagggcatcgttcccactgcgatgctggttgccaacgatcagatggcgctgggcgcaatgcgcgccattaccgagtccgggctgcgcgttggtgcggatatctcggtagtgggatacgacgataccgaagacagctcatgttatatcccgccgtcaaccaccatcaaacaggattttcgcctgctggggcaaaccagcgtggaccgcttgctgcaactctctcagggccaggcggtgaagggcaatcagctgttgcccgtctcactggtgaaaagaaaaaccaccctggcgcccaatacgcaaaccgcctctccccgcgcgttggccgattcattaatgcagctggcacgacaggtttcccgactggaaagcgggcagtga</nucleotides>
                    </DnaSequence>
                </dnaSequence>
            </DnaComponent>
        </component>
        <component>
            <DnaComponent ns2:about="http://genocad.org/SBOL/doi:10.6084/m9.figshare.1159038/Part:lacI-004">
                <ns2:type ns2:resource="so:0000316"/>
                <displayId>lacI-004</displayId>
                <name>lacI-004</name>
                <description>The lac repressor binds to the lac operator to inhibit transcription in E. coli. This inhibition can be</description>
                <dnaSequence>
                    <DnaSequence ns2:about="http://genocad.org/SBOL/doi:10.6084/m9.figshare.1159038/Part:lacI-004#seq">
                        <nucleotides>gtgaaaccagtaacgttatacgatgtcgcagagtatgccggtgtctcttatcagaccgtttcccgcgtggtgaaccaggccagccacgtttctgcgaaaacgcgggaaaaagtggaagcggcgatggcggagctgaattacattcccaaccgcgtggcacaacaactggcgggcaaacagtcgttgctgattggcgttgccacctccagtctggccctgcacgcgccgtcgcaaattgtcgcggcgattaaatctcgcgccgatcaactgggtgccagcgtggtggtgtcgatggtagaacgaagcggcgtcgaagcctgtaaagcggcggtgcacaatcttctcgcgcaacgggtcagtgggctgatcattaactatccgctggatgaccaggatgccattgctgtggaagctgcctgcactaatgttccggcgttatttcttgatgtctctgaccagacacccatcaacagtattattttctcccatgaagacggtacgcgactgggcgtggagcatctggtcgcattgggtcaccagcaaatcgcgctgttagcgggcccattaagttctgtctcggcgcgtctgcgtctggctggctggcataaatatctcactcgcaatcaaattcagccgatagcggaacgggaaggcgactggagtgccatgtccggttttcaacaaaccatgcaaatgctgaatgagggcatcgttcccactgcgatgctggttgccaacgatcagatggcgctgggcgcaatgcgcgccattaccgagtccgggctgcgcgttggtgcggatatctcggtagtgggatacgacgataccgaagacagctcatgttatatcccgccgtcaaccaccatcaaacaggattttcgcctgctggggcaaaccagcgtggaccgcttgctgcaactctctcagggccaggcggtgaagggcaatcagctgttgcccgtctcactggtgaaaagaaaaaccaccctggcgcccaatacgcaaaccgcctctccccgcgcgttggccgattcattaatgcagctggcacgacaggtttcccgactggaaagcgggcagtga</nucleotides>
                    </DnaSequence>
                </dnaSequence>
            </DnaComponent>
        </component>
        <component>
            <DnaComponent ns2:about="http://genocad.org/SBOL/doi:10.6084/m9.figshare.1159038/Part:lacI-005">
                <ns2:type ns2:resource="so:0000316"/>
                <displayId>lacI-005</displayId>
                <name>lacI-005</name>
                <description>The lac repressor binds to the lac operator to inhibit transcription in E. coli. This inhibition can be</description>
                <dnaSequence>
                    <DnaSequence ns2:about="http://genocad.org/SBOL/doi:10.6084/m9.figshare.1159038/Part:lacI-005#seq">
                        <nucleotides>gtgaaaccagtaacgttatacgatgtcgcagagtatgccggtgtctcttatcagaccgtttcccgcgtggtgaaccaggccagccacgtttctgcgaaaacgcgggaaaaagtggaagcggcgatggcggagctgaattacattcccaaccgcgtggcacaacaactggcgggcaaacagtcgttgctgattggcgttgccacctccagtctggccctgcacgcgccgtcgcaaattgtcgcggcgattaaatctcgcgccgatcaactgggtgccagcgtggtggtgtcgatggtagaacgaagcggcgtcgaagcctgtaaagcggcggtgcacaatcttctcgcgcaacgggtcagtgggctgatcattaactatccgctggatgaccaggatgccattgctgtggaagctgcctgcactaatgttccggcgttatttcttgatgtctctgaccagacacccatcaacagtattattttctcccatgaagacggtacgcgactgggcgtggagcatctggtcgcattgggtcaccagcaaatcgcgctgttagcgggcccattaagttctgtctcggcgcgtctgcgtctggctggctggcataaatatctcactcgcaatcaaattcagccgatagcggaacgggaaggcgactggagtgccatgtccggttttcaacaaaccatgcaaatgctgaatgagggcatcgttcccactgcgatgctggttgccaacgatcagatggcgctgggcgcaatgcgcgccattaccgagtccgggctgcgcgttggtgcggatatctcggtagtgggatacgacgataccgaagacagctcatgttatatcccgccgttaaccaccatcaaacaggattttcgcctgctggggcaaaccagcgtggaccgcttgctgcaactctctcagggccaggcggtgaagggcaatcagctgttgcccgtctcactggtgaaaagaaaaaccaccctggcgcccaatacgcaaaccgcctctccccgcgcgttggccgattcattaatgcagctggcacgacaggtttcccgactggaaagcgggcagtga</nucleotides>
                    </DnaSequence>
                </dnaSequence>
            </DnaComponent>
        </component>
        <component>
            <DnaComponent ns2:about="http://genocad.org/SBOL/doi:10.6084/m9.figshare.1159038/Part:lacI-006">
                <ns2:type ns2:resource="so:0000316"/>
                <displayId>lacI-006</displayId>
                <name>lacI-006</name>
                <description>The lac repressor binds to the lac operator to inhibit transcription in E. coli. This inhibition can be</description>
                <dnaSequence>
                    <DnaSequence ns2:about="http://genocad.org/SBOL/doi:10.6084/m9.figshare.1159038/Part:lacI-006#seq">
                        <nucleotides>gtgaaaccagtaacgttatacgatgtcgcagagtatgccggtgtctcttatcagaccgtttcccgcgtggtgaaccaggccagccacgtttctgcgaaaacgcgggaaaaagtggaagcggcgatggcggagctgaattacattcccaaccgcgtggcacaacaactggcgggcaaacagtcgttgctgattggcgttgccacctccagtctggccctgcacgcgccgtcgcaaattgtcgcggcgattaaatctcgcgccgatcaactgggtgccagcgtggtggtgtcgatggtagaacgaagcggcgtcgaagcctgtaaagcggcggtgcacaatcttctcgcgcaacgcgtcagtgggctgatcattaactatccgctggatgaccaggatgccattgctgtggaagctgcctgcactaatgttccggcgttatttcttgatgtctctgaccagacacccatcaacagtattattttctcccatgaagacggtacgcgactgggcgtggagcatctggtcgcattgggtcaccagcaaatcgcgctgttagcgggcccattaagttctgtctcggcgcgtctgcgtctggctggctggcataaatatctcactcgcaatcaaattcagccgatagcggaacgggaaggcgactggagtgccatgtccggttttcaacaaaccatgcaaatgctgaatgagggcatcgttcccactgcgatgctggttgccaacgatcagatggcgctgggcgcaatgcgcgccattaccgagtccgggctgcgcgttggtgcggacatctcggtagtgggatacgacgataccgaagacagctcatgttatatcccgccgttaaccaccatcaaacaggattttcgcctgctggggcaaaccagcgtggaccgcttgctgcaactctctcagggccaggcggtgaagggcaatcagctgttgcccgtctcactggtgaaaagaaaaaccaccctggcgcccaatacgcaaaccgcctctccccgcgcgttggccgattcattaatgcagctggcacgacaggtttcccgactggaaagcgggcagtga</nucleotides>
                    </DnaSequence>
                </dnaSequence>
            </DnaComponent>
        </component>
        <component>
            <DnaComponent ns2:about="http://genocad.org/SBOL/doi:10.6084/m9.figshare.1159038/Part:lacIq_promoter">
                <ns2:type ns2:resource="so:0000167"/>
                <displayId>lacIq_promoter</displayId>
                <name>lacIq promoter</name>
                <description>In the lacIq allele, a single base change in the promoter boosts expression of the lacI gene about 10-fold.</description>
                <dnaSequence>
                    <DnaSequence ns2:about="http://genocad.org/SBOL/doi:10.6084/m9.figshare.1159038/Part:lacIq_promoter#seq">
                        <nucleotides>gacaccatcgaatggtgcaaaacctttcgcggtatggcatgatagcgcccggaagagagtcaattcagggtggtgaat</nucleotides>
                    </DnaSequence>
                </dnaSequence>
            </DnaComponent>
        </component>
        <component>
            <DnaComponent ns2:about="http://genocad.org/SBOL/doi:10.6084/m9.figshare.1159038/Part:lacZ-alpha-001">
                <ns2:type ns2:resource="so:0000316"/>
                <displayId>lacZ-alpha-001</displayId>
                <name>lacZ-alpha-001</name>
                <description></description>
                <dnaSequence>
                    <DnaSequence ns2:about="http://genocad.org/SBOL/doi:10.6084/m9.figshare.1159038/Part:lacZ-alpha-001#seq">
                        <nucleotides>atgaccatgattacgccaagcttgcatgcctgcaggtcgactctagaggatccccgggtaccgagctcgaattcactggccgtcgttttacaacgtcgtgactgggaaaaccctggcgttacccaacttaatcgccttgcagcacatccccctttcgccagctggcgtaatagcgaagaggcccgcaccgatcgcccttcccaacagttgcgcagcctgaatggcgaatgcgatttattcaacaaagccgccgtcccgtcaagtcagcgtaatgctctgccagtgttacaaccaattaaccaattctga</nucleotides>
                    </DnaSequence>
                </dnaSequence>
            </DnaComponent>
        </component>
        <component>
            <DnaComponent ns2:about="http://genocad.org/SBOL/doi:10.6084/m9.figshare.1159038/Part:lacZ-alpha-002">
                <ns2:type ns2:resource="so:0000316"/>
                <displayId>lacZ-alpha-002</displayId>
                <name>lacZ-alpha-002</name>
                <description></description>
                <dnaSequence>
                    <DnaSequence ns2:about="http://genocad.org/SBOL/doi:10.6084/m9.figshare.1159038/Part:lacZ-alpha-002#seq">
                        <nucleotides>atgactatgattacaacgcccgggcaggaattcgatatctatatctccttcttaaagttaaacaaaattattctgctagccaatcaagatctctcgctggccgtcgttttacaacgtcgtgactgggagaatcctggcgttacccaacttaatcgccttgcagcgcacccaccgttcgcaagctggcgtaatagcgaagaggcccgtaccgatcgcccttcccaacagttgcgcagcctgaatggcgaatggaaattgtaa</nucleotides>
                    </DnaSequence>
                </dnaSequence>
            </DnaComponent>
        </component>
        <component>
            <DnaComponent ns2:about="http://genocad.org/SBOL/doi:10.6084/m9.figshare.1159038/Part:lacZ-alpha-003">
                <ns2:type ns2:resource="so:0000316"/>
                <displayId>lacZ-alpha-003</displayId>
                <name>lacZ-alpha-003</name>
                <description></description>
                <dnaSequence>
                    <DnaSequence ns2:about="http://genocad.org/SBOL/doi:10.6084/m9.figshare.1159038/Part:lacZ-alpha-003#seq">
                        <nucleotides>atgactatgattacaacgcccaacttaattaacattagtggtggtggtggtggtgctcgagatcctctgggtcttcaggagcgagttctggctggcttgcacgtgtatacagctgtgcggccgcaagcttcgaacgcgtatcgatggtaccgtcgacgtcctgcaggcgcgcctgtacagaattcggatccacgagctcccgggatatcgccatggtatatctccttcttaaagttaaacaaaattattctgctagccaatcaagatctctcgctggccgtcgttttacaacgtcgtgactgggagaatcctggcgttacccaacttaatcgccttgcagcgcacccaccgttcgcaagctggcgtaatagcgaagaggcccgtaccgatcgcccttcccaacagttgcgcagcctgaatggcgaatggaaattgtaa</nucleotides>
                    </DnaSequence>
                </dnaSequence>
            </DnaComponent>
        </component>
        <component>
            <DnaComponent ns2:about="http://genocad.org/SBOL/doi:10.6084/m9.figshare.1159038/Part:lacZ-alpha-004">
                <ns2:type ns2:resource="so:0000316"/>
                <displayId>lacZ-alpha-004</displayId>
                <name>lacZ-alpha-004</name>
                <description></description>
                <dnaSequence>
                    <DnaSequence ns2:about="http://genocad.org/SBOL/doi:10.6084/m9.figshare.1159038/Part:lacZ-alpha-004#seq">
                        <nucleotides>atgaccatgattacgaattcgagctcggtacccggggatcctctagagtcgacctgcaggcatgcaagcttggcactggccgtcgttttacaacgtcgtgactgggaaaaccctggcgttacccaacttaatcgccttgcagcacatccccctttcgccagctggcgtaatagcgaagaggcccgcaccgatcgcccttcccaacagttgcgcagcctgaatggcgaatggcgcctgatgcggtattttctccttacgcatctgtgcggtatttcacaccgcatacgtcaaagcaaccatagtacgcgccctgtagcggcgcattaa</nucleotides>
                    </DnaSequence>
                </dnaSequence>
            </DnaComponent>
        </component>
        <component>
            <DnaComponent ns2:about="http://genocad.org/SBOL/doi:10.6084/m9.figshare.1159038/Part:lacZ-alpha-005">
                <ns2:type ns2:resource="so:0000316"/>
                <displayId>lacZ-alpha-005</displayId>
                <name>lacZ-alpha-005</name>
                <description></description>
                <dnaSequence>
                    <DnaSequence ns2:about="http://genocad.org/SBOL/doi:10.6084/m9.figshare.1159038/Part:lacZ-alpha-005#seq">
                        <nucleotides>atgaccatgattacgccaagcgcgcaattaaccctcactaaagggaacaaaagctggagctccaccgcggtggcggccgctctagcccgggcggatcccccgggctgcaggaattcgatatcaagcttatcgataccgtcgacctcgagggggggcccggtacccaattcgccctatagtgagtcgtattacgcgcgctcactggccgtcgttttacaacgtcgtgactgggaaaaccctggcgttacccaacttaatcgccttgcagcacatccccctttcgccagctggcgtaatagcgaagaggcccgcaccgatcgcccttcccaacagttgcgcagcctgaatggcgaatgggacgcgccctgtagcggcgcattaagcgcggcgggtgtggtggttacgcgcagcgtgaccgctacacttgccagcgccctagcgcccgctcctttcgctttcttcccttcctttctcgccacgttcgccggctttccccgtcaagctctaaatcgggggctccctttagggttccgatttagtgctttacggcacctcgaccccaaaaaacttgattag</nucleotides>
                    </DnaSequence>
                </dnaSequence>
            </DnaComponent>
        </component>
        <component>
            <DnaComponent ns2:about="http://genocad.org/SBOL/doi:10.6084/m9.figshare.1159038/Part:lacZ-alpha-007">
                <ns2:type ns2:resource="so:0000316"/>
                <displayId>lacZ-alpha-007</displayId>
                <name>lacZ-alpha-007</name>
                <description></description>
                <dnaSequence>
                    <DnaSequence ns2:about="http://genocad.org/SBOL/doi:10.6084/m9.figshare.1159038/Part:lacZ-alpha-007#seq">
                        <nucleotides>atgaccatgattacgaatttaatacgactcactatagggaatttaaatttaattaaggcgcgcccatggatcgatgttaacatgcatgatatcacgcgtggcgccactagtgctagcagatctggccggcccaccggtgggccatatgggcccgcggccgcgaattcgagctcggtacctacgtactcgagtcgcgacgtacgttcgaacaattggtttaaacgcccgggcacgtgggatcctctagagtcgacctgcaggcatgcaagcttcggtccgcctagggataacagggtaattagcttggcactggccgtcgttttacaacgtcgtgactgggaaaaccctggcgttacccaacttaatcgccttgcagcacatccccctttcgccagctggcgtaatagcgaagaggcccgcaccgatcgcccttcccaacagttgcgcagcctgaatggcgaatgggaaattgtaaacgttaatattttgttaatattttgttaa</nucleotides>
                    </DnaSequence>
                </dnaSequence>
            </DnaComponent>
        </component>
        <component>
            <DnaComponent ns2:about="http://genocad.org/SBOL/doi:10.6084/m9.figshare.1159038/Part:lacZ-alpha-008">
                <ns2:type ns2:resource="so:0000316"/>
                <displayId>lacZ-alpha-008</displayId>
                <name>lacZ-alpha-008</name>
                <description></description>
                <dnaSequence>
                    <DnaSequence ns2:about="http://genocad.org/SBOL/doi:10.6084/m9.figshare.1159038/Part:lacZ-alpha-008#seq">
                        <nucleotides>atgaccatgattacgccaagcttgcatgcctgcaggtttaaacagtcgactctagacttaattaaggatccggcgcgcccccgggtaccgagctcgaattcactggccgtcgttttacaacgtcgtgactgggaaaaccctggcgttacccaacttaatcgccttgcagcacatccccctttcgccagctggcgtaatagcgaagaggcccgcaccgatcgcccttcccaacagttgcgcagcctgaatggcgaatggcgcctgatgcggtattttctccttacgcatctgtgcggtatttcacaccgcatatggtgcactctcagtacaatctgctctgatgccgcatag</nucleotides>
                    </DnaSequence>
                </dnaSequence>
            </DnaComponent>
        </component>
        <component>
            <DnaComponent ns2:about="http://genocad.org/SBOL/doi:10.6084/m9.figshare.1159038/Part:lacZ-alpha-009">
                <ns2:type ns2:resource="so:0000316"/>
                <displayId>lacZ-alpha-009</displayId>
                <name>lacZ-alpha-009</name>
                <description></description>
                <dnaSequence>
                    <DnaSequence ns2:about="http://genocad.org/SBOL/doi:10.6084/m9.figshare.1159038/Part:lacZ-alpha-009#seq">
                        <nucleotides>atgaccatgattacgccaagcttgcatgcctgcaggtcgactctagaggatccccgggtaccgagctcgaattcactggccgtcgttttacaacgtcgtgactgggaaaaccctggcgttacccaacttaatcgccttgcagcacatccccctttcgccagctggcgtaatagcgaagaggcccgcaccgatcgcccttcccaacagttgcgcagcctgaatggcgaatga</nucleotides>
                    </DnaSequence>
                </dnaSequence>
            </DnaComponent>
        </component>
        <component>
            <DnaComponent ns2:about="http://genocad.org/SBOL/doi:10.6084/m9.figshare.1159038/Part:lacZ-alpha-010">
                <ns2:type ns2:resource="so:0000316"/>
                <displayId>lacZ-alpha-010</displayId>
                <name>lacZ-alpha-010</name>
                <description></description>
                <dnaSequence>
                    <DnaSequence ns2:about="http://genocad.org/SBOL/doi:10.6084/m9.figshare.1159038/Part:lacZ-alpha-010#seq">
                        <nucleotides>atgaccatgattacgccaagcgcgcaattaaccctcactaaagggaacaaaagctgggtaccgggccccccctcgaggtcgacggtatcgataagcttgatatcgaattcctgcagcccgggggatccactagttctagagcggccgccaccgcggtggagctccaattcgccctatagtgagtcgtattacgcgcgctcactggccgtcgttttacaacgtcgtgactgggaaaaccctggcgttacccaacttaatcgccttgcagcacatccccctttcgccagctggcgtaatagcgaagaggcccgcaccgatcgcccttcccaacagttgcgcagcctgaatggcgaatgggacgcgccctgtagcggcgcattaagcgcggcgggtgtggtggttacgcgcagcgtgaccgctacacttgccagcgccctagcgcccgctcctttcgctttcttcccttcctttctcgccacgttcgccggctttccccgtcaagctctaaatcgggggctccctttagggttccgatttagtgctttacggcacctcgaccccaaaaaacttgattag</nucleotides>
                    </DnaSequence>
                </dnaSequence>
            </DnaComponent>
        </component>
        <component>
            <DnaComponent ns2:about="http://genocad.org/SBOL/doi:10.6084/m9.figshare.1159038/Part:lacZ-alpha-011">
                <ns2:type ns2:resource="so:0000316"/>
                <displayId>lacZ-alpha-011</displayId>
                <name>lacZ-alpha-011</name>
                <description></description>
                <dnaSequence>
                    <DnaSequence ns2:about="http://genocad.org/SBOL/doi:10.6084/m9.figshare.1159038/Part:lacZ-alpha-011#seq">
                        <nucleotides>atgaccatgattacgccaagcttgcatgcctgcaggtcgactctagaggatccccgggtaccgagctcgaattcactggccgtcgttttacaacgtcgtgactgggaaaaccctggcgttacccaacttaatcgccttgcagcacatccccctttcgccagctggcgtaatagcgaagaggcccgcaccgatcgcccttcccaacagttgcgcagcctgaatggcgaatggcgcctgatgcggtattttctccttacgcatctgtgcggtatttcacaccgcatacgtcaaagcaaccatagtacgcgccctgtagcggcgcattaa</nucleotides>
                    </DnaSequence>
                </dnaSequence>
            </DnaComponent>
        </component>
        <component>
            <DnaComponent ns2:about="http://genocad.org/SBOL/doi:10.6084/m9.figshare.1159038/Part:lacZ-alpha-013">
                <ns2:type ns2:resource="so:0000316"/>
                <displayId>lacZ-alpha-013</displayId>
                <name>lacZ-alpha-013</name>
                <description></description>
                <dnaSequence>
                    <DnaSequence ns2:about="http://genocad.org/SBOL/doi:10.6084/m9.figshare.1159038/Part:lacZ-alpha-013#seq">
                        <nucleotides>atgaccatgattacgaattcgagctcggtacccggggatcctctagagtcgacctgcaggcatgcaagcttggcactggccgtcgttttacaacgtcgtgactgggaaaaccctggcgttacccaacttaatcgccttgcagcacatccccctttcgccagctggcgtaatagcgaagaggcccgcaccgatcgcccttcccaacagttgcgcagcctgaatggcgaatggcgcctgatgcggtattttctccttacgcatctgtgcggtatttcacaccgcatatggtgcactctcagtacaatctgctctgatgccgcatag</nucleotides>
                    </DnaSequence>
                </dnaSequence>
            </DnaComponent>
        </component>
        <component>
            <DnaComponent ns2:about="http://genocad.org/SBOL/doi:10.6084/m9.figshare.1159038/Part:lacZ-alpha-014">
                <ns2:type ns2:resource="so:0000316"/>
                <displayId>lacZ-alpha-014</displayId>
                <name>lacZ-alpha-014</name>
                <description></description>
                <dnaSequence>
                    <DnaSequence ns2:about="http://genocad.org/SBOL/doi:10.6084/m9.figshare.1159038/Part:lacZ-alpha-014#seq">
                        <nucleotides>atgaccatgattacgccaagctctaatacgactcactatagggaaagctcggtaccacgcatgctgcagacgcgttacgtatcggatccagaattcgtgatatctgaattcgtcgacaagcttctcgagcctaggctagctctagaccacacgtgtgggggcccgagctcgcggccgctgtattctatagtgtcacctaaatggccgcacaattcactggccgtcgttttacaacgtcgtgactgggaaaaccctggcgttacccaacttaatcgccttgcagcacatccccctttcgccagctggcgtaatagcgaagaggcccgcaccgatcgcccttcccaacagttgcgcagcctgaatggcgaatggaaattgtaa</nucleotides>
                    </DnaSequence>
                </dnaSequence>
            </DnaComponent>
        </component>
        <component>
            <DnaComponent ns2:about="http://genocad.org/SBOL/doi:10.6084/m9.figshare.1159038/Part:lacZ-alpha-015">
                <ns2:type ns2:resource="so:0000316"/>
                <displayId>lacZ-alpha-015</displayId>
                <name>lacZ-alpha-015</name>
                <description></description>
                <dnaSequence>
                    <DnaSequence ns2:about="http://genocad.org/SBOL/doi:10.6084/m9.figshare.1159038/Part:lacZ-alpha-015#seq">
                        <nucleotides>atgaccatgattacgccaagcgcgcaattaaccctcactaaagggaacaaaagctggagctccaccgcggtggcggccgctctagaactagtggatcccccgggctgcaggaattcgatatcaagcttatcgataccgtcgacctcgagggggggcccggtacccaattcgccctatagtgagtcgtattacgcgcgctcactggccgtcgttttacaacgtcgtgactgggaaaaccctggcgttacccaacttaatcgccttgcagcacatccccctttcgccagctggcgtaatagcgaagaggcccgcaccgatcgcccttcccaacagttgcgcagcctgaatggcgaatgggacgcgccctgtagcggcgcattaagcgcggcgggtgtggtggttacgcgcagcgtgaccgctacacttgccagcgccctagcgcccgctcctttcgctttcttcccttcctttctcgccacgttcgccggctttccccgtcaagctctaaatcgggggctccctttagggttccgatttagtgctttacggcacctcgaccccaaaaaacttgattag</nucleotides>
                    </DnaSequence>
                </dnaSequence>
            </DnaComponent>
        </component>
        <component>
            <DnaComponent ns2:about="http://genocad.org/SBOL/doi:10.6084/m9.figshare.1159038/Part:lacZ-alpha-016">
                <ns2:type ns2:resource="so:0000316"/>
                <displayId>lacZ-alpha-016</displayId>
                <name>lacZ-alpha-016</name>
                <description></description>
                <dnaSequence>
                    <DnaSequence ns2:about="http://genocad.org/SBOL/doi:10.6084/m9.figshare.1159038/Part:lacZ-alpha-016#seq">
                        <nucleotides>atgaccatgattacgccaagctatttaggtgacactatagaatactcaagctatgcatcaagcttggtaccgagctcggatccactagtaacggccgccagtgtgctggaattcgcccttaagggcgaattctgcagatatccatcacactggcggccgctcgagcatgcatctagagggcccaattcgccctatagtgagtcgtattacaattcactggccgtcgttttacaacgtcgtgactgggaaaaccctggcgttacccaacttaatcgccttgcagcacatccccctttcgccagctggcgtaatagcgaagaggcccgcaccgatcgcccttcccaacagttgcgcagccta</nucleotides>
                    </DnaSequence>
                </dnaSequence>
            </DnaComponent>
        </component>
        <component>
            <DnaComponent ns2:about="http://genocad.org/SBOL/doi:10.6084/m9.figshare.1159038/Part:LacZ-alpha-018">
                <ns2:type ns2:resource="so:0000316"/>
                <displayId>LacZ-alpha-018</displayId>
                <name>LacZ-alpha-018</name>
                <description></description>
                <dnaSequence>
                    <DnaSequence ns2:about="http://genocad.org/SBOL/doi:10.6084/m9.figshare.1159038/Part:LacZ-alpha-018#seq">
                        <nucleotides>atgaccatgattacgccaagctctaatacgactcactatagggaaagctcgcttgttctttttgcagaagctcagaataaacgctcaactttggccaccatgggtgttaccaaagaaaccgctgctgctaaattcgaacgccagcacatcgacagcggtaccggtggcagcgatgacgacgacaagagcccgggcttctcctcaaaactgcagacgcgttacgtatcggatccttatttaggtgacactatagaattccgatatctggtcgacaagcttctcgagcctaggctagctctagaccacacgtgtgggggcccgagctcgcggccgcacaattcactggccgtcgttttacaacgtcgtgactgggaaaaccctggcgttacccaacttaatcgccttgcagcacatccccctttcgccagctggcgtaatagcgaagaggcccgcaccgatcgcccttcccaacagttgcgcagcctgaatggcgaatgggaaattgtaaacgttaatattttgttaaaattcgcgttaaatttttgttaa</nucleotides>
                    </DnaSequence>
                </dnaSequence>
            </DnaComponent>
        </component>
        <component>
            <DnaComponent ns2:about="http://genocad.org/SBOL/doi:10.6084/m9.figshare.1159038/Part:lacZ-alpha-019">
                <ns2:type ns2:resource="so:0000316"/>
                <displayId>lacZ-alpha-019</displayId>
                <name>lacZ-alpha-019</name>
                <description></description>
                <dnaSequence>
                    <DnaSequence ns2:about="http://genocad.org/SBOL/doi:10.6084/m9.figshare.1159038/Part:lacZ-alpha-019#seq">
                        <nucleotides>atgaccatgattacgccaagctcgaaattaaccctcactaaagggaacaaaagctgggtaccgggccccccctcgaggtcgacggtatcgataagcttgatatcgaattcctgcagcccgggggatccactagttctagagcggccgccaccgcggtggagctccaattcgccctatagtgagtcgtattacaattcactggccgtcgttttacaacgtcgtgactgggaaaaccctggcgttacccaacttaatcgccttgcagcacatccccctttcgccagctggcgtaatagcgaagaggcccgcaccgatcgcccttcccaacagttgcgcagcctgaatggcgaatgggacgcgccctgtagcggcgcattaagcgcggcgggtgtggtggttacgcgcagcgtgaccgctacacttgccagcgccctagcgcccgctcctttcgctttcttcccttcctttctcgccacgttcgccggctttccccgtcaagctctaaatcgggggctccctttagggttccgatttagtgctttacggcacctcgaccccaaaaaacttgattag</nucleotides>
                    </DnaSequence>
                </dnaSequence>
            </DnaComponent>
        </component>
        <component>
            <DnaComponent ns2:about="http://genocad.org/SBOL/doi:10.6084/m9.figshare.1159038/Part:lacZ-alpha-020">
                <ns2:type ns2:resource="so:0000316"/>
                <displayId>lacZ-alpha-020</displayId>
                <name>lacZ-alpha-020</name>
                <description></description>
                <dnaSequence>
                    <DnaSequence ns2:about="http://genocad.org/SBOL/doi:10.6084/m9.figshare.1159038/Part:lacZ-alpha-020#seq">
                        <nucleotides>atgaccatgattacgccaagcttgtcgacgaattcactggccgtcgttttacaacgtcgtgactgggaaaaccctggcgttacccaacttaatcgccttgcagcacatccccctttcgccagctggcgtaatagcgaagaggcccgcaccgatcgcccttcccaacagttgcgcagcctgaatggcgaatggcgctaa</nucleotides>
                    </DnaSequence>
                </dnaSequence>
            </DnaComponent>
        </component>
        <component>
            <DnaComponent ns2:about="http://genocad.org/SBOL/doi:10.6084/m9.figshare.1159038/Part:lacZ-alpha-021">
                <ns2:type ns2:resource="so:0000316"/>
                <displayId>lacZ-alpha-021</displayId>
                <name>lacZ-alpha-021</name>
                <description></description>
                <dnaSequence>
                    <DnaSequence ns2:about="http://genocad.org/SBOL/doi:10.6084/m9.figshare.1159038/Part:lacZ-alpha-021#seq">
                        <nucleotides>atgaccatgattacgccaagctatttaggtgacgcgttagaatactcaagctatgcatcaagcttggtaccgagctcggatccactagtaacggccgccagtgtgctggaattcgcccttaagggcgaattctgcagatatccatcacactggcggccgctcgagcatgcatctagagggcccaattcgccctatagtgagtcgtattacaattcactggccgtcgttttacaacgtcgtgactgggaaaaccctggcgttacccaacttaatcgccttgcagcacatccccctttcgccagctggcgtaatagcgaagaggcccgcaccgatcgcccttcccaacagttgcgcagccta</nucleotides>
                    </DnaSequence>
                </dnaSequence>
            </DnaComponent>
        </component>
        <component>
            <DnaComponent ns2:about="http://genocad.org/SBOL/doi:10.6084/m9.figshare.1159038/Part:lacZ-alpha-022">
                <ns2:type ns2:resource="so:0000316"/>
                <displayId>lacZ-alpha-022</displayId>
                <name>lacZ-alpha-022</name>
                <description></description>
                <dnaSequence>
                    <DnaSequence ns2:about="http://genocad.org/SBOL/doi:10.6084/m9.figshare.1159038/Part:lacZ-alpha-022#seq">
                        <nucleotides>atgaccatgattacgccaagcttgcatgcaggcctctgcagtcgacgggcccgggatccgatatctagatgcattcgcgaggtaccgagctcgaattcactggccgtcgttttacaacgtcgtgactgggaaaaccctggcgttacccaacttaatcgccttgcagcacatccccctttcgccagctggcgtaatagcgaagaggcccgcaccgatcgcccttcccaacagttgcgcagcctgaatggcgaatggcgcctgatgcggtattttctccttacgcatctgtgcggtatttcacaccgcatatggtgcactctcagtacaatctgctctgatgccgcatag</nucleotides>
                    </DnaSequence>
                </dnaSequence>
            </DnaComponent>
        </component>
        <component>
            <DnaComponent ns2:about="http://genocad.org/SBOL/doi:10.6084/m9.figshare.1159038/Part:lacZ-alpha-024">
                <ns2:type ns2:resource="so:0000316"/>
                <displayId>lacZ-alpha-024</displayId>
                <name>lacZ-alpha-024</name>
                <description></description>
                <dnaSequence>
                    <DnaSequence ns2:about="http://genocad.org/SBOL/doi:10.6084/m9.figshare.1159038/Part:lacZ-alpha-024#seq">
                        <nucleotides>atgaccatgattacgccaagctctaatacgactcactatagggaaagctggtacgcctgcaggtaccggtccggaattcccggggcggccgctgtcactagtgagctcgtcgactctagaggatccaagcttacgtacgcgtgcatgcgacgtcatagctcttctatagtgtcacctaaattcaattcactggccgtcgttttacaacgtcgtgactgggaaaaccctggcgttacccaacttaatcgccttgcagcacatccccctttcgccagctggcgtaatagcgaagaggcccgcaccgatcgcccttcccaacagttgcgcagcctgaatggcgaatggacgcgccctgtagcggcgcattaa</nucleotides>
                    </DnaSequence>
                </dnaSequence>
            </DnaComponent>
        </component>
        <component>
            <DnaComponent ns2:about="http://genocad.org/SBOL/doi:10.6084/m9.figshare.1159038/Part:lacZ-alpha-025">
                <ns2:type ns2:resource="so:0000316"/>
                <displayId>lacZ-alpha-025</displayId>
                <name>lacZ-alpha-025</name>
                <description></description>
                <dnaSequence>
                    <DnaSequence ns2:about="http://genocad.org/SBOL/doi:10.6084/m9.figshare.1159038/Part:lacZ-alpha-025#seq">
                        <nucleotides>atgaccatgattacgccaagctcgaaattaaccctcactaaagggaacaaaagctggagctccaccgcggtggcggccgctctagaactagtggatcccccgggctgcaggaattcgatatcaagcttatcgataccgtcgacctcgagggggggcccggtacccaattcgccctatagtgagtcgtattacaattcactggccgtcgttttacaacgtcgtgactgggaaaaccctggcgttacccaacttaatcgccttgcagcacatccccctttcgccagctggcgtaatagcgaagaggcccgcaccgatcgcccttcccaacagttgcgcagcctgaatggcgaatgggacgcgccctgtagcggcgcattaagcgcggcgggtgtggtggttacgcgcagcgtgaccgctacacttgccagcgccctagcgcccgctcctttcgctttcttcccttcctttctcgccacgttcgccggctttccccgtcaagctctaaatcgggggctccctttagggttccgatttagtgctttacggcacctcgaccccaaaaaacttgattag</nucleotides>
                    </DnaSequence>
                </dnaSequence>
            </DnaComponent>
        </component>
        <component>
            <DnaComponent ns2:about="http://genocad.org/SBOL/doi:10.6084/m9.figshare.1159038/Part:LacZ-alpha-026">
                <ns2:type ns2:resource="so:0000316"/>
                <displayId>LacZ-alpha-026</displayId>
                <name>LacZ-alpha-026</name>
                <description></description>
                <dnaSequence>
                    <DnaSequence ns2:about="http://genocad.org/SBOL/doi:10.6084/m9.figshare.1159038/Part:LacZ-alpha-026#seq">
                        <nucleotides>atgaccatgattacgccaagctctaatacgactcactatagggaaagctcggtaccacgcatgctgcagacgcgttacgtatcggatccagaattcgtgatatctgaattcgtcgacaagcttctcgagcctaggctagctctagaccacacgtgtgggggcccgagctcgcggccgcacaattcactggccgtcgttttacaacgtcgtgactgggaaaaccctggcgttacccaacttaatcgccttgcagcacatccccctttcgccagctggcgtaatagcgaagaggcccgcaccgatcgcccttcccaacagttgcgcagcctgaatggcgaatggaaattgtaa</nucleotides>
                    </DnaSequence>
                </dnaSequence>
            </DnaComponent>
        </component>
        <component>
            <DnaComponent ns2:about="http://genocad.org/SBOL/doi:10.6084/m9.figshare.1159038/Part:lacZ-alpha-027">
                <ns2:type ns2:resource="so:0000316"/>
                <displayId>lacZ-alpha-027</displayId>
                <name>lacZ-alpha-027</name>
                <description></description>
                <dnaSequence>
                    <DnaSequence ns2:about="http://genocad.org/SBOL/doi:10.6084/m9.figshare.1159038/Part:lacZ-alpha-027#seq">
                        <nucleotides>atgaccatgattacgccaagcttggtaccgagctcggatccactagtaacggccgccagtgtgctggaattcgcccttaagggcgaattctgcagatatccatcacactggcggccgctcgagcatgcatctagagggcccaattcgccctatagtgagtcgtattacaattcactggccgtcgttttacaacgtcgtgactgggaaaaccctggcgttacccaacttaatcgccttgcagcacatccccctttcgccagctggcgtaatagcgaagaggcccgcaccgatcgcccttcccaacagttgcgcagcctgaatggcgaatggacgcgccctgtagcggcgcattaa</nucleotides>
                    </DnaSequence>
                </dnaSequence>
            </DnaComponent>
        </component>
        <component>
            <DnaComponent ns2:about="http://genocad.org/SBOL/doi:10.6084/m9.figshare.1159038/Part:lacZ-alpha-028">
                <ns2:type ns2:resource="so:0000316"/>
                <displayId>lacZ-alpha-028</displayId>
                <name>lacZ-alpha-028</name>
                <description></description>
                <dnaSequence>
                    <DnaSequence ns2:about="http://genocad.org/SBOL/doi:10.6084/m9.figshare.1159038/Part:lacZ-alpha-028#seq">
                        <nucleotides>atgaccatgattacgccaagctatttaggtgacactatagaatactcaagcttgcatgcctgcaggtcgactctagaggatccccgggtaccgagctcgaattcgccctatagtgagtcgtattacaattcactggccgtcgttttacaacgtcgtgactgggaaaaccctggcgttacccaacttaatcgccttgcagcacatccccctttcgccagctggcgtaatagcgaagaggcccgcaccgatcgcccttcccaacagttgcgcagcctgaatggcgaatggcgcctgatgcggtattttctccttacgcatctgtgcggtatttcacaccgcatatggtgcactctcagtacaatctgctctgatgccgcatag</nucleotides>
                    </DnaSequence>
                </dnaSequence>
            </DnaComponent>
        </component>
        <component>
            <DnaComponent ns2:about="http://genocad.org/SBOL/doi:10.6084/m9.figshare.1159038/Part:lacZ-alpha-029">
                <ns2:type ns2:resource="so:0000316"/>
                <displayId>lacZ-alpha-029</displayId>
                <name>lacZ-alpha-029</name>
                <description></description>
                <dnaSequence>
                    <DnaSequence ns2:about="http://genocad.org/SBOL/doi:10.6084/m9.figshare.1159038/Part:lacZ-alpha-029#seq">
                        <nucleotides>atgaccatgattacgccaagctatttaggtgacactatagaatactcaagctatgcatcaagcttggtaccgagctcggatccactagtaacggccgccagtgtgctggaattctgcagatatccatcacactggcggccgctcgagcatgcatctagagggcccaattcgccctatagtgagtcgtattacaattcactggccgtcgttttacaacgtcgtgactgggaaaaccctggcgttacccaacttaatcgccttgcagcacatccccctttcgccagctggcgtaatagcgaagaggcccgcaccgatcgcccttcccaacagttgcgcagccta</nucleotides>
                    </DnaSequence>
                </dnaSequence>
            </DnaComponent>
        </component>
        <component>
            <DnaComponent ns2:about="http://genocad.org/SBOL/doi:10.6084/m9.figshare.1159038/Part:LacZ-alpha-033">
                <ns2:type ns2:resource="so:0000316"/>
                <displayId>LacZ-alpha-033</displayId>
                <name>LacZ-alpha-033</name>
                <description></description>
                <dnaSequence>
                    <DnaSequence ns2:about="http://genocad.org/SBOL/doi:10.6084/m9.figshare.1159038/Part:LacZ-alpha-033#seq">
                        <nucleotides>atgaccatgattacgccaagctctaatacgactcactatagggaaagcttgcatgcctgcaggtcgactctagaggatctactagtcatatggatatcggatccccgggtaccgagctcgaattcactggccgtcgttttacaacgtcgtgactgggaaaaccctggcgttacccaacttaatcgccttgcagcacatccccctttcgccagctggcgtaatagcgaagaggcccgcaccgatcgcccttcccaacagttgcgcagcctgaatggcgaatgggaaattgtaaacgttaatattttgttaaaattcgcgttaaatttttgttaa</nucleotides>
                    </DnaSequence>
                </dnaSequence>
            </DnaComponent>
        </component>
        <component>
            <DnaComponent ns2:about="http://genocad.org/SBOL/doi:10.6084/m9.figshare.1159038/Part:lacZ-alpha-034">
                <ns2:type ns2:resource="so:0000316"/>
                <displayId>lacZ-alpha-034</displayId>
                <name>lacZ-alpha-034</name>
                <description></description>
                <dnaSequence>
                    <DnaSequence ns2:about="http://genocad.org/SBOL/doi:10.6084/m9.figshare.1159038/Part:lacZ-alpha-034#seq">
                        <nucleotides>atgaccatgattacgaattcgagctcggtacccggggatcctctagagtcgacctgcaggcatgcaagcttggcactggccgtcgttttacaacgtcgtgactgggaaaaccctggcgttacccaacttaatcgccttgcagcacatccccctttcgccagctggcgtaatagcgaagaggcccgcaccgatcgcccttcccaacagttgcgcagcctgaatggcgaatga</nucleotides>
                    </DnaSequence>
                </dnaSequence>
            </DnaComponent>
        </component>
        <component>
            <DnaComponent ns2:about="http://genocad.org/SBOL/doi:10.6084/m9.figshare.1159038/Part:lacZ-alpha-035">
                <ns2:type ns2:resource="so:0000316"/>
                <displayId>lacZ-alpha-035</displayId>
                <name>lacZ-alpha-035</name>
                <description></description>
                <dnaSequence>
                    <DnaSequence ns2:about="http://genocad.org/SBOL/doi:10.6084/m9.figshare.1159038/Part:lacZ-alpha-035#seq">
                        <nucleotides>atgaccatgattacgccaagctctaatacgactcactatagggagacaagcttgcatgcctgcaggtcgactctagaggatccccgggtaccgagctcgaattcgtattctatagtgtcacctaaatccaattcactggccgtcgttttacaacgtcgtgactgggaaaaccctggcgttacccaacttaatcgccttgcagcacatccccctttcgccagctggcgtaatagcgaagaggcccgcaccgatcgcccttcccaacagttgcgcagcctgaatggcgaatggcgcctgatgcggtattttctccttacgcatctgtgcggtatttcacaccgcatatggtgcactctcagtacaatctgctctgatgccgcatag</nucleotides>
                    </DnaSequence>
                </dnaSequence>
            </DnaComponent>
        </component>
        <component>
            <DnaComponent ns2:about="http://genocad.org/SBOL/doi:10.6084/m9.figshare.1159038/Part:lacZ-alpha-038">
                <ns2:type ns2:resource="so:0000316"/>
                <displayId>lacZ-alpha-038</displayId>
                <name>lacZ-alpha-038</name>
                <description></description>
                <dnaSequence>
                    <DnaSequence ns2:about="http://genocad.org/SBOL/doi:10.6084/m9.figshare.1159038/Part:lacZ-alpha-038#seq">
                        <nucleotides>atgaccatgattacgccaagctcagaattaaccctcactaaagggactagtcctgcaggtttaaacgaattcgcccttaagggcgaattcgcggccgctaaattcaattcgccctatagtgagtcgtattacaattcactggccgtcgttttacaacgtcgtgactgggaaaaccctggcgttacccaacttaatcgccttgcagcacatccccctttcgccagctggcgtaatagcgaagaggcccgcaccgatcgcccttcccaacagttgcgcagccta</nucleotides>
                    </DnaSequence>
                </dnaSequence>
            </DnaComponent>
        </component>
        <component>
            <DnaComponent ns2:about="http://genocad.org/SBOL/doi:10.6084/m9.figshare.1159038/Part:lacZ-alpha-040">
                <ns2:type ns2:resource="so:0000316"/>
                <displayId>lacZ-alpha-040</displayId>
                <name>lacZ-alpha-040</name>
                <description></description>
                <dnaSequence>
                    <DnaSequence ns2:about="http://genocad.org/SBOL/doi:10.6084/m9.figshare.1159038/Part:lacZ-alpha-040#seq">
                        <nucleotides>atgaccatgattacgccaagctatttaggtgacactatagaatactcaagctatgcatccaacgcgttgggagctctcccatatggtcgacctgcaggcggccgcgaattcactagtgatatcgaattcccgcggccgccatggcggccgggagcatgcgacgtcgggcccaattcgccctatagtgagtcgtattacaattcactggccgtcgttttacaacgtcgtgactgggaaaaccctggcgttacccaacttaatcgccttgcagcacatccccctttcgccagctggcgtaatagcgaagaggcccgcaccgatcgcccttcccaacagttgcgcagcctgaatggcgaatggacgcgccctgtagcggcgcattaa</nucleotides>
                    </DnaSequence>
                </dnaSequence>
            </DnaComponent>
        </component>
        <component>
            <DnaComponent ns2:about="http://genocad.org/SBOL/doi:10.6084/m9.figshare.1159038/Part:lacZ-alpha-043">
                <ns2:type ns2:resource="so:0000316"/>
                <displayId>lacZ-alpha-043</displayId>
                <name>lacZ-alpha-043</name>
                <description></description>
                <dnaSequence>
                    <DnaSequence ns2:about="http://genocad.org/SBOL/doi:10.6084/m9.figshare.1159038/Part:lacZ-alpha-043#seq">
                        <nucleotides>atgaccatgattacgccaagctacgtaatacgactcactagtgggcagatcttcgaatgcatcgcgcgcaccgtacgtctcgaggaattcctgcaggatatctggatccacgaagcttcccatggtgacgtcaccggttctagatacctaggtgagctctggtaccctctagtcaaggccttaagtgagtcgtattacggactggccgtcgttttacaacgtcgtgactgggaaaaccctggcgttacccaacttaatcgccttgcagcacatccccctttcgccagctggcgtaatagcgaagaggcccgcaccgatcgcccttcccaacagttgcgcagcctgaatggcgaatggcgcttcgcttggtaa</nucleotides>
                    </DnaSequence>
                </dnaSequence>
            </DnaComponent>
        </component>
        <component>
            <DnaComponent ns2:about="http://genocad.org/SBOL/doi:10.6084/m9.figshare.1159038/Part:lacZ-alpha-048">
                <ns2:type ns2:resource="so:0000316"/>
                <displayId>lacZ-alpha-048</displayId>
                <name>lacZ-alpha-048</name>
                <description></description>
                <dnaSequence>
                    <DnaSequence ns2:about="http://genocad.org/SBOL/doi:10.6084/m9.figshare.1159038/Part:lacZ-alpha-048#seq">
                        <nucleotides>atgaccatgattacgccaagctatttaggtgacactatagaatactcaagctatgcatccaacgcgttgggagctctcccatatggtcgacctgcaggcggccgcactagtgatatcccgcggccatggcggccgggagcatgcgacgtcgggcccaattcgccctatagtgagtcgtattacaattcactggccgtcgttttacaacgtcgtgactgggaaaaccctggcgttacccaacttaatcgccttgcagcacatccccctttcgccagctggcgtaatagcgaagaggcccgcaccgatcgcccttcccaacagttgcgcagcctgaatggcgaatggacgcgccctgtagcggcgcattaa</nucleotides>
                    </DnaSequence>
                </dnaSequence>
            </DnaComponent>
        </component>
        <component>
            <DnaComponent ns2:about="http://genocad.org/SBOL/doi:10.6084/m9.figshare.1159038/Part:lacZ-alpha-050">
                <ns2:type ns2:resource="so:0000316"/>
                <displayId>lacZ-alpha-050</displayId>
                <name>lacZ-alpha-050</name>
                <description></description>
                <dnaSequence>
                    <DnaSequence ns2:about="http://genocad.org/SBOL/doi:10.6084/m9.figshare.1159038/Part:lacZ-alpha-050#seq">
                        <nucleotides>atgaccatgattacgccaagctacgtaatacgactcactatagggcagatcttcgaatgcatcgcgcgcaccgtacgtctcgaggaattcctgcaggatatctggatccacgaagcttcccatggtgacgtcaccggttctagatacctaggtgagctctggtaccctctagtcaaggcctatagtgagtcgtattacggactggccgtcgttttacaacgtcgtgactgggaaaaccctggcgttacccaacttaatcgccttgcagcacatccccctttcgccagctggcgtaatagcgaagaggcccgcaccgatcgcccttcccaacagttgcgcagcctgaatggcgaatggcgcttcgcttggtaa</nucleotides>
                    </DnaSequence>
                </dnaSequence>
            </DnaComponent>
        </component>
        <component>
            <DnaComponent ns2:about="http://genocad.org/SBOL/doi:10.6084/m9.figshare.1159038/Part:lacZ-alpha-051">
                <ns2:type ns2:resource="so:0000316"/>
                <displayId>lacZ-alpha-051</displayId>
                <name>lacZ-alpha-051</name>
                <description></description>
                <dnaSequence>
                    <DnaSequence ns2:about="http://genocad.org/SBOL/doi:10.6084/m9.figshare.1159038/Part:lacZ-alpha-051#seq">
                        <nucleotides>atgaccatgattacgccaagctctaatacgactcactatagggaaagctggtacgcctgcaggtaccggtccggaattcccgggtcgacgagctcactagtcggcggccgctctagaggatccaagcttacgtacgcgtgcatgcgacgtcatagctcttctatagtgtcacctaaattcaattcactggccgtcgttttacaacgtcgtgactgggaaaaccctggcgttacccaacttaatcgccttgcagcacatccccctttcgccagctggcgtaatagcgaagaggcccgcaccgatcgcccttcccaacagttgcgcagcctgaatggcgaatggacgcgccctgtagcggcgcattaa</nucleotides>
                    </DnaSequence>
                </dnaSequence>
            </DnaComponent>
        </component>
        <component>
            <DnaComponent ns2:about="http://genocad.org/SBOL/doi:10.6084/m9.figshare.1159038/Part:lacZ-alpha-054">
                <ns2:type ns2:resource="so:0000316"/>
                <displayId>lacZ-alpha-054</displayId>
                <name>lacZ-alpha-054</name>
                <description></description>
                <dnaSequence>
                    <DnaSequence ns2:about="http://genocad.org/SBOL/doi:10.6084/m9.figshare.1159038/Part:lacZ-alpha-054#seq">
                        <nucleotides>atgattacgaattcgagctcggtacccggggatcctctagagtcgacctgcaggcatgcaagcttggcactggccgtcgttttacaacgtcgtgactgggaaaaccctggcgttacccaacttaatcgccttgcagcacatccccctttcgccagctggcgtaatagcgaagaggcccgcaccgatcgcccttcccaacagttgcgcagcctgaatggcgaatgcgatttattcaacaaagccgccgtcccgtcaagtcagcgtaatgctctgccagtgttacaaccaattaaccaattctga</nucleotides>
                    </DnaSequence>
                </dnaSequence>
            </DnaComponent>
        </component>
        <component>
            <DnaComponent ns2:about="http://genocad.org/SBOL/doi:10.6084/m9.figshare.1159038/Part:lacZ-alpha-055">
                <ns2:type ns2:resource="so:0000316"/>
                <displayId>lacZ-alpha-055</displayId>
                <name>lacZ-alpha-055</name>
                <description></description>
                <dnaSequence>
                    <DnaSequence ns2:about="http://genocad.org/SBOL/doi:10.6084/m9.figshare.1159038/Part:lacZ-alpha-055#seq">
                        <nucleotides>atgaccatgattacgccaagcgcgcaattaaccctcactaaagggaacaaaagctgggtaccgggccccccctcgaggtcgacggtatcgataagcttgatatcgaattcctgcagcccaaatgatggccaacaaggccaaacaatggatccactagttctagagcggccgccaccgcggtggagctccaattcgccctatagtgagtcgtattacgcgcgctcactggccgtcgttttacaacgtcgtgactgggaaaaccctggcgttacccaacttaatcgccttgcagcacatccccctttcgccagctggcgtaatagcgaagaggcccgcaccgatcgcccttcccaacagttgcgcagcctgaatggcgaatggaaattgtaa</nucleotides>
                    </DnaSequence>
                </dnaSequence>
            </DnaComponent>
        </component>
        <component>
            <DnaComponent ns2:about="http://genocad.org/SBOL/doi:10.6084/m9.figshare.1159038/Part:lacZ-alpha-056">
                <ns2:type ns2:resource="so:0000316"/>
                <displayId>lacZ-alpha-056</displayId>
                <name>lacZ-alpha-056</name>
                <description></description>
                <dnaSequence>
                    <DnaSequence ns2:about="http://genocad.org/SBOL/doi:10.6084/m9.figshare.1159038/Part:lacZ-alpha-056#seq">
                        <nucleotides>atgaccatgattacgccaagctacgtaatacgactcactagtggggcccgtgcaattgaagccggctggcgccaagcttctctgcaggatatctggatccacgaattcgctagcttcggccgtgacgcgtctccggatgtacaggcatgcgtcgaccctctagtcaaggccttaagtgagtcgtattacggactggccgtcgttttacaacgtcgtgactgggaaaaccctggcgttacccaacttaatcgccttgcagcacatccccctttcgccagctggcgtaatagcgaagaggcccgcaccgatcgcccttcccaacagttgcgcagcctgaatggcgaatggcgcttcgcttggtaa</nucleotides>
                    </DnaSequence>
                </dnaSequence>
            </DnaComponent>
        </component>
        <component>
            <DnaComponent ns2:about="http://genocad.org/SBOL/doi:10.6084/m9.figshare.1159038/Part:lacZ-alpha-057">
                <ns2:type ns2:resource="so:0000316"/>
                <displayId>lacZ-alpha-057</displayId>
                <name>lacZ-alpha-057</name>
                <description></description>
                <dnaSequence>
                    <DnaSequence ns2:about="http://genocad.org/SBOL/doi:10.6084/m9.figshare.1159038/Part:lacZ-alpha-057#seq">
                        <nucleotides>atgaccatgattacgccaagcttgcatgcctgcaggtcgactctagaggatccccgggtaccgagctcgaattcactggccgtcgttttacaacgtcgtgactgggaaaaccctggcgttacccaacttaatcgccttgcagcacatccccctttcgccagctggcgtaatagcgaagaggcccgcaccgatcgcccttcccaacagttgcgcagcctgaatggcgaatggcgcctgatgcggtattttctccttacgcatctgtgcggtatttcacaccgcatatggtgcactctcagtacaatctgctctgatgccgcatag</nucleotides>
                    </DnaSequence>
                </dnaSequence>
            </DnaComponent>
        </component>
        <component>
            <DnaComponent ns2:about="http://genocad.org/SBOL/doi:10.6084/m9.figshare.1159038/Part:lacZ-alpha-058">
                <ns2:type ns2:resource="so:0000316"/>
                <displayId>lacZ-alpha-058</displayId>
                <name>lacZ-alpha-058</name>
                <description></description>
                <dnaSequence>
                    <DnaSequence ns2:about="http://genocad.org/SBOL/doi:10.6084/m9.figshare.1159038/Part:lacZ-alpha-058#seq">
                        <nucleotides>atgaccatgattacgccaagctacgtaatacgactcactataggggcccgtgcaattgaagccggctggcgccaagcttctctgcaggatatctggatccacgaattcgctagcttcggccgtgacgcgtctccggatgtacaggcatgcgtcgaccctctagtcaaggcctatagtgagtcgtattacggactggccgtcgttttacaacgtcgtgactgggaaaaccctggcgttacccaacttaatcgccttgcagcacatccccctttcgccagctggcgtaatagcgaagaggcccgcaccgatcgcccttcccaacagttgcgcagcctgaatggcgaatggcgcttcgcttggtaa</nucleotides>
                    </DnaSequence>
                </dnaSequence>
            </DnaComponent>
        </component>
        <component>
            <DnaComponent ns2:about="http://genocad.org/SBOL/doi:10.6084/m9.figshare.1159038/Part:lacZ-alpha-059">
                <ns2:type ns2:resource="so:0000316"/>
                <displayId>lacZ-alpha-059</displayId>
                <name>lacZ-alpha-059</name>
                <description></description>
                <dnaSequence>
                    <DnaSequence ns2:about="http://genocad.org/SBOL/doi:10.6084/m9.figshare.1159038/Part:lacZ-alpha-059#seq">
                        <nucleotides>atgaccatgattacgccaagcttgcatgcccctcgaggggtcgactctagaggatcccccatcgatggggtaccgagctcgaattcactggccgtcgttttacaacgtcgtgactgggaaaaccctggcgttacccaacttaatcgccttgcagcacatccccctttcgccagctggcgtaatagcgaagaggcccgcaccgatcgcccttcccaacagttgcgcagcctgaatggcgaatga</nucleotides>
                    </DnaSequence>
                </dnaSequence>
            </DnaComponent>
        </component>
        <component>
            <DnaComponent ns2:about="http://genocad.org/SBOL/doi:10.6084/m9.figshare.1159038/Part:lacZ-alpha-061">
                <ns2:type ns2:resource="so:0000316"/>
                <displayId>lacZ-alpha-061</displayId>
                <name>lacZ-alpha-061</name>
                <description></description>
                <dnaSequence>
                    <DnaSequence ns2:about="http://genocad.org/SBOL/doi:10.6084/m9.figshare.1159038/Part:lacZ-alpha-061#seq">
                        <nucleotides>atgaccatgattacgccaagctacgtaatacgactcactagtgggtcgaccgcatgcctgtacactccggaagacgcgttcggccgtgctagcgaattctggatccacgatatcctgcaggaagctttctggcgcctggccggcgcaattgaatgggcccctctagtcaaggccttaagtgagtcgtattacggactggccgtcgttttacaacgtcgtgactgggaaaaccctggcgttacccaacttaatcgccttgcagcacatccccctttcgccagctggcgtaatagcgaagaggcccgcaccgatcgcccttcccaacagttgcgcagcctgaatggcgaatggcgcttcgcttggtaa</nucleotides>
                    </DnaSequence>
                </dnaSequence>
            </DnaComponent>
        </component>
        <component>
            <DnaComponent ns2:about="http://genocad.org/SBOL/doi:10.6084/m9.figshare.1159038/Part:lacZ-alpha-062">
                <ns2:type ns2:resource="so:0000316"/>
                <displayId>lacZ-alpha-062</displayId>
                <name>lacZ-alpha-062</name>
                <description></description>
                <dnaSequence>
                    <DnaSequence ns2:about="http://genocad.org/SBOL/doi:10.6084/m9.figshare.1159038/Part:lacZ-alpha-062#seq">
                        <nucleotides>atgaccatgattacgccaagctatttaggtgacactatagaatactcaagctatgcatccaacgcgttgggagctctcccatatggtcgacctgcaggcggccgcgaattcactagtagat</nucleotides>
                    </DnaSequence>
                </dnaSequence>
            </DnaComponent>
        </component>
        <component>
            <DnaComponent ns2:about="http://genocad.org/SBOL/doi:10.6084/m9.figshare.1159038/Part:lacZ-alpha-063">
                <ns2:type ns2:resource="so:0000316"/>
                <displayId>lacZ-alpha-063</displayId>
                <name>lacZ-alpha-063</name>
                <description></description>
                <dnaSequence>
                    <DnaSequence ns2:about="http://genocad.org/SBOL/doi:10.6084/m9.figshare.1159038/Part:lacZ-alpha-063#seq">
                        <nucleotides>atgaccatgattacgaattcgagctcggtacccggggatcctctagagtcgacctgcaggcatgcaagcttggcactggccgtcgttttacaacgtcgtgactgggaaaaccctggcgttacccaacttaatcgccttgcagcacatccccctttcgccagctggcgtaatagcgaagaggcccgcaccgatcgcccttcccaacagttgcgcagcctgaatggcgaatggcgctttgcctggtttccggcaccagaagcggtgccggaaagctggctggagtgcgatcttcctgaggccgatactgtcgtcgtcccctcaaactggcagatgcacggttacgatgcgcccatctacaccaacgtgacctatcccattacggtcaatccgccgtttgttcccacggagaatccgacgggttgttactcgctcacatttaatgttgatgaaagctggctacaggaaggccagacgcgaattatttttgatggcgttcctattggttaa</nucleotides>
                    </DnaSequence>
                </dnaSequence>
            </DnaComponent>
        </component>
        <component>
            <DnaComponent ns2:about="http://genocad.org/SBOL/doi:10.6084/m9.figshare.1159038/Part:lacZ-alpha-064">
                <ns2:type ns2:resource="so:0000316"/>
                <displayId>lacZ-alpha-064</displayId>
                <name>lacZ-alpha-064</name>
                <description></description>
                <dnaSequence>
                    <DnaSequence ns2:about="http://genocad.org/SBOL/doi:10.6084/m9.figshare.1159038/Part:lacZ-alpha-064#seq">
                        <nucleotides>tcgaattcccgcggccgccatggcggccgggagcatgcgacgtcgggcccaattcgccctatagtgagtcgtattacaattcactggccgtcgttttacaacgtcgtgactgggaaaaccctggcgttacccaacttaatcgccttgcagcacatccccctttcgccagctggcgtaatagcgaagaggcccgcaccgatcgcccttcccaacagttgcgcagcctgaatggcgaatggacgcgccctgtagcggcgcattaa</nucleotides>
                    </DnaSequence>
                </dnaSequence>
            </DnaComponent>
        </component>
        <component>
            <DnaComponent ns2:about="http://genocad.org/SBOL/doi:10.6084/m9.figshare.1159038/Part:lacZ-alpha-065">
                <ns2:type ns2:resource="so:0000316"/>
                <displayId>lacZ-alpha-065</displayId>
                <name>lacZ-alpha-065</name>
                <description></description>
                <dnaSequence>
                    <DnaSequence ns2:about="http://genocad.org/SBOL/doi:10.6084/m9.figshare.1159038/Part:lacZ-alpha-065#seq">
                        <nucleotides>atgaccatgattacgccaagcttgcatgcctgcaggtcgactctagaggatccccgggtaccgagctcgaattcactggccgtcgttttacaacgtcgtgactgggaaaaccctggcgttacccaacttaatcgccttgcagcacatccccctttcgccagctggcgtaatagcgaagaggcccgcaccgatcgcccttcccaacagttgcgcagcctgaatggcgaatggcgctttgcctggtttccggcaccagaagcggtgccggaaagctggctggagtgcgatcttcctgaggccgatactgtcgtcgtcccctcaaactggcagatgcacggttacgatgcgcccatctacaccaacgtgacctatcccattacggtcaatccgccgtttgttcccacggagaatccgacgggttgttactcgctcacatttaatgttgatgaaagctggctacaggaaggccagacgcgaattatttttgatggcgttcctattggttaa</nucleotides>
                    </DnaSequence>
                </dnaSequence>
            </DnaComponent>
        </component>
        <component>
            <DnaComponent ns2:about="http://genocad.org/SBOL/doi:10.6084/m9.figshare.1159038/Part:lacZ-alpha-066">
                <ns2:type ns2:resource="so:0000316"/>
                <displayId>lacZ-alpha-066</displayId>
                <name>lacZ-alpha-066</name>
                <description></description>
                <dnaSequence>
                    <DnaSequence ns2:about="http://genocad.org/SBOL/doi:10.6084/m9.figshare.1159038/Part:lacZ-alpha-066#seq">
                        <nucleotides>atgaccatgattacgccaagctatttaggtgacactatagaatactcaagctatgcatccaacgcgttgggagctctcccatatggtcgacctgcaggcggccgcactagtagat</nucleotides>
                    </DnaSequence>
                </dnaSequence>
            </DnaComponent>
        </component>
        <component>
            <DnaComponent ns2:about="http://genocad.org/SBOL/doi:10.6084/m9.figshare.1159038/Part:lacZ-alpha-067">
                <ns2:type ns2:resource="so:0000316"/>
                <displayId>lacZ-alpha-067</displayId>
                <name>lacZ-alpha-067</name>
                <description></description>
                <dnaSequence>
                    <DnaSequence ns2:about="http://genocad.org/SBOL/doi:10.6084/m9.figshare.1159038/Part:lacZ-alpha-067#seq">
                        <nucleotides>atggccatgattacgaattcgagctcggtacccggggatcctctagagtcgacctgcaggcatgcaagcttggcactggccgtcgttttacaacgtcgtgactgggaaaaccctggcgttacccaacttaatcgccttgcagcacatccccctttcgccagctggcgtaatagcgaagaggcccgcaccgatcgcccttcccaacagttgcgcagcctgaatggcgaatggcgtctaagaaaccattattatcatgacattaacctataa</nucleotides>
                    </DnaSequence>
                </dnaSequence>
            </DnaComponent>
        </component>
        <component>
            <DnaComponent ns2:about="http://genocad.org/SBOL/doi:10.6084/m9.figshare.1159038/Part:lacZ-alpha-068">
                <ns2:type ns2:resource="so:0000316"/>
                <displayId>lacZ-alpha-068</displayId>
                <name>lacZ-alpha-068</name>
                <description>allows blue/white screening</description>
                <dnaSequence>
                    <DnaSequence ns2:about="http://genocad.org/SBOL/doi:10.6084/m9.figshare.1159038/Part:lacZ-alpha-068#seq">
                        <nucleotides>atgaccatgattacgccaagctatttaggtgagactatagaatactcaagcttgcatgcgatacgtatcgttaacgatggatccgacgcacgtgcgaattcgccctatagtgagtcgtattacaattcactggccgtcgttttacaacgtcgtgactgggaaaaccctggcgtcacccaacttaatcgccttgcagcacatccccctttcgccagctggcgtaatagcgaagaggcccgcaccgatcgcccttcccaacagttgcgcagctga</nucleotides>
                    </DnaSequence>
                </dnaSequence>
            </DnaComponent>
        </component>
        <component>
            <DnaComponent ns2:about="http://genocad.org/SBOL/doi:10.6084/m9.figshare.1159038/Part:lacZ-alpha-069">
                <ns2:type ns2:resource="so:0000316"/>
                <displayId>lacZ-alpha-069</displayId>
                <name>lacZ-alpha-069</name>
                <description></description>
                <dnaSequence>
                    <DnaSequence ns2:about="http://genocad.org/SBOL/doi:10.6084/m9.figshare.1159038/Part:lacZ-alpha-069#seq">
                        <nucleotides>tcccgcggccatggcggccgggagcatgcgacgtcgggcccaattcgccctatagtgagtcgtattacaattcactggccgtcgttttacaacgtcgtgactgggaaaaccctggcgttacccaacttaatcgccttgcagcacatccccctttcgccagctggcgtaatagcgaagaggcccgcaccgatcgcccttcccaacagttgcgcagcctgaatggcgaatggacgcgccctgtagcggcgcattaa</nucleotides>
                    </DnaSequence>
                </dnaSequence>
            </DnaComponent>
        </component>
        <component>
            <DnaComponent ns2:about="http://genocad.org/SBOL/doi:10.6084/m9.figshare.1159038/Part:LacZ-alpha-070">
                <ns2:type ns2:resource="so:0000316"/>
                <displayId>LacZ-alpha-070</displayId>
                <name>LacZ-alpha-070</name>
                <description></description>
                <dnaSequence>
                    <DnaSequence ns2:about="http://genocad.org/SBOL/doi:10.6084/m9.figshare.1159038/Part:LacZ-alpha-070#seq">
                        <nucleotides>atgaccatgattacgccaagctctaatacgactcactatagggaaagcttgcatgcctgcaggtcgactctagaggatccccgggtaccgagctcgaattcactggccgtcgttttacaacgtcgtgactgggaaaaccctggcgttacccaacttaatcgccttgcagcacatccccctttcgccagctggcgtaatagcgaagaggcccgcaccgatcgcccttcccaacagttgcgcagcctgaatggcgaatggaaattgtaa</nucleotides>
                    </DnaSequence>
                </dnaSequence>
            </DnaComponent>
        </component>
        <component>
            <DnaComponent ns2:about="http://genocad.org/SBOL/doi:10.6084/m9.figshare.1159038/Part:lacZ-alpha-071">
                <ns2:type ns2:resource="so:0000316"/>
                <displayId>lacZ-alpha-071</displayId>
                <name>lacZ-alpha-071</name>
                <description></description>
                <dnaSequence>
                    <DnaSequence ns2:about="http://genocad.org/SBOL/doi:10.6084/m9.figshare.1159038/Part:lacZ-alpha-071#seq">
                        <nucleotides>atgaccatgattacgccaagctatttaggtgacactatagaatactcaagctatgcatcaagcttggtaccgagctcggatccactagtaacggccgccagtgtgctggaattctgcagatatccatcacactggcggccgctcgagcatgcatctagagggcccaattcgccctatagtgagtcgtattacaattcactggccgtcgttttacaacgtcgtgactgggaaaaccctggcgttacccaacttaatcgccttgcagcacatccccctttcgccagctggcgtaatagcgaagaggcccgcaccgatcgcccttcccaacagttgcgcagcctgaatggcgaatgggacgcgccctgtagcggcgcattaagcgcggcgggtgtggtggttacgcgcagcgtgaccgctacacttgccagcgccctagcgcccgctcctttcgctttcttcccttcctttctcgccacgttcgccggctttccccgtcaagctctaaatcgggggctccctttagggttccgatttagagctttacggcacctcgaccgcaaaaaacttgatttgggtgatggttcacgtagtgggccatcgccctga</nucleotides>
                    </DnaSequence>
                </dnaSequence>
            </DnaComponent>
        </component>
        <component>
            <DnaComponent ns2:about="http://genocad.org/SBOL/doi:10.6084/m9.figshare.1159038/Part:LacZ-alpha-072">
                <ns2:type ns2:resource="so:0000316"/>
                <displayId>LacZ-alpha-072</displayId>
                <name>LacZ-alpha-072</name>
                <description></description>
                <dnaSequence>
                    <DnaSequence ns2:about="http://genocad.org/SBOL/doi:10.6084/m9.figshare.1159038/Part:LacZ-alpha-072#seq">
                        <nucleotides>atgaccatgattacgccaagctctaatacgactcactatagggaaagcttgcatgcctgcaggtcgactctagaggatccccgggtaccgagctcgaattcactggccgtcgttttacaacgtcgtgactgggaaaaccctggcgttacccaacttaatcgccttgcagcacatccccctttcgccagctggcgtaatagcgaagaggcccgcaccgatcgcccttcccaacagttgcgcagcctgaatggcgaatgggacgcgccctgtagcggcgcattaagcgcggcgggtgtggtggttacgcgcagcgtgaccgctacacttgccagcgccctagcgcccgctcctttcgctttcttcccttcctttctcgccacgttcgccggctttccccgtcaagctctaaatcgggggctccctttagggttccgatttagtgctttacggcacctcgaccccaaaaaacttgattag</nucleotides>
                    </DnaSequence>
                </dnaSequence>
            </DnaComponent>
        </component>
        <component>
            <DnaComponent ns2:about="http://genocad.org/SBOL/doi:10.6084/m9.figshare.1159038/Part:LacZ-alpha-073">
                <ns2:type ns2:resource="so:0000316"/>
                <displayId>LacZ-alpha-073</displayId>
                <name>LacZ-alpha-073</name>
                <description></description>
                <dnaSequence>
                    <DnaSequence ns2:about="http://genocad.org/SBOL/doi:10.6084/m9.figshare.1159038/Part:LacZ-alpha-073#seq">
                        <nucleotides>atgaccatgattacgccaagctatttaggtgacactatagaatactcaagctatgcatccaacgcgttactcgagctcaaacatatgaaagtcgacctgcaggcggccgcactagtggatcctgat</nucleotides>
                    </DnaSequence>
                </dnaSequence>
            </DnaComponent>
        </component>
        <component>
            <DnaComponent ns2:about="http://genocad.org/SBOL/doi:10.6084/m9.figshare.1159038/Part:lacZ-alpha-074">
                <ns2:type ns2:resource="so:0000316"/>
                <displayId>lacZ-alpha-074</displayId>
                <name>lacZ-alpha-074</name>
                <description></description>
                <dnaSequence>
                    <DnaSequence ns2:about="http://genocad.org/SBOL/doi:10.6084/m9.figshare.1159038/Part:lacZ-alpha-074#seq">
                        <nucleotides>atgaccatgattacgccgaattcgagctcggtacccggggatcctctagagtcgacctgcaggcatgcaagcttactggccgtcgttttacaacgtcgtgactgggaaaaccctggcgttacccaacttaatcgccttgcagcacatccccctttcgccagctggcgtaatagcgaagaggcccgcaccgatcgcccttcccaacagttgcgcagcctgaatggcgaatgcgatttattcaacaaagccgccgtcccgtcaagtcagcgtaatgctctgccagtgttacaaccaattaaccaattctga</nucleotides>
                    </DnaSequence>
                </dnaSequence>
            </DnaComponent>
        </component>
        <component>
            <DnaComponent ns2:about="http://genocad.org/SBOL/doi:10.6084/m9.figshare.1159038/Part:lacZ-alpha-075">
                <ns2:type ns2:resource="so:0000316"/>
                <displayId>lacZ-alpha-075</displayId>
                <name>lacZ-alpha-075</name>
                <description></description>
                <dnaSequence>
                    <DnaSequence ns2:about="http://genocad.org/SBOL/doi:10.6084/m9.figshare.1159038/Part:lacZ-alpha-075#seq">
                        <nucleotides>atgaccatgattacgccaagctctaatacgactcactatagggaaagcttgcatgcaggcctctgcagtcgacgggcccgggatccgatatctagatgcattcgcgaggtaccgagctcgaattcactggccgtcgttttacaacgtcgtgactgggaaaaccctggcgttacccaacttaatcgccttgcagcacatccccctttcgccagctggcgtaatagcgaagaggcccgcaccgatcgcccttcccaacagttgcgcagcctgaatggcgaatggaaattgtaa</nucleotides>
                    </DnaSequence>
                </dnaSequence>
            </DnaComponent>
        </component>
        <component>
            <DnaComponent ns2:about="http://genocad.org/SBOL/doi:10.6084/m9.figshare.1159038/Part:LacZ-alpha-076">
                <ns2:type ns2:resource="so:0000316"/>
                <displayId>LacZ-alpha-076</displayId>
                <name>LacZ-alpha-076</name>
                <description></description>
                <dnaSequence>
                    <DnaSequence ns2:about="http://genocad.org/SBOL/doi:10.6084/m9.figshare.1159038/Part:LacZ-alpha-076#seq">
                        <nucleotides>tcaggcctgatccggagaattcgtttaaacccatgggggcccaattcgccctatagtgagtcgtattacaattcactggccgtcgttttacaacgtcgtgactgggaaaaccctggcgttacccaacttaatcgccttgcagcacatccccctttcgccagctggcgtaatagcgaagaggcccgcaccgatcgcccttcccaacagttgcgcagcctgaatggcgaatggacgcgccctgtagcggcgcattaa</nucleotides>
                    </DnaSequence>
                </dnaSequence>
            </DnaComponent>
        </component>
        <component>
            <DnaComponent ns2:about="http://genocad.org/SBOL/doi:10.6084/m9.figshare.1159038/Part:lambda_attP">
                <ns2:type ns2:resource="so:0000410"/>
                <displayId>lambda_attP</displayId>
                <name>lambda attP</name>
                <description>integrase from phage lambda</description>
                <dnaSequence>
                    <DnaSequence ns2:about="http://genocad.org/SBOL/doi:10.6084/m9.figshare.1159038/Part:lambda_attP#seq">
                        <nucleotides>aaataatgattttattttgactgatagtgacctgttcgttgcaacaaattgataagcaatgcttttttataatgccaacttagtataaaaaagctgaacgagaaacgtaaaatgatataaatatcaatatattaaattagattttgcataaaaaacagactacataatactgtaaaacacaacatatatgcagtcactatgaatcaactacttagatggtattagtgacctgta</nucleotides>
                    </DnaSequence>
                </dnaSequence>
            </DnaComponent>
        </component>
        <component>
            <DnaComponent ns2:about="http://genocad.org/SBOL/doi:10.6084/m9.figshare.1159038/Part:lambda_integrase">
                <ns2:type ns2:resource="so:0000316"/>
                <displayId>lambda_integrase</displayId>
                <name>lambda integrase</name>
                <description></description>
                <dnaSequence>
                    <DnaSequence ns2:about="http://genocad.org/SBOL/doi:10.6084/m9.figshare.1159038/Part:lambda_integrase#seq">
                        <nucleotides>atgggaagaaggcgaagtcatgagcgccgggatttaccccctaacctttatataagaaacaatggatattactgctacagggacccaaggacgggtaaagagtttggattaggcagagacaggcgaatcgcaatcactgaagctatacaggccaacattgagttattttcaggacacaaacacaagcctctgacagcgagaatcaacagtgataattccgttacgttacattcatggcttgatcgctacgaaaaaatcctggccagcagaggaatcaagcagaagacactcataaattacatgagcaaaattaaagcaataaggaggggtctgcctgatgctccacttgaagacatcaccacaaaagaaattgcggcaatgctcaatggatacatagacgagggcaaggcggcgtcagccaagttaatcagatcaacactgagcgatgcattccgagaggcaatagctgaaggccatataacaacaaaccatgtcgctgccactcgcgcagcaaaatcagaggtaaggagatcaagacttacggctgacgaatacctgaaaatttatcaagcagcagaatcatcaccatgttggctcagacttgcaatggaactggctgttgttaccgggcaacgagttggtgatttatgcgaaatgaagtggtctgatatcgtagatggatatctttatgtcgagcaaagcaaaacaggcgtaaaaattgccatcccaacagcattgcatattgatgctctcggaatatcaatgaaggaaacacttgataaatgcaaagagattcttggcggagaaaccataattgcatctactcgtcgcgaaccgctttcatccggcacagtatcaaggtattttatgcgcgcacgaaaagcatcaggtctttccttcgaaggggatccgcctacctttcacgagttgcgcagtttgtctgcaagactctatgagaagcagataagcgataagtttgctcaacatcttctcgggcataagtcggacaccatggcatcacagtatcgtgatgacagaggcagggagtgggacaaaattgaaatcaaataa</nucleotides>
                    </DnaSequence>
                </dnaSequence>
            </DnaComponent>
        </component>
        <component>
            <DnaComponent ns2:about="http://genocad.org/SBOL/doi:10.6084/m9.figshare.1159038/Part:lambda_repressor_(ts)">
                <ns2:type ns2:resource="so:0000316"/>
                <displayId>lambda_repressor_(ts)</displayId>
                <name>lambda repressor (ts)</name>
                <description>thermosensitivity is conferred by the A67T mutation</description>
                <dnaSequence>
                    <DnaSequence ns2:about="http://genocad.org/SBOL/doi:10.6084/m9.figshare.1159038/Part:lambda_repressor_(ts)#seq">
                        <nucleotides>atgagcacaaaaaagaaaccattaacacaagagcagcttgaggacgcacgtcgccttaaagcaatttatgaaaaaaagaaaaatgaacttggcttatcccaggaatctgtcgcagacaagatggggatggggcagtcaggcgttggtgctttatttaatggcatcaatgcattaaatgcttataacgccgcattgcttacaaaaattctcaaagttagcgttgaagaatttagcccttcaatcgccagagaaatctacgagatgtatgaagcggttagtatgcagccgtcacttagaagtgagtatgagtaccctgttttttctcatgttcaggcagggatgttctcacctaagcttagaacctttaccaaaggtgatgcggagagatgggtaagcacaaccaaaaaagccagtgattctgcattctggcttgaggttgaaggtaattccatgaccgcaccaacaggctccaagccaagctttcctgacggaatgttaattctcgttgaccctgagcaggctgttgagccaggtgatttctgcatagccagacttgggggtgatgagtttaccttcaagaaactgatcagggatagcggtcaggtgtttttacaaccactaaacccacagtacccaatgatcccatgcaatgagagttgttccgttgtggggaaagttatcgctagtcagtggcctgaagagacgtttggctga</nucleotides>
                    </DnaSequence>
                </dnaSequence>
            </DnaComponent>
        </component>
        <component>
            <DnaComponent ns2:about="http://genocad.org/SBOL/doi:10.6084/m9.figshare.1159038/Part:lambda_t0_terminator-001">
                <ns2:type ns2:resource="so:0000141"/>
                <displayId>lambda_t0_terminator-001</displayId>
                <name>lambda t0 terminator-001</name>
                <description>transcription terminator from phage lambda</description>
                <dnaSequence>
                    <DnaSequence ns2:about="http://genocad.org/SBOL/doi:10.6084/m9.figshare.1159038/Part:lambda_t0_terminator-001#seq">
                        <nucleotides>attctcaccaataaaaaacgcccggcggcaaccgagcgttctgaacaaatccagatggagttctgaggtcattactggatctatcaacaggagtc</nucleotides>
                    </DnaSequence>
                </dnaSequence>
            </DnaComponent>
        </component>
        <component>
            <DnaComponent ns2:about="http://genocad.org/SBOL/doi:10.6084/m9.figshare.1159038/Part:lambda_t0_terminator-002">
                <ns2:type ns2:resource="so:0000141"/>
                <displayId>lambda_t0_terminator-002</displayId>
                <name>lambda t0 terminator-002</name>
                <description>transcription terminator from phage lambda</description>
                <dnaSequence>
                    <DnaSequence ns2:about="http://genocad.org/SBOL/doi:10.6084/m9.figshare.1159038/Part:lambda_t0_terminator-002#seq">
                        <nucleotides>gactcctgttgatagatccagtaatgacctcagaactccatctggatttgttcagaacgctcggttgccgccgggcgttttttattggtgagaat</nucleotides>
                    </DnaSequence>
                </dnaSequence>
            </DnaComponent>
        </component>
        <component>
            <DnaComponent ns2:about="http://genocad.org/SBOL/doi:10.6084/m9.figshare.1159038/Part:lambda_tL3_terminator">
                <ns2:type ns2:resource="so:0000141"/>
                <displayId>lambda_tL3_terminator</displayId>
                <name>lambda tL3 terminator</name>
                <description>transcription terminator tL3 from phage lambda</description>
                <dnaSequence>
                    <DnaSequence ns2:about="http://genocad.org/SBOL/doi:10.6084/m9.figshare.1159038/Part:lambda_tL3_terminator#seq">
                        <nucleotides>ctactggtattggcacaaacctgattccaatttgagcaaggctatgtgccatctcgatactcgttcttaactcaacagaagatgctttgtgcatacagcccctcgtttattatttatctcctcagccagccgctgtgctttcagtggatttcggataacagaaaggccgggaaatacccagcctcgctttgtaacggagtagagacgaaagtgattgcgcctacccggatattatcgtgaggatgcg</nucleotides>
                    </DnaSequence>
                </dnaSequence>
            </DnaComponent>
        </component>
        <component>
            <DnaComponent ns2:about="http://genocad.org/SBOL/doi:10.6084/m9.figshare.1159038/Part:linearization_sites">
                <ns2:type ns2:resource="SO:0000001"/>
                <displayId>linearization_sites</displayId>
                <name>linearization sites</name>
                <description>blunt cutter sites for linearizing the vector for in vitro transcription</description>
                <dnaSequence>
                    <DnaSequence ns2:about="http://genocad.org/SBOL/doi:10.6084/m9.figshare.1159038/Part:linearization_sites#seq">
                        <nucleotides>gatatcccgggatttaaataggcct</nucleotides>
                    </DnaSequence>
                </dnaSequence>
            </DnaComponent>
        </component>
        <component>
            <DnaComponent ns2:about="http://genocad.org/SBOL/doi:10.6084/m9.figshare.1159038/Part:loxP">
                <ns2:type ns2:resource="so:0000410"/>
                <displayId>loxP</displayId>
                <name>loxP</name>
                <description>Cre-mediated recombination occurs in the 8-bp core sequence (GCATACAT).</description>
                <dnaSequence>
                    <DnaSequence ns2:about="http://genocad.org/SBOL/doi:10.6084/m9.figshare.1159038/Part:loxP#seq">
                        <nucleotides>ataacttcgtatagcatacattatacgaagttat</nucleotides>
                    </DnaSequence>
                </dnaSequence>
            </DnaComponent>
        </component>
        <component>
            <DnaComponent ns2:about="http://genocad.org/SBOL/doi:10.6084/m9.figshare.1159038/Part:luciferase-004">
                <ns2:type ns2:resource="so:0000316"/>
                <displayId>luciferase-004</displayId>
                <name>luciferase-004</name>
                <description>synthetic luc2 version of the luciferase gene</description>
                <dnaSequence>
                    <DnaSequence ns2:about="http://genocad.org/SBOL/doi:10.6084/m9.figshare.1159038/Part:luciferase-004#seq">
                        <nucleotides>atggaagatgccaaaaacattaagaaaggcccagcgccattctacccactcgaagacgggaccgctggcgagcagctgcataaagccatgaagcgctacgccctggtgcccggcaccatcgcctttaccgacgcacatatcgaggtggacattacctacgccgagtacttcgagatgagcgttcggctggcagaagctatgaagcgctatgggctgaatacaaaccatcggatcgtggtgtgtagcgagaatagcttgcagttcttcatgcccgtgttgggtgccctgttcatcggtgtggctgtggccccagctaacgacatctacaacgagcgcgagctgctgaacagcatgggcatcagccagcccaccgtcgtattcgtgagcaagaaagggctgcaaaagatcctcaacgtgcaaaagaagctaccgatcatacaaaagatcatcatcatggatagcaagaccgactaccagggcttccaaagcatgtacaccttcgtgacttcccatttgccacccggcttcaacgagtacgacttcgtgcccgagagcttcgaccgggacaaaaccatcgccctgatcatgaacagtagtggcagtaccggattgcccaagggcgtagccctaccgcaccgcaccgcttgtgtccgattcagtcatgcccgcgaccccatcttcggcaaccagatcatccccgacaccgctatcctgagcgtggtgccatttcaccacggcttcggcatgttcaccacgctgggctacttgatctgcggctttcgggtcgtgctcatgtaccgcttcgaggaagagctattcttgcgcagcttgcaagactataagattcaatctgccctgctggtgcccacactatttagcttcttcgctaagagcactctcatcgacaagtacgacctaagcaacttgcacgagatcgccagcggcggggcgccgctcagcaaggaggtaggtgaggccgtggccaaacgcttccacctaccaggcatccgccagggctacggcctgacagaaacaaccagcgccattctgatcacccccgaaggggacgacaagcctggcgcagtaggcaaggtggtgcccttcttcgaggctaaggtggtggacttggacaccggtaagacactgggtgtgaaccagcgcggcgagctgtgcgtccgtggccccatgatcatgagcggctacgttaacaaccccgaggctacaaacgctctcatcgacaaggacggctggctgcatagcggcgacatcgcctactgggacgaggacgagcacttcttcatcgtggaccggctgaagagcctgatcaaatacaagggctaccaggtagccccagccgaactggagagcatcctgctgcaacaccccaacatcttcgacgccggggtcgccggcctgcccgacgacgatgccggcgagctgcccgccgcagtcgtcgtgctggaacacggtaaaaccatgaccgagaaggagatcgtggactatgtggccagccaggttacaaccgccaagaagctgcgcggtggtgttgtgttcgtggacgaggtgcctaaaggactgaccggcaagttggacgcccgcaagatccgcgagattctcattaaggccaagaagggcggcaagatcgccgtctag</nucleotides>
                    </DnaSequence>
                </dnaSequence>
            </DnaComponent>
        </component>
        <component>
            <DnaComponent ns2:about="http://genocad.org/SBOL/doi:10.6084/m9.figshare.1159038/Part:luciferase-005">
                <ns2:type ns2:resource="so:0000316"/>
                <displayId>luciferase-005</displayId>
                <name>luciferase-005</name>
                <description></description>
                <dnaSequence>
                    <DnaSequence ns2:about="http://genocad.org/SBOL/doi:10.6084/m9.figshare.1159038/Part:luciferase-005#seq">
                        <nucleotides>atggaagacgccaaaaacataaagaaaggcccggcgccattctatcctctagaggatggaaccgctggagagcaactgcataaggctatgaagagatacgccctggttcctggaacaattgcttttacagatgcacatatcgaggtgaacatcacgtacgcggaatacttcgaaatgtccgttcggttggcagaagctatgaaacgatatgggctgaatacaaatcacagaatcgtcgtatgcagtgaaaactctcttcaattctttatgccggtgttgggcgcgttatttatcggagttgcagttgcgcccgcgaacgacatttataatgaacgtgaattgctcaacagtatgaacatttcgcagcctaccgtagtgtttgtttccaaaaaggggttgcaaaaaattttgaacgtgcaaaaaaaattaccaataatccagaaaattattatcatggattctaaaacggattaccagggatttcagtcgatgtacacgttcgtcacatctcatctacctcccggttttaatgaatacgattttgtaccagagtcctttgatcgtgacaaaacaattgcactgataatgaattcctctggatctactgggttacctaagggtgtggcccttccgcatagaactgcctgcgtcagattctcgcatgccagagatcctatttttggcaatcaaatcattccggatactgcgattttaagtgttgttccattccatcacggttttggaatgtttactacactcggatatttgatatgtggatttcgagtcgtcttaatgtatagatttgaagaagagctgtttttacgatcccttcaggattacaaaattcaaagtgcgttgctagtaccaaccctattttcattcttcgccaaaagcactctgattgacaaatacgatttatctaatttacacgaaattgcttctgggggcgcacctctttcgaaagaagtcggggaagcggttgcaaaacgcttccatcttccagggatacgacaaggatatgggctcactgagactacatcagctattctgattacacccgagggggatgataaaccgggcgcggtcggtaaagttgttccattttttgaagcgaaggttgtggatctggataccgggaaaacgctgggcgttaatcagagaggcgaattatgtgtcagaggacctatgattatgtccggttatgtaaacaatccggaagcgaccaacgccttgattgacaaggatggatggctacattctggagacatagcttactgggacgaagacgaacacttcttcatagttgaccgcttgaagtctttaattaaatacaaaggatatcaggtggcccccgctgaattggaatcgatattgttacaacaccccaacatcttcgacgcgggcgtggcaggtcttcccgacgatgacgccggtgaacttcccgccgccgttgttgttttggagcacggaaagacgatgacggaaaaagagatcgtggattacgtcgccagtcaagtaacaaccgcgaaaaagttgcgcggaggagttgtgtttgtggacgaagtaccgaaaggtcttaccggaaaactcgacgcaagaaaaatcagagagatcctcataaaggccaagaagggcggaaagtccaaattgtaa</nucleotides>
                    </DnaSequence>
                </dnaSequence>
            </DnaComponent>
        </component>
        <component>
            <DnaComponent ns2:about="http://genocad.org/SBOL/doi:10.6084/m9.figshare.1159038/Part:M13_fwd">
                <ns2:type ns2:resource="so:0005850"/>
                <displayId>M13_fwd</displayId>
                <name>M13 fwd</name>
                <description>common sequencing primer, one of multiple similar variants</description>
                <dnaSequence>
                    <DnaSequence ns2:about="http://genocad.org/SBOL/doi:10.6084/m9.figshare.1159038/Part:M13_fwd#seq">
                        <nucleotides>gtaaaacgacggccagt</nucleotides>
                    </DnaSequence>
                </dnaSequence>
            </DnaComponent>
        </component>
        <component>
            <DnaComponent ns2:about="http://genocad.org/SBOL/doi:10.6084/m9.figshare.1159038/Part:M13_gene_I">
                <ns2:type ns2:resource="so:0000316"/>
                <displayId>M13_gene_I</displayId>
                <name>M13 gene I</name>
                <description>phage assembly</description>
                <dnaSequence>
                    <DnaSequence ns2:about="http://genocad.org/SBOL/doi:10.6084/m9.figshare.1159038/Part:M13_gene_I#seq">
                        <nucleotides>atggctgtttattttgtaactggcaaattaggctctggaaagacgctcgttagcgttggtaagattcaggataaaattgtagctgggtgcaaaatagcaactaatcttgatttaaggcttcaaaacctcccgcaagtcgggaggttcgctaaaacgcctcgcgttcttagaataccggataagccttctatatctgatttgcttgctattgggcgcggtaatgattcctacgatgaaaataaaaacggcttgcttgttctcgatgagtgcggtacttggtttaatacccgttcttggaatgataaggaaagacagccgattattgattggtttctacatgctcgtaaattaggatgggatattatttttcttgttcaggacttatctattgttgataaacaggcgcgttctgcattagctgaacatgttgtttattgtcgtcgtctggacagaattactttaccttttgtcggtactttatattctcttattactggctcgaaaatgcctctgcctaaattacatgttggcgttgttaaatatggcgattctcaattaagccctactgttgagcgttggctttatactggtaagaatttgtataacgcatatgatactaaacaggctttttctagtaattatgattccggtgtttattcttatttaacgccttatttatcacacggtcggtatttcaaaccattaaatttaggtcagaagatgaaattaactaaaatatatttgaaaaagttttctcgcgttctttgtcttgcgattggatttgcatcagcatttacatatagttatataacccaacctaagccggaggttaaaaaggtagtctctcagacctatgattttgataaattcactattgactcttctcagcgtcttaatctaagctatcgctatgttttcaaggattctaagggaaaattaattaatagcgacgatttacagaagcaaggttattcactcacatatattgatttatgtactgtttccattaaaaaaggtaattcaaatgaaattgttaaatgtaattaa</nucleotides>
                    </DnaSequence>
                </dnaSequence>
            </DnaComponent>
        </component>
        <component>
            <DnaComponent ns2:about="http://genocad.org/SBOL/doi:10.6084/m9.figshare.1159038/Part:M13_gene_II">
                <ns2:type ns2:resource="so:0000316"/>
                <displayId>M13_gene_II</displayId>
                <name>M13 gene II</name>
                <description>replication</description>
                <dnaSequence>
                    <DnaSequence ns2:about="http://genocad.org/SBOL/doi:10.6084/m9.figshare.1159038/Part:M13_gene_II#seq">
                        <nucleotides>atgattgacatgctagttttacgattaccgttcatcgattctcttgtttgctccagactctcaggcaatgacctgatagcctttgtagatctctcaaaaatagctaccctctccggcattaatttatcagctagaacggttgaatatcatattgatggtgatttgactgtctccggcctttctcacccttttgaatctttacctacacattactcaggcattgcatttaaaatatatgagggttctaaaaatttttatccttgcgttgaaataaaggcttctcccgcaaaagtattacagggtcataatgtttttggtacaaccgatttagctttatgctctgaggctttattgcttaattttgctaattctttgccttgcctgtatgatttattggatgttaatgctactactattagtagaattgatgccaccttttcagctcgcgccccaaatgaaaatatagctaaacaggttattgaccatttgcgaaatgtatctaatggtcaaactaaatctactcgttcgcagaattgggaatcaactgttatatggaatgaaacttccagacaccgtactttagttgcatatttaaaacatgttgagctacagcattatattcagcaattaagctctaagccatccgcaaaaatgacctcttatcaaaaggagcaattaaaggtactctctaatcctgacctgttggagtttgcttccggtctggttcgctttgaagctcgaattaaaacgcgatatttgaagtctttcgggcttcctcttaatctttttgatgcaatccgctttgcttctgactataatagtcagggtaaagacctgatttttgatttatggtcattctcgttttctgaactgtttaaagcatttgagggggattcaatgaatatttatgacgattccgcagtattggacgctatccagtctaaacattttactattaccccctctggcaaaacttcttttgcaaaagcctctcgctattttggtttttatcgtcgtctggtaaacgagggttatgatagtgttgctcttactatgcctcgtaattccttttggcgttatgtatctgcattagttgaatgtggtattcctaaatctcaactgatgaatctttctacctgtaataatgttgttccgttagttcgttttattaacgtagatttttcttcccaacgtcctgactggtataatgagccagttcttaaaatcgcataa</nucleotides>
                    </DnaSequence>
                </dnaSequence>
            </DnaComponent>
        </component>
        <component>
            <DnaComponent ns2:about="http://genocad.org/SBOL/doi:10.6084/m9.figshare.1159038/Part:M13_gene_III">
                <ns2:type ns2:resource="so:0000316"/>
                <displayId>M13_gene_III</displayId>
                <name>M13 gene III</name>
                <description>minor coat protein</description>
                <dnaSequence>
                    <DnaSequence ns2:about="http://genocad.org/SBOL/doi:10.6084/m9.figshare.1159038/Part:M13_gene_III#seq">
                        <nucleotides>gtgaaaaaattattattcgcaattcctttagttgttcctttctattctcactccgctgaaactgttgaaagttgtttagcaaaatcccatacagaaaattcatttactaacgtctggaaagacgacaaaactttagatcgttacgctaactatgagggctgtctgtggaatgctacaggcgttgtagtttgtactggtgacgaaactcagtgttacggtacatgggttcctattgggcttgctatccctgaaaatgagggtggtggctctgagggtggcggttctgagggtggcggttctgagggtggcggtactaaacctcctgagtacggtgatacacctattccgggctatacttatatcaaccctctcgacggcacttatccgcctggtactgagcaaaaccccgctaatcctaatccttctcttgaggagtctcagcctcttaatactttcatgtttcagaataataggttccgaaataggcagggggcattaactgtttatacgggcactgttactcaaggcactgaccccgttaaaacttattaccagtacactcctgtatcatcaaaagccatgtatgacgcttactggaacggtaaattcagagactgcgctttccattctggctttaatgaggatttatttgtttgtgaatatcaaggccaatcgtctgacctgcctcaacctcctgtcaatgctggcggcggctctggtggtggttctggtggcggctctgagggtggtggctctgagggtggcggttctgagggtggcggctctgagggaggcggttccggtggtggctctggttccggtgattttgattatgaaaagatggcaaacgctaataagggggctatgaccgaaaatgccgatgaaaacgcgctacagtctgacgctaaaggcaaacttgattctgtcgctactgattacggtgctgctatcgatggtttcattggtgacgtttccggccttgctaatggtaatggtgctactggtgattttgctggctctaattcccaaatggctcaagtcggtgacggtgataattcacctttaatgaataatttccgtcaatatttaccttccctccctcaatcggttgaatgtcgcccttttgtctttggcgctggtaaaccatatgaattttctattgattgtgacaaaataaacttattccgtggtgtctttgcgtttcttttatatgttgccacctttatgtatgtattttctacgtttgctaacatactgcgtaataaggagtcttaa</nucleotides>
                    </DnaSequence>
                </dnaSequence>
            </DnaComponent>
        </component>
        <component>
            <DnaComponent ns2:about="http://genocad.org/SBOL/doi:10.6084/m9.figshare.1159038/Part:M13_gene_IV">
                <ns2:type ns2:resource="so:0000316"/>
                <displayId>M13_gene_IV</displayId>
                <name>M13 gene IV</name>
                <description>phage assembly</description>
                <dnaSequence>
                    <DnaSequence ns2:about="http://genocad.org/SBOL/doi:10.6084/m9.figshare.1159038/Part:M13_gene_IV#seq">
                        <nucleotides>atgaaattgttaaatgtaattaattttgttttcttgatgtttgtttcatcatcttcttttgctcaggtaattgaaatgaataattcgcctctgcgcgattttgtaacttggtattcaaagcaatcaggcgaatccgttattgtttctcccgatgtaaaaggtactgttactgtatattcatctgacgttaaacctgaaaatctacgcaatttctttatttctgttttacgtgcaaataattttgatatggtaggttctaacccttccattattcagaagtataatccaaacaatcaggattatattgatgaattgccatcatctgataatcaggaatatgatgataattccgctccttctggtggtttctttgttccgcaaaatgataatgttactcaaacttttaaaattaataacgttcgggcaaaggatttaatacgagttgtcgaattgtttgtaaagtctaatacttctaaatcctcaaatgtattatctattgacggctctaatctattagttgttagtgctcctaaagatattttagataaccttcctcaattcctttcaactgttgatttgccaactgaccagatattgattgagggtttgatatttgaggttcagcaaggtgatgctttagatttttcatttgctgctggctctcagcgtggcactgttgcaggcggtgttaatactgaccgcctcacctctgttttatcttctgctggtggttcgttcggtatttttaatggcgatgttttagggctatcagttcgcgcattaaagactaatagccattcaaaaatattgtctgtgccacgtattcttacgctttcaggtcagaagggttctatctctgttggccagaatgtcccttttattactggtcgtgtgactggtgaatctgccaatgtaaataatccatttcagacgattgagcgtcaaaatgtaggtatttccatgagcgtttttcctgttgcaatggctggcggtaatattgttctggatattaccagcaaggccgatagtttgagttcttctactcaggcaagtgatgttattactaatcaaagaagtattgctacaacggttaatttgcgtgatggacagactcttttactcggtggcctcactgattataaaaacacttctcaggattctggcgtaccgttcctgtctaaaatccctttaatcggcctcctgtttagctcccgctctgattctaacgaggaaagcacgttatacgtgctcgtcaaagcaaccatagtacgcgccctgtag</nucleotides>
                    </DnaSequence>
                </dnaSequence>
            </DnaComponent>
        </component>
        <component>
            <DnaComponent ns2:about="http://genocad.org/SBOL/doi:10.6084/m9.figshare.1159038/Part:M13_gene_IX">
                <ns2:type ns2:resource="so:0000316"/>
                <displayId>M13_gene_IX</displayId>
                <name>M13 gene IX</name>
                <description>minor coat protein</description>
                <dnaSequence>
                    <DnaSequence ns2:about="http://genocad.org/SBOL/doi:10.6084/m9.figshare.1159038/Part:M13_gene_IX#seq">
                        <nucleotides>atgagtgttttagtgtattcttttgcctctttcgttttaggttggtgccttcgtagtggcattacgtattttacccgtttaatggaaacttcctcatga</nucleotides>
                    </DnaSequence>
                </dnaSequence>
            </DnaComponent>
        </component>
        <component>
            <DnaComponent ns2:about="http://genocad.org/SBOL/doi:10.6084/m9.figshare.1159038/Part:M13_gene_V">
                <ns2:type ns2:resource="so:0000316"/>
                <displayId>M13_gene_V</displayId>
                <name>M13 gene V</name>
                <description>replication</description>
                <dnaSequence>
                    <DnaSequence ns2:about="http://genocad.org/SBOL/doi:10.6084/m9.figshare.1159038/Part:M13_gene_V#seq">
                        <nucleotides>atgattaaagttgaaattaaaccatctcaagcccaatttactactcgttctggtgtttctcgtcagggcaagccttattcactgaatgagcagctttgttacgttgatttgggtaatgaatatccggttcttgtcaagattactcttgatgaaggtcagccagcctatgcgcctggtctgtacaccgttcatctgtcctctttcaaagttggtcagttcggttcccttatgattgaccgtctgcgcctcgttccggctaagtaa</nucleotides>
                    </DnaSequence>
                </dnaSequence>
            </DnaComponent>
        </component>
        <component>
            <DnaComponent ns2:about="http://genocad.org/SBOL/doi:10.6084/m9.figshare.1159038/Part:M13_gene_VI">
                <ns2:type ns2:resource="so:0000316"/>
                <displayId>M13_gene_VI</displayId>
                <name>M13 gene VI</name>
                <description>minor coat protein</description>
                <dnaSequence>
                    <DnaSequence ns2:about="http://genocad.org/SBOL/doi:10.6084/m9.figshare.1159038/Part:M13_gene_VI#seq">
                        <nucleotides>atgccagttcttttgggtattccgttattattgcgtttcctcggtttccttctggtaactttgttcggctatctgcttacttttcttaaaaagggcttcggtaagatagctattgctatttcattgtttcttgctcttattattgggcttaactcaattcttgtgggttatctctctgatattagcgctcaattaccctctgactttgttcagggtgttcagttaattctcccgtctaatgcgcttccctgtttttatgttattctctctgtaaaggctgctattttcatttttgacgttaaacaaaaaatcgtttcttatttggattgggataaataa</nucleotides>
                    </DnaSequence>
                </dnaSequence>
            </DnaComponent>
        </component>
        <component>
            <DnaComponent ns2:about="http://genocad.org/SBOL/doi:10.6084/m9.figshare.1159038/Part:M13_gene_VII">
                <ns2:type ns2:resource="so:0000316"/>
                <displayId>M13_gene_VII</displayId>
                <name>M13 gene VII</name>
                <description>minor coat protein</description>
                <dnaSequence>
                    <DnaSequence ns2:about="http://genocad.org/SBOL/doi:10.6084/m9.figshare.1159038/Part:M13_gene_VII#seq">
                        <nucleotides>atggagcaggtcgcggatttcgacacaatttatcaggcgatgatacaaatctccgttgtactttgtttcgcgcttggtataatcgctgggggtcaaagatga</nucleotides>
                    </DnaSequence>
                </dnaSequence>
            </DnaComponent>
        </component>
        <component>
            <DnaComponent ns2:about="http://genocad.org/SBOL/doi:10.6084/m9.figshare.1159038/Part:M13_gene_VIII">
                <ns2:type ns2:resource="so:0000316"/>
                <displayId>M13_gene_VIII</displayId>
                <name>M13 gene VIII</name>
                <description>major coat protein</description>
                <dnaSequence>
                    <DnaSequence ns2:about="http://genocad.org/SBOL/doi:10.6084/m9.figshare.1159038/Part:M13_gene_VIII#seq">
                        <nucleotides>atgaaaaagtctttagtcctcaaagcctctgtagccgttgctaccctcgttccgatgctgtctttcgctgctgagggtgacgatcccgcaaaagcggcctttaactccctgcaagcctcagcgaccgaatatatcggttatgcgtgggcgatggttgttgtcattgtcggcgcaactatcggtatcaagctgtttaagaaattcacctcgaaagcaagctga</nucleotides>
                    </DnaSequence>
                </dnaSequence>
            </DnaComponent>
        </component>
        <component>
            <DnaComponent ns2:about="http://genocad.org/SBOL/doi:10.6084/m9.figshare.1159038/Part:M13_gene_X">
                <ns2:type ns2:resource="so:0000316"/>
                <displayId>M13_gene_X</displayId>
                <name>M13 gene X</name>
                <description>replication</description>
                <dnaSequence>
                    <DnaSequence ns2:about="http://genocad.org/SBOL/doi:10.6084/m9.figshare.1159038/Part:M13_gene_X#seq">
                        <nucleotides>atgaatatttatgacgattccgcagtattggacgctatccagtctaaacattttactattaccccctctggcaaaacttcttttgcaaaagcctctcgctattttggtttttatcgtcgtctggtaaacgagggttatgatagtgttgctcttactatgcctcgtaattccttttggcgttatgtatctgcattagttgaatgtggtattcctaaatctcaactgatgaatctttctacctgtaataatgttgttccgttagttcgttttattaacgtagatttttcttcccaacgtcctgactggtataatgagccagttcttaaaatcgcataa</nucleotides>
                    </DnaSequence>
                </dnaSequence>
            </DnaComponent>
        </component>
        <component>
            <DnaComponent ns2:about="http://genocad.org/SBOL/doi:10.6084/m9.figshare.1159038/Part:M13_gene_XI">
                <ns2:type ns2:resource="so:0000316"/>
                <displayId>M13_gene_XI</displayId>
                <name>M13 gene XI</name>
                <description>phage assembly</description>
                <dnaSequence>
                    <DnaSequence ns2:about="http://genocad.org/SBOL/doi:10.6084/m9.figshare.1159038/Part:M13_gene_XI#seq">
                        <nucleotides>atgaaattaactaaaatatatttgaaaaagttttctcgcgttctttgtcttgcgattggatttgcatcagcatttacatatagttatataacccaacctaagccggaggttaaaaaggtagtctctcagacctatgattttgataaattcactattgactcttctcagcgtcttaatctaagctatcgctatgttttcaaggattctaagggaaaattaattaatagcgacgatttacagaagcaaggttattcactcacatatattgatttatgtactgtttccattaaaaaaggtaattcaaatgaaattgttaaatgtaattaa</nucleotides>
                    </DnaSequence>
                </dnaSequence>
            </DnaComponent>
        </component>
        <component>
            <DnaComponent ns2:about="http://genocad.org/SBOL/doi:10.6084/m9.figshare.1159038/Part:M13_ori-001">
                <ns2:type ns2:resource="SO:0000296"/>
                <displayId>M13_ori-001</displayId>
                <name>M13 ori-001</name>
                <description>M13 bacteriophage origin of replication; arrow indicates direction of (+) strand synthesis</description>
                <dnaSequence>
                    <DnaSequence ns2:about="http://genocad.org/SBOL/doi:10.6084/m9.figshare.1159038/Part:M13_ori-001#seq">
                        <nucleotides>acgcgccctgtagcggcgcattaagcgcggcgggtgtggtggttacgcgcagcgtgaccgctacacttgccagcgccttagcgcccgctcctttcgctttcttcccttcctttctcgccacgttcgccggctttccccgtcaagctctaaatcgggggctccctttagggttccgatttagtgctttacggcacctcgaccccaaaaaacttgatttgggtgatggttcacgtagtgggccatcgccctgatagacggtttttcgccctttgacgttggagtccacgttctttaatagtggactcttgttccaaactggaacaacactcaactctatctcgggctattcttttgatttataagggattttgccgatttcggtctattggttaaaaaatgagctgatttaacaaaaatttaacgcgaattttaacaaaatattaacgtttacaattt</nucleotides>
                    </DnaSequence>
                </dnaSequence>
            </DnaComponent>
        </component>
        <component>
            <DnaComponent ns2:about="http://genocad.org/SBOL/doi:10.6084/m9.figshare.1159038/Part:M13_ori-002">
                <ns2:type ns2:resource="SO:0000296"/>
                <displayId>M13_ori-002</displayId>
                <name>M13 ori-002</name>
                <description>M13 bacteriophage origin of replication; arrow indicates direction of (+) strand synthesis</description>
                <dnaSequence>
                    <DnaSequence ns2:about="http://genocad.org/SBOL/doi:10.6084/m9.figshare.1159038/Part:M13_ori-002#seq">
                        <nucleotides>acgcgccctgtagcggcgcattaagcgcgcgggtgtggtggttacgcgcagcgtgaccgctacacttgccagcgccctagcgcccgctcctttcgctttcttcccttcctttctcgccacgttcgccggctttccccgtcaagctctaaatcgggggctccctttagggttccgatttagagctttacggcacctcgaccgcaaaaaacttgatttgggtgatggttcacgtagtgggccatcgccctgatagacggtttttcgccctttgacgttggagtccacgttctttaatagtggactcttgttccaaactggaacaacactcaaccctatcgcggtctattcttttgatttataagggatgttgccgatttcgg</nucleotides>
                    </DnaSequence>
                </dnaSequence>
            </DnaComponent>
        </component>
        <component>
            <DnaComponent ns2:about="http://genocad.org/SBOL/doi:10.6084/m9.figshare.1159038/Part:M13_ori-003">
                <ns2:type ns2:resource="SO:0000296"/>
                <displayId>M13_ori-003</displayId>
                <name>M13 ori-003</name>
                <description>M13 bacteriophage origin of replication; arrow indicates direction of (+) strand synthesis</description>
                <dnaSequence>
                    <DnaSequence ns2:about="http://genocad.org/SBOL/doi:10.6084/m9.figshare.1159038/Part:M13_ori-003#seq">
                        <nucleotides>acgcgccctgtagcggcgcattaagcgcggcgggtgtggtggttacgcgcagcgtgaccgctacacttgccagcgccctagcgcccgctcctttcgctttcttcccttcctttctcgccacgttcgctttccccgtcaagctctaaatcgggggctccctttagggttccgatttagtgctttacggcacctcgaccccaaaaaacttgatttgggtgatggttcacgtagtgggccatcgccctgatagacggtttttcgccctttgacgttggagtccacgttctttaatagtggactcttgttccaaactggaacaacactcaaccctatctcgggctattcttttgatttataagggattttgccgatttcggcctattggttaaaaaatgagctgatttaacaaaaatttaacgcgaattttaacaaaatattaacgtttacaatttaaatatttgcttatacaatcttcctgtttttggggcttttctgattatcaaccggggt</nucleotides>
                    </DnaSequence>
                </dnaSequence>
            </DnaComponent>
        </component>
        <component>
            <DnaComponent ns2:about="http://genocad.org/SBOL/doi:10.6084/m9.figshare.1159038/Part:M13_ori-004">
                <ns2:type ns2:resource="SO:0000296"/>
                <displayId>M13_ori-004</displayId>
                <name>M13 ori-004</name>
                <description>M13 bacteriophage origin of replication; arrow indicates direction of (+) strand synthesis</description>
                <dnaSequence>
                    <DnaSequence ns2:about="http://genocad.org/SBOL/doi:10.6084/m9.figshare.1159038/Part:M13_ori-004#seq">
                        <nucleotides>acgcgccctgtagcggcgcattaagcgcggcgggtgtggtggttacgcgcagcgtgaccgctacacttgccagcgccctagcgcccgctcctttcgctttcttcccttcctttctcgccacgttcgccggctttccccgtcaagctctaaatcgggggctccctttagggttccgatttagtgctttacggcacctcgaccccaaaaaacttgatttgggtgatggttcacgtagtgggccatcgccctgatagacggtttttcgccctttgacgttggagtccacgttctttaatagtggactcttgttccaaactggaacaacactcaaccctatctcgggctattcttttgatttataagggattttgccgatttcgg</nucleotides>
                    </DnaSequence>
                </dnaSequence>
            </DnaComponent>
        </component>
        <component>
            <DnaComponent ns2:about="http://genocad.org/SBOL/doi:10.6084/m9.figshare.1159038/Part:M13_rev">
                <ns2:type ns2:resource="so:0005850"/>
                <displayId>M13_rev</displayId>
                <name>M13 rev</name>
                <description>common sequencing primer, one of multiple similar variants</description>
                <dnaSequence>
                    <DnaSequence ns2:about="http://genocad.org/SBOL/doi:10.6084/m9.figshare.1159038/Part:M13_rev#seq">
                        <nucleotides>caggaaacagctatgac</nucleotides>
                    </DnaSequence>
                </dnaSequence>
            </DnaComponent>
        </component>
        <component>
            <DnaComponent ns2:about="http://genocad.org/SBOL/doi:10.6084/m9.figshare.1159038/Part:mAzami-Green">
                <ns2:type ns2:resource="so:0000316"/>
                <displayId>mAzami-Green</displayId>
                <name>mAzami-Green</name>
                <description></description>
                <dnaSequence>
                    <DnaSequence ns2:about="http://genocad.org/SBOL/doi:10.6084/m9.figshare.1159038/Part:mAzami-Green#seq">
                        <nucleotides>atggtgagtgtgattaaaccagagatgaagatcaagctgtgtatgagaggcactgtaaacgggcataatttcgtgattgaaggagaaggaaaaggaaatccttacgagggaacgcagattttagacctgaacgtcactgaaggcgcacctctgcctttcgcttacgatatcttgacaacagtgttccagtacggcaacagggcattcaccaagtacccagcagatattcaggactatttcaagcagacttttcctgaggggtatcactgggaaagaagcatgacttatgaagaccagggcatttgcaccgccacaagcaacataagcatgaggggcgactgttttttctatgacattcgttttgatggcaccaactttcctcccaatggtccggttatgcagaagaagactcttaaatgggagccatccactgagaaaatgtacgtagaggatggagtgctgaagggtgatgttaacatgcgcctgttgcttgaaggaggtggccattatcgatgtgatttcaaaactacttacaaagcaaagaaggaggtccgtttgccagacgcgcacaaaattgaccaccgcattgagattttgaagcatgacaaagattacaacaaggtcaagctctatgagaatgccgttgctcgctattctatgctgccgagtcaggccaagtaa</nucleotides>
                    </DnaSequence>
                </dnaSequence>
            </DnaComponent>
        </component>
        <component>
            <DnaComponent ns2:about="http://genocad.org/SBOL/doi:10.6084/m9.figshare.1159038/Part:mBanana">
                <ns2:type ns2:resource="so:0000316"/>
                <displayId>mBanana</displayId>
                <name>mBanana</name>
                <description>mammalian codon-optimized</description>
                <dnaSequence>
                    <DnaSequence ns2:about="http://genocad.org/SBOL/doi:10.6084/m9.figshare.1159038/Part:mBanana#seq">
                        <nucleotides>atggtgagcaagggcgaggagaataacatggccgtcatcaaggagttcatgcgcttcaaggtgcgcatggagggctccgtgaacggccacgagttcgagatcgagggcgagggcgagggccgcccctacgagggcacccagaccgccaagctgaaggtgaccaagggtggccccctgcccttcgcctgggacatcctgtcccctcagttctgttacggctccaaggcctacgtgaagcaccccactggtatccccgactacttcaagctgtccttccccgagggcttcaagtgggagcgcgtgatgaacttcgaggacggcggcgtggtgaccgtggctcaggactcctccctgcaggacggcgagttcatctacaaggtgaagctgcgcggcaccaacttcccctccgacggccccgtaatgcagaagaagaccatgggctgggaggcctcctccgagcggatgtaccccgaggacggcgccctgaagggcgagatcaagatgaggctgaagctgaaggacggcggccactacagcgccgagaccaagaccacctacaaggccaagaagcccgtgcagttgcccggcgcctacatagccggcgagaagatcgacatcacctcccacaatgaggactacactatcgtggaattgtacgagcgcgccgagggccgccactccaccggcggcatggacgagctgtacaagtag</nucleotides>
                    </DnaSequence>
                </dnaSequence>
            </DnaComponent>
        </component>
        <component>
            <DnaComponent ns2:about="http://genocad.org/SBOL/doi:10.6084/m9.figshare.1159038/Part:MBP-001">
                <ns2:type ns2:resource="so:0000316"/>
                <displayId>MBP-001</displayId>
                <name>MBP-001</name>
                <description>This version of the gene does not encode a signal sequence, so MBP will remain in the cytosol.</description>
                <dnaSequence>
                    <DnaSequence ns2:about="http://genocad.org/SBOL/doi:10.6084/m9.figshare.1159038/Part:MBP-001#seq">
                        <nucleotides>aaaatcgaagaaggtaaactggtaatctggattaacggcgataaaggctataacggtctcgctgaagtcggtaagaaattcgagaaagataccggaattaaagtcaccgttgagcatccggataaactggaagagaaattcccacaggttgcggcaactggcgatggccctgacattatcttctgggcacacgaccgctttggtggctacgctcaatctggcctgttggctgaaatcaccccggacaaagcgttccaggacaagctgtatccgtttacctgggatgccgtacgttacaacggcaagctgattgcttacccgatcgctgttgaagcgttatcgctgatttataacaaagatctgctgccgaacccgccaaaaacctgggaagagatcccggcgctggataaagaactgaaagcgaaaggtaagagcgcgctgatgttcaacctgcaagaaccgtacttcacctggccgctgattgctgctgacgggggttatgcgttcaagtatgaaaacggcaagtacgacattaaagacgtgggcgtggataacgctggcgcgaaagcgggtctgaccttcctggttgacctgattaaaaacaaacacatgaatgcagacaccgattactccatcgcagaagctgcctttaataaaggcgaaacagcgatgaccatcaacggcccgtgggcatggtccaacatcgacaccagcaaagtgaattatggtgtaacggtactgccgaccttcaagggtcaaccatccaaaccgttcgttggcgtgctgagcgcaggtattaacgccgccagtccgaacaaagagctggcaaaagagttcctcgaaaactatctgctgactgatgaaggtctggaagcggttaataaagacaaaccgctgggtgccgtagcgctgaagtcttacgaggaagagttggcgaaagatccacgtattgccgccactatggaaaacgcccagaaaggtgaaatcatgccgaacatcccgcagatgtccgctttctggtatgccgtgcgtactgcggtgatcaacgccgccagcggtcgtcagactgtcgatgaagccctgaaagacgcgcagact</nucleotides>
                    </DnaSequence>
                </dnaSequence>
            </DnaComponent>
        </component>
        <component>
            <DnaComponent ns2:about="http://genocad.org/SBOL/doi:10.6084/m9.figshare.1159038/Part:MBP-002">
                <ns2:type ns2:resource="so:0000316"/>
                <displayId>MBP-002</displayId>
                <name>MBP-002</name>
                <description>This version of the gene does not encode a signal sequence, so MBP will remain in the cytosol.</description>
                <dnaSequence>
                    <DnaSequence ns2:about="http://genocad.org/SBOL/doi:10.6084/m9.figshare.1159038/Part:MBP-002#seq">
                        <nucleotides>atgggtaaaatcgaagaaggtaaactggtaatctggattaacggcgataaaggctataacggtctcgctgaagtcggtaagaaattcgagaaagataccggaattaaagtcaccgttgagcatccggataaactggaagagaaattcccacaggttgcggcaactggcgatggccctgacattatcttctgggcacacgaccgctttggtggctacgctcaatctggcctgttggctgaaatcaccccggacaaagcgttccaggacaagctgtatccgtttacctgggatgcggtacgttacaacggcaagctgattgcttacccgatcgctgttgaagcgttatcgctgatttataacaaagatctgctgccgaacccgccaaaaacctgggaagagatcccggcgctggataaagaactgaaagcgaaaggtaagagcgcgctgatgttcaacctgcaagaaccgtacttcacctggccgctgattgctgctgacgggggttatgcgttcaagtatgaaaacggcaagtacgacattaaagacgtgggcgtggataacgctggcgcgaaagcgggtctgaccttcctggttgacctgattaaaaacaaacacatgaatgcagacaccgattactccatcgcagaagctgcctttaataaaggcgaaacagcgatgaccatcaacggcccgtgggcatggtccaacatcgacaccagcaaagtgaattatggtgtaacggtactgccgaccttcaagggtcaaccatccaaaccgttcgttggcgtgctgagcgcaggtattaacgccgccagtccgaacaaagagctggcaaaagagttcctcgaaaactatctgctgactgatgaaggtctggaagcggttaataaagacaaaccgctgggtgccgtagcgctgaagtcttacgaggaagagttggcgaaagatccacgtattgccgccactatggaaaacgcccagaaaggtgaaatcatgccgaacatcccgcagatgtccgctttctggtatgccgtgcgtactgcggtgatcaacgccgccagcggtcgtcagactgtcgatgaagccctgaaagacgcgcagact</nucleotides>
                    </DnaSequence>
                </dnaSequence>
            </DnaComponent>
        </component>
        <component>
            <DnaComponent ns2:about="http://genocad.org/SBOL/doi:10.6084/m9.figshare.1159038/Part:MBP-003">
                <ns2:type ns2:resource="so:0000316"/>
                <displayId>MBP-003</displayId>
                <name>MBP-003</name>
                <description>This version of the gene does not encode a signal sequence, so MBP will remain in the cytosol.</description>
                <dnaSequence>
                    <DnaSequence ns2:about="http://genocad.org/SBOL/doi:10.6084/m9.figshare.1159038/Part:MBP-003#seq">
                        <nucleotides>atgaaaatcgaagaaggtaaactggtaatctggattaacggcgataaaggctataacggtctcgctgaagtcggtaagaaattcgagaaagataccggaattaaagtcaccgttgagcatccggataaactggaagagaaattcccacaggttgcggcaactggcgatggccctgacattatcttctgggcacacgaccgctttggtggctacgctcaatctggcctgttggctgaaatcaccccggacaaagcgttccaggacaagctgtatccgtttacctgggatgccgtacgttacaacggcaagctgattgcttacccgatcgctgttgaagcgttatcgctgatttataacaaagatctgctgccgaacccgccaaaaacctgggaagagatcccggcgctggataaagaactgaaagcgaaaggtaagagcgcgctgatgttcaacctgcaagaaccgtacttcacctggccgctgattgctgctgacgggggttatgcgttcaagtatgaaaacggcaagtacgacattaaagacgtgggcgtggataacgctggcgcgaaagcgggtctgaccttcctggttgacctgattaaaaacaaacacatgaatgcagacaccgattactccatcgcagaagctgcctttaataaaggcgaaacagcgatgaccatcaacggcccgtgggcatggtccaacatcgacaccagcaaagtgaattatggtgtaacggtactgccgaccttcaagggtcaaccatccaaaccgttcgttggcgtgctgagcgcaggtattaacgccgccagtccgaacaaagagctggcaaaagagttcctcgaaaactatctgctgactgatgaaggtctggaagcggttaataaagacaaaccgctgggtgccgtagcgctgaagtcttacgaggaagagttggcgaaagatccacgtattgccgccactatggaaaacgcccagaaaggtgaaatcatgccgaacatcccgcagatgtccgctttctggtatgccgtgcgtactgcggtgatcaacgccgccagcggtcgtcagactgtcgatgaagccctgaaagacgcgcagact</nucleotides>
                    </DnaSequence>
                </dnaSequence>
            </DnaComponent>
        </component>
        <component>
            <DnaComponent ns2:about="http://genocad.org/SBOL/doi:10.6084/m9.figshare.1159038/Part:MBP-004">
                <ns2:type ns2:resource="so:0000316"/>
                <displayId>MBP-004</displayId>
                <name>MBP-004</name>
                <description>This version of the gene does not encode a signal sequence, so MBP will remain in the cytosol.</description>
                <dnaSequence>
                    <DnaSequence ns2:about="http://genocad.org/SBOL/doi:10.6084/m9.figshare.1159038/Part:MBP-004#seq">
                        <nucleotides>atgaaaatcgaagaaggtaaactggtaatctggattaacggcgataaaggctataacggtctcgctgaagtcggtaagaaattcgagaaagataccggaattaaagtcaccgttgagcatccggataaactggaagagaaattcccacaggttgcggcaactggcgatggccctgacattatcttctgggcacacgaccgctttggtggctacgctcaatctggcctgttggctgaaatcaccccggacaaagcgttccaggacaagctgtatccgtttacctgggatgccgtacgttacaacggcaagctgattgcttacccgatcgctgttgaagcgttatcgctgatttataacaaagatctgctgccgaacccgccaaaaacctgggaagagatcccggcgctggataaagaactgaaagcgaaaggtaagagcgcgctgatgttcaacctgcaagaaccgtacttcacctggccgctgattgctgctgacgggggttatgcgttcaagtatgaaaacggcaagtacgacattaaagacgtgggcgtggataacgctggcgcgaaagcgggtctgaccttcctggttgacctgattaaaaacaaacacatgaatgcagacaccgattactccatcgcagaagctgcctttaataaaggcgaaacagcgatgaccatcaacggcccgtgggcatggtccaacatcgacaccagcaaagtgaattatggtgtaacggtactgccgaccttcaagggtcaaccatccaaaccgttcgttggcgtgctgagcgcaggtattaacgccgccagtccgaacaaagagctggcaaaagagttcctcgaaaactatctgctgactgatgaaggtctggaagcggttaataaagacaaaccgctgggtgccgtagcgctgaagtcttacgaggaagagttggcgaaagatccacgtattgccgccaccatggaaaacgcccagaaaggtgaaatcatgccgaacatcccgcagatgtccgctttctggtatgccgtgcgtactgcggtgatcaacgccgccagcggtcgtcagactgtcgatgaagccctgaaagacgcgcagact</nucleotides>
                    </DnaSequence>
                </dnaSequence>
            </DnaComponent>
        </component>
        <component>
            <DnaComponent ns2:about="http://genocad.org/SBOL/doi:10.6084/m9.figshare.1159038/Part:MBP-005">
                <ns2:type ns2:resource="so:0000316"/>
                <displayId>MBP-005</displayId>
                <name>MBP-005</name>
                <description>This version of the gene does not encode a signal sequence, so MBP will remain in the cytosol.</description>
                <dnaSequence>
                    <DnaSequence ns2:about="http://genocad.org/SBOL/doi:10.6084/m9.figshare.1159038/Part:MBP-005#seq">
                        <nucleotides>aaaactgaagaaggtaaactggtaatctggattaacggcgataaaggctataacggtctcgctgaagtcggtaagaaattcgagaaagataccggaattaaagtcaccgttgagcatccggataaactggaagagaaattcccacaggttgcggcaactggcgatggccctgacattatcttctgggcacacgaccgctttggtggctacgctcaatctggcctgttggctgaaatcaccccggacaaagcgttccaggacaagctgtatccgtttacctgggatgccgtacgttacaacggcaagctgattgcttacccgatcgctgttgaagcgttatcgctgatttataacaaagatctgctgccgaacccgccaaaaacctgggaagagatcccggcgctggataaagaactgaaagcgaaaggtaagagcgcgctgatgttcaacctgcaagaaccgtacttcacctggccgctgattgctgctgacgggggttatgcgttcaagtatgaaaacggcaagtacgacattaaagacgtgggcgtggataacgctggcgcgaaagcgggtctgaccttcctggttgacctgattaaaaacaaacacatgaatgcagacaccgattactccatcgcagaagctgcctttaataaaggcgaaacagcgatgaccatcaacggcccgtgggcatggtccaacatcgacaccagcaaagtgaattatggtgtaacggtactgccgaccttcaagggtcaaccatccaaaccgttcgttggcgtgctgagcgcaggtattaacgccgccagtccgaacaaagagctggcgaaagagttcctcgaaaactatctgctgactgatgaaggtctggaagcggttaataaagacaaaccgctgggtgccgtagcgctgaagtcttacgaggaagagttggcgaaagatccacgtattgccgccaccatggaaaacgcccagaaaggtgaaatcatgccgaacatcccgcagatgtccgctttctggtatgccgtgcgtactgcggtgatcaacgccgccagcggtcgtcagactgtcgatgaagccctgaaagacgcgcagact</nucleotides>
                    </DnaSequence>
                </dnaSequence>
            </DnaComponent>
        </component>
        <component>
            <DnaComponent ns2:about="http://genocad.org/SBOL/doi:10.6084/m9.figshare.1159038/Part:MBP-006">
                <ns2:type ns2:resource="so:0000316"/>
                <displayId>MBP-006</displayId>
                <name>MBP-006</name>
                <description>modified to improve crystallization</description>
                <dnaSequence>
                    <DnaSequence ns2:about="http://genocad.org/SBOL/doi:10.6084/m9.figshare.1159038/Part:MBP-006#seq">
                        <nucleotides>aaaatcgaagaaggtaaactggtaatctggattaacggcgataaaggctataacggtctcgctgaagtcggtaagaaattcgagaaagataccggaattaaagtcaccgttgagcatccggataaactggaagagaaattcccacaggttgcggcaactggcgatggccctgacattatcttctgggcacacgaccgctttggtggctacgctcaatctggcctgttggctgaaatcaccccggcagcagcgttccaggacaagctgtatccgtttacctgggatgccgtacgttacaacggcaagctgattgcttacccgatcgctgttgaagcgttatcgctgatttataacaaagatctgctgccgaacccgccaaaaacctgggaagagatcccggcgctggataaagaactgaaagcgaaaggtaagagcgcgctgatgttcaacctgcaagaaccgtacttcacctggccgctgattgctgctgacgggggttatgcgttcaagtatgcagcaggcaagtacgacattaaagacgtgggcgtggataacgctggcgcgaaagcgggtctgaccttcctggttgacctgattaaaaacaaacacatgaatgcagacaccgattactccatcgcagaagctgcctttaataaaggcgaaacagcgatgaccatcaacggcccgtgggcatggtccaacatcgacaccagcgcagtgaattatggtgtaacggtactgccgaccttcaagggtcaaccatccaaaccgttcgttggcgtgctgagcgcaggtattaacgccgccagtccgaacaaagagctggcgaaagagttcctcgaaaactatctgctgactgatgaaggtctggaagcggttaataaagacaaaccgctgggtgccgtagcgctgaagtcttacgaggaagagttggcgaaagatccacgtattgccgccaccatggaaaacgcccagaaaggtgaaatcatgccgaacatcccgcagatgtccgctttctggtatgccgtgcgtactgcggtgatcaacgccgccagcggtcgtcagactgtcgat</nucleotides>
                    </DnaSequence>
                </dnaSequence>
            </DnaComponent>
        </component>
        <component>
            <DnaComponent ns2:about="http://genocad.org/SBOL/doi:10.6084/m9.figshare.1159038/Part:MBP-008">
                <ns2:type ns2:resource="so:0000316"/>
                <displayId>MBP-008</displayId>
                <name>MBP-008</name>
                <description>This version of the gene does not encode a signal sequence, so MBP will remain in the cytosol.</description>
                <dnaSequence>
                    <DnaSequence ns2:about="http://genocad.org/SBOL/doi:10.6084/m9.figshare.1159038/Part:MBP-008#seq">
                        <nucleotides>aaaatcgaagaaggtaaactggtaatctggattaacggcgataaaggctataacggtctcgctgaagtcggtaagaaattcgagaaagataccggaattaaagtcaccgttgagcatccggataaactggaagagaaattcccacaggttgcggcaactggcgatggccctgacattatcttctgggcacacgaccgctttggtggctacgctcaatctggcctgttggctgaaatcaccccggacaaagcgttccaggacaagctgtatccgtttacctgggatgccgtacgttacaacggcaagctgattgcttacccgatcgctgttgaagcgttatcgctgatttataacaaagatctgctgccgaacccgccaaaaacctgggaagagatcccggcgctggataaagaactgaaagcgaaaggtaagagcgcgctgatgttcaacctgcaagaaccgtacttcacctggccgctgattgctgctgacgggggttatgcgttcaagtatgaaaacggcaagtacgacattaaagacgtgggcgtggataacgctggcgcgaaagcgggtctgaccttcctggttgacctgattaaaaacaaacacatgaatgcagacaccgattactccatcgcagaagctgcctttaataaaggcgaaacagcgatgaccatcaacggcccgtgggcatggtccaacatcgacaccagcaaagtgaattatggtgtaacggtactgccgaccttcaagggtcaaccatccaaaccgttcgttggcgtgctgagcgcaggtattaacgccgccagtccgaacaaagagctggcgaaagagttcctcgaaaactatctgctgactgatgaaggtctggaagcggttaataaagacaaaccgctgggtgccgtagcgctgaagtcttacgaggaagagttggcgaaagatccacgtattgccgccaccatggaaaacgcccagaaaggtgaaatcatgccgaacatcccgcagatgtccgctttctggtatgccgtgcgtactgcggtgatcaacgccgccagcggtcgtcagactgtcgat</nucleotides>
                    </DnaSequence>
                </dnaSequence>
            </DnaComponent>
        </component>
        <component>
            <DnaComponent ns2:about="http://genocad.org/SBOL/doi:10.6084/m9.figshare.1159038/Part:MBP-010">
                <ns2:type ns2:resource="so:0000316"/>
                <displayId>MBP-010</displayId>
                <name>MBP-010</name>
                <description>This version of the gene does not encode a signal sequence, so MBP will remain in the cytosol.</description>
                <dnaSequence>
                    <DnaSequence ns2:about="http://genocad.org/SBOL/doi:10.6084/m9.figshare.1159038/Part:MBP-010#seq">
                        <nucleotides>aaaatcgaagaaggtaaactggtaatctggattaacggcgataaaggctataacggtctcgctgaagtcggtaagaaattcgagaaagataccggaattaaagtcaccgttgagcatccggataaactggaagagaaattcccacaggttgcggcaactggcgatggccctgacattatcttctgggcacacgaccgctttggtggctacgctcaatctggcctgttggctgaaatcaccccggacaaagcgttccaggacaagctgtatccgtttacctgggatgccgtacgttacaacggcaagctgattgcttacccgatcgctgttgaagcgttatcgctgatttataacaaagatctgctgccgaacccgccaaaaacctgggaagagatcccggcgctggataaagaactgaaagcgaaaggtaagagcgcgctgatgttcaacctgcaagaaccgtacttcacctggccgctgattgctgctgacgggggttatgcgttcaagtatgaaaacggcaagtacgacattaaagacgtgggcgtggataacgctggcgcgaaagcgggtctgaccttcctggttgacctgattaaaaacaaacacatgaatgcagacaccgattactccatcgcagaagctgcctttaataaaggcgaaacagcgatgaccatcaacggcccgtgggcatggtccaacatcgacaccagcaaagtgaattatggtgtaacggtactgccgaccttcaagggtcaaccatccaaaccgttcgttggcgtgctgagcgcaggtattaacgccgccagtccgaacaaagagctggcaaaagagttcctcgaaaactatctgctgactgatgaaggtctggaagcggttaataaagacaaaccgctgggtgccgtagcgctgaagtcttacgaggaagagttggcgaaagatccacgtattgccgccaccatggaaaacgcccagaaaggtgaaatcatgccgaacatcccgcagatgtccgctttctggtatgccgtgcgtactgcggtgatcaacgccgccagcggtcgtcagactgtcgatgaagccctgaaagacgcgcagact</nucleotides>
                    </DnaSequence>
                </dnaSequence>
            </DnaComponent>
        </component>
        <component>
            <DnaComponent ns2:about="http://genocad.org/SBOL/doi:10.6084/m9.figshare.1159038/Part:mCherry-001">
                <ns2:type ns2:resource="so:0000316"/>
                <displayId>mCherry-001</displayId>
                <name>mCherry-001</name>
                <description>mammalian codon-optimized</description>
                <dnaSequence>
                    <DnaSequence ns2:about="http://genocad.org/SBOL/doi:10.6084/m9.figshare.1159038/Part:mCherry-001#seq">
                        <nucleotides>atggtgagcaagggcgaggaggataacatggccatcatcaaggagttcatgcgcttcaaggtgcacatggagggctccgtgaacggccacgagttcgagatcgagggcgagggcgagggccgcccctacgagggcacccagaccgccaagctgaaggtgaccaagggtggccccctgcccttcgcctgggacatcctgtcccctcagttcatgtacggctccaaggcctacgtgaagcaccccgccgacatccccgactacttgaagctgtccttccccgagggcttcaagtgggagcgcgtgatgaacttcgaggacggcggcgtggtgaccgtgacccaggactcctccctgcaggacggcgagttcatctacaaggtgaagctgcgcggcaccaacttcccctccgacggccccgtaatgcagaagaagaccatgggctgggaggcctcctccgagcggatgtaccccgaggacggcgccctgaagggcgagatcaagcagaggctgaagctgaaggacggcggccactacgacgctgaggtcaagaccacctacaaggccaagaagcccgtgcagctgcccggcgcctacaacgtcaacatcaagttggacatcacctcccacaacgaggactacaccatcgtggaacagtacgaacgcgccgagggccgccactccaccggcggcatggacgagctgtacaagtag</nucleotides>
                    </DnaSequence>
                </dnaSequence>
            </DnaComponent>
        </component>
        <component>
            <DnaComponent ns2:about="http://genocad.org/SBOL/doi:10.6084/m9.figshare.1159038/Part:MCS_1-003">
                <ns2:type ns2:resource="SO:0000001"/>
                <displayId>MCS_1-003</displayId>
                <name>MCS 1-003</name>
                <description>multiple cloning site, part 1</description>
                <dnaSequence>
                    <DnaSequence ns2:about="http://genocad.org/SBOL/doi:10.6084/m9.figshare.1159038/Part:MCS_1-003#seq">
                        <nucleotides>ggtacccggggatcctctagagggcttactaaaagccagataacagtatgcgtatttgcgcgc</nucleotides>
                    </DnaSequence>
                </dnaSequence>
            </DnaComponent>
        </component>
        <component>
            <DnaComponent ns2:about="http://genocad.org/SBOL/doi:10.6084/m9.figshare.1159038/Part:MCS_1-004">
                <ns2:type ns2:resource="SO:0000001"/>
                <displayId>MCS_1-004</displayId>
                <name>MCS 1-004</name>
                <description>multiple cloning site 1</description>
                <dnaSequence>
                    <DnaSequence ns2:about="http://genocad.org/SBOL/doi:10.6084/m9.figshare.1159038/Part:MCS_1-004#seq">
                        <nucleotides>cacatgtgtgctgggcccagccggccagatctgagctcgcggccgcgatatcgctagctcgag</nucleotides>
                    </DnaSequence>
                </dnaSequence>
            </DnaComponent>
        </component>
        <component>
            <DnaComponent ns2:about="http://genocad.org/SBOL/doi:10.6084/m9.figshare.1159038/Part:MCS_1-006">
                <ns2:type ns2:resource="SO:0000001"/>
                <displayId>MCS_1-006</displayId>
                <name>MCS 1-006</name>
                <description>multiple cloning site, part 1</description>
                <dnaSequence>
                    <DnaSequence ns2:about="http://genocad.org/SBOL/doi:10.6084/m9.figshare.1159038/Part:MCS_1-006#seq">
                        <nucleotides>gaattcgagctcggtacccggggatccgcggccgcttctagagggcttactaaaagccagataacagtatgcgtatttgcgcgc</nucleotides>
                    </DnaSequence>
                </dnaSequence>
            </DnaComponent>
        </component>
        <component>
            <DnaComponent ns2:about="http://genocad.org/SBOL/doi:10.6084/m9.figshare.1159038/Part:MCS_1-011">
                <ns2:type ns2:resource="SO:0000001"/>
                <displayId>MCS_1-011</displayId>
                <name>MCS 1-011</name>
                <description>multiple cloning site, part 1</description>
                <dnaSequence>
                    <DnaSequence ns2:about="http://genocad.org/SBOL/doi:10.6084/m9.figshare.1159038/Part:MCS_1-011#seq">
                        <nucleotides>gaattcgagctcggtacccggggatcctctagagggcttactaaaagccagataacagtatgcgtatttgcgcgc</nucleotides>
                    </DnaSequence>
                </dnaSequence>
            </DnaComponent>
        </component>
        <component>
            <DnaComponent ns2:about="http://genocad.org/SBOL/doi:10.6084/m9.figshare.1159038/Part:MCS_2-003">
                <ns2:type ns2:resource="SO:0000001"/>
                <displayId>MCS_2-003</displayId>
                <name>MCS 2-003</name>
                <description>multiple cloning site 2</description>
                <dnaSequence>
                    <DnaSequence ns2:about="http://genocad.org/SBOL/doi:10.6084/m9.figshare.1159038/Part:MCS_2-003#seq">
                        <nucleotides>gaattcccggggatcctctagagtcgacctgcaggcatgcaagctt</nucleotides>
                    </DnaSequence>
                </dnaSequence>
            </DnaComponent>
        </component>
        <component>
            <DnaComponent ns2:about="http://genocad.org/SBOL/doi:10.6084/m9.figshare.1159038/Part:MCS_2-007">
                <ns2:type ns2:resource="SO:0000001"/>
                <displayId>MCS_2-007</displayId>
                <name>MCS 2-007</name>
                <description>multiple cloning site, part 2</description>
                <dnaSequence>
                    <DnaSequence ns2:about="http://genocad.org/SBOL/doi:10.6084/m9.figshare.1159038/Part:MCS_2-007#seq">
                        <nucleotides>ctgcagctcgagatgcatggcgcc</nucleotides>
                    </DnaSequence>
                </dnaSequence>
            </DnaComponent>
        </component>
        <component>
            <DnaComponent ns2:about="http://genocad.org/SBOL/doi:10.6084/m9.figshare.1159038/Part:MCS_2-009">
                <ns2:type ns2:resource="SO:0000001"/>
                <displayId>MCS_2-009</displayId>
                <name>MCS 2-009</name>
                <description>multiple cloning site, part 2</description>
                <dnaSequence>
                    <DnaSequence ns2:about="http://genocad.org/SBOL/doi:10.6084/m9.figshare.1159038/Part:MCS_2-009#seq">
                        <nucleotides>actagtagcggccgctgcaggcatgcctcgagatgcatggcgcc</nucleotides>
                    </DnaSequence>
                </dnaSequence>
            </DnaComponent>
        </component>
        <component>
            <DnaComponent ns2:about="http://genocad.org/SBOL/doi:10.6084/m9.figshare.1159038/Part:MCS_2-012">
                <ns2:type ns2:resource="SO:0000001"/>
                <displayId>MCS_2-012</displayId>
                <name>MCS 2-012</name>
                <description>multiple cloning site, part 2</description>
                <dnaSequence>
                    <DnaSequence ns2:about="http://genocad.org/SBOL/doi:10.6084/m9.figshare.1159038/Part:MCS_2-012#seq">
                        <nucleotides>actagtagcggccgctgcag</nucleotides>
                    </DnaSequence>
                </dnaSequence>
            </DnaComponent>
        </component>
        <component>
            <DnaComponent ns2:about="http://genocad.org/SBOL/doi:10.6084/m9.figshare.1159038/Part:MCS_2-015">
                <ns2:type ns2:resource="SO:0000001"/>
                <displayId>MCS_2-015</displayId>
                <name>MCS 2-015</name>
                <description>multiple cloning site, part 2</description>
                <dnaSequence>
                    <DnaSequence ns2:about="http://genocad.org/SBOL/doi:10.6084/m9.figshare.1159038/Part:MCS_2-015#seq">
                        <nucleotides>actagtagcggccgctgcaggcatgcctcgag</nucleotides>
                    </DnaSequence>
                </dnaSequence>
            </DnaComponent>
        </component>
        <component>
            <DnaComponent ns2:about="http://genocad.org/SBOL/doi:10.6084/m9.figshare.1159038/Part:MCS_A-003">
                <ns2:type ns2:resource="SO:0000001"/>
                <displayId>MCS_A-003</displayId>
                <name>MCS A-003</name>
                <description>multiple cloning site</description>
                <dnaSequence>
                    <DnaSequence ns2:about="http://genocad.org/SBOL/doi:10.6084/m9.figshare.1159038/Part:MCS_A-003#seq">
                        <nucleotides>gtcgacggtaccggacatatgcccgggaattcggccattacggcctgcaggatcc</nucleotides>
                    </DnaSequence>
                </dnaSequence>
            </DnaComponent>
        </component>
        <component>
            <DnaComponent ns2:about="http://genocad.org/SBOL/doi:10.6084/m9.figshare.1159038/Part:MCS_B-004">
                <ns2:type ns2:resource="SO:0000001"/>
                <displayId>MCS_B-004</displayId>
                <name>MCS B-004</name>
                <description>multiple cloning site</description>
                <dnaSequence>
                    <DnaSequence ns2:about="http://genocad.org/SBOL/doi:10.6084/m9.figshare.1159038/Part:MCS_B-004#seq">
                        <nucleotides>ggatccggccgcctcggccctcgagaagctttctagaccattcgtttggcgcgcgggccc</nucleotides>
                    </DnaSequence>
                </dnaSequence>
            </DnaComponent>
        </component>
        <component>
            <DnaComponent ns2:about="http://genocad.org/SBOL/doi:10.6084/m9.figshare.1159038/Part:MCS-002">
                <ns2:type ns2:resource="SO:0000001"/>
                <displayId>MCS-002</displayId>
                <name>MCS-002</name>
                <description>multiple cloning site</description>
                <dnaSequence>
                    <DnaSequence ns2:about="http://genocad.org/SBOL/doi:10.6084/m9.figshare.1159038/Part:MCS-002#seq">
                        <nucleotides>ggatccccggaattcccgggtcgactcgagcggccgc</nucleotides>
                    </DnaSequence>
                </dnaSequence>
            </DnaComponent>
        </component>
        <component>
            <DnaComponent ns2:about="http://genocad.org/SBOL/doi:10.6084/m9.figshare.1159038/Part:MCS-005">
                <ns2:type ns2:resource="SO:0000001"/>
                <displayId>MCS-005</displayId>
                <name>MCS-005</name>
                <description>multiple cloning site</description>
                <dnaSequence>
                    <DnaSequence ns2:about="http://genocad.org/SBOL/doi:10.6084/m9.figshare.1159038/Part:MCS-005#seq">
                        <nucleotides>gggcccccatgggtttaaacgaattctccggatcaggcctgat</nucleotides>
                    </DnaSequence>
                </dnaSequence>
            </DnaComponent>
        </component>
        <component>
            <DnaComponent ns2:about="http://genocad.org/SBOL/doi:10.6084/m9.figshare.1159038/Part:MCS-011">
                <ns2:type ns2:resource="SO:0000001"/>
                <displayId>MCS-011</displayId>
                <name>MCS-011</name>
                <description>multiple cloning site</description>
                <dnaSequence>
                    <DnaSequence ns2:about="http://genocad.org/SBOL/doi:10.6084/m9.figshare.1159038/Part:MCS-011#seq">
                        <nucleotides>gcggccgcaaggggatccgtcgagccaagctt</nucleotides>
                    </DnaSequence>
                </dnaSequence>
            </DnaComponent>
        </component>
        <component>
            <DnaComponent ns2:about="http://genocad.org/SBOL/doi:10.6084/m9.figshare.1159038/Part:MCS-017">
                <ns2:type ns2:resource="SO:0000001"/>
                <displayId>MCS-017</displayId>
                <name>MCS-017</name>
                <description>multiple cloning site</description>
                <dnaSequence>
                    <DnaSequence ns2:about="http://genocad.org/SBOL/doi:10.6084/m9.figshare.1159038/Part:MCS-017#seq">
                        <nucleotides>ctcgagcggccgccagtgtgatggatatctgcagaattccagcacactggcggccgttactagtggatccgagctcggtaccaagctt</nucleotides>
                    </DnaSequence>
                </dnaSequence>
            </DnaComponent>
        </component>
        <component>
            <DnaComponent ns2:about="http://genocad.org/SBOL/doi:10.6084/m9.figshare.1159038/Part:MCS-018">
                <ns2:type ns2:resource="SO:0000001"/>
                <displayId>MCS-018</displayId>
                <name>MCS-018</name>
                <description>multiple cloning site</description>
                <dnaSequence>
                    <DnaSequence ns2:about="http://genocad.org/SBOL/doi:10.6084/m9.figshare.1159038/Part:MCS-018#seq">
                        <nucleotides>ggatcccacgtgatatcctcaatcgcttctagaagcgattgaggagatctgagctcggtacccgggtcgacaggcctctgcagccaagctt</nucleotides>
                    </DnaSequence>
                </dnaSequence>
            </DnaComponent>
        </component>
        <component>
            <DnaComponent ns2:about="http://genocad.org/SBOL/doi:10.6084/m9.figshare.1159038/Part:MCS-022">
                <ns2:type ns2:resource="SO:0000001"/>
                <displayId>MCS-022</displayId>
                <name>MCS-022</name>
                <description>multiple cloning site</description>
                <dnaSequence>
                    <DnaSequence ns2:about="http://genocad.org/SBOL/doi:10.6084/m9.figshare.1159038/Part:MCS-022#seq">
                        <nucleotides>ggatccccaggaattcccgggtcgactcgagcggccgc</nucleotides>
                    </DnaSequence>
                </dnaSequence>
            </DnaComponent>
        </component>
        <component>
            <DnaComponent ns2:about="http://genocad.org/SBOL/doi:10.6084/m9.figshare.1159038/Part:MCS-026">
                <ns2:type ns2:resource="SO:0000001"/>
                <displayId>MCS-026</displayId>
                <name>MCS-026</name>
                <description>multiple cloning site</description>
                <dnaSequence>
                    <DnaSequence ns2:about="http://genocad.org/SBOL/doi:10.6084/m9.figshare.1159038/Part:MCS-026#seq">
                        <nucleotides>ctcgagtgcggccgcaagcttgtcgacggagctcgaattcggatccgaattaattccgatatccatgg</nucleotides>
                    </DnaSequence>
                </dnaSequence>
            </DnaComponent>
        </component>
        <component>
            <DnaComponent ns2:about="http://genocad.org/SBOL/doi:10.6084/m9.figshare.1159038/Part:MCS-027">
                <ns2:type ns2:resource="SO:0000001"/>
                <displayId>MCS-027</displayId>
                <name>MCS-027</name>
                <description>multiple cloning site</description>
                <dnaSequence>
                    <DnaSequence ns2:about="http://genocad.org/SBOL/doi:10.6084/m9.figshare.1159038/Part:MCS-027#seq">
                        <nucleotides>ctcgagtgcggccgcaagcttgtcgacggagctcgaattcggatccgatatcgccatgg</nucleotides>
                    </DnaSequence>
                </dnaSequence>
            </DnaComponent>
        </component>
        <component>
            <DnaComponent ns2:about="http://genocad.org/SBOL/doi:10.6084/m9.figshare.1159038/Part:MCS-029">
                <ns2:type ns2:resource="SO:0000001"/>
                <displayId>MCS-029</displayId>
                <name>MCS-029</name>
                <description>multiple cloning site</description>
                <dnaSequence>
                    <DnaSequence ns2:about="http://genocad.org/SBOL/doi:10.6084/m9.figshare.1159038/Part:MCS-029#seq">
                        <nucleotides>gcgatcgccggcgcgccagatctcaagcttaactagctagcggaccgacgcgttaaacgcggccgctcgaggtttaaacggccggcc</nucleotides>
                    </DnaSequence>
                </dnaSequence>
            </DnaComponent>
        </component>
        <component>
            <DnaComponent ns2:about="http://genocad.org/SBOL/doi:10.6084/m9.figshare.1159038/Part:MCS-031">
                <ns2:type ns2:resource="SO:0000001"/>
                <displayId>MCS-031</displayId>
                <name>MCS-031</name>
                <description>multiple cloning site</description>
                <dnaSequence>
                    <DnaSequence ns2:about="http://genocad.org/SBOL/doi:10.6084/m9.figshare.1159038/Part:MCS-031#seq">
                        <nucleotides>attaccctgttatccctaggcggaccgaagcttgcatgcctgcaggtcgactctagaggatcccacgtgcccgggcgtttaaaccaattgttcgaacgtacgtcgcgactcgagtacgtaggtaccgagctcgaattcgcggccgcgggcccatatggcccaccggtgggccggccagatctgctagcactagtggcgccacgcgtgatatcatgcatgttaacatcgatccatgggcgcgccttaattaaatttaaat</nucleotides>
                    </DnaSequence>
                </dnaSequence>
            </DnaComponent>
        </component>
        <component>
            <DnaComponent ns2:about="http://genocad.org/SBOL/doi:10.6084/m9.figshare.1159038/Part:MCS-033">
                <ns2:type ns2:resource="SO:0000001"/>
                <displayId>MCS-033</displayId>
                <name>MCS-033</name>
                <description>multiple cloning site</description>
                <dnaSequence>
                    <DnaSequence ns2:about="http://genocad.org/SBOL/doi:10.6084/m9.figshare.1159038/Part:MCS-033#seq">
                        <nucleotides>ggatcctcgagcatatg</nucleotides>
                    </DnaSequence>
                </dnaSequence>
            </DnaComponent>
        </component>
        <component>
            <DnaComponent ns2:about="http://genocad.org/SBOL/doi:10.6084/m9.figshare.1159038/Part:MCS-036">
                <ns2:type ns2:resource="SO:0000001"/>
                <displayId>MCS-036</displayId>
                <name>MCS-036</name>
                <description>multiple cloning site</description>
                <dnaSequence>
                    <DnaSequence ns2:about="http://genocad.org/SBOL/doi:10.6084/m9.figshare.1159038/Part:MCS-036#seq">
                        <nucleotides>gagctctgcggccgcgtcgacttgtacaggatcctggtaccc</nucleotides>
[truncated: 287,485 more chars]
