# Supplementary material for: GenoLIB: a database of biological parts derived from a library of common plasmid features
Source: Nucleic Acids Res. 2015 Apr 29;43(10):4823–32. doi: 10.1093/nar/gkv272 (PMC4446419; doi:10.1093/nar/gkv272)
Supplement: SUPPLEMENTARY DATA [file supp_gkv272_nar-03388-h-2014-File009.zip › SBOL_files/labhost_Insect_Cells.xml]

<?xml version="1.0" encoding="UTF-8" standalone="yes"?>
<ns2:RDF xmlns="http://sbols.org/v1#" xmlns:ns2="http://www.w3.org/1999/02/22-rdf-syntax-ns#">
    <Collection ns2:about="http://genocad.org/SBOL/doi:10.6084/m9.figshare.1159038/Collection:Insect_Cells">
        <displayId>Insect Cells</displayId>
        <name>Collection of Insect Cells features</name>
        <description>This is a collection of features that have been associated with Insect Cells plasmids downloaded from the SnapGene Resources repository (http://www.snapgene.com).</description>
        <component>
            <DnaComponent ns2:about="http://genocad.org/SBOL/doi:10.6084/m9.figshare.1159038/Part:10xHis-001">
                <ns2:type ns2:resource="so:0000316"/>
                <displayId>10xHis-001</displayId>
                <name>10xHis-001</name>
                <description></description>
                <dnaSequence>
                    <DnaSequence ns2:about="http://genocad.org/SBOL/doi:10.6084/m9.figshare.1159038/Part:10xHis-001#seq">
                        <nucleotides>catcaccaccatcatcaccatcaccaccac</nucleotides>
                    </DnaSequence>
                </dnaSequence>
            </DnaComponent>
        </component>
        <component>
            <DnaComponent ns2:about="http://genocad.org/SBOL/doi:10.6084/m9.figshare.1159038/Part:10xHis-003">
                <ns2:type ns2:resource="so:0000316"/>
                <displayId>10xHis-003</displayId>
                <name>10xHis-003</name>
                <description></description>
                <dnaSequence>
                    <DnaSequence ns2:about="http://genocad.org/SBOL/doi:10.6084/m9.figshare.1159038/Part:10xHis-003#seq">
                        <nucleotides>caccaccatcaccaccatcaccaccatcac</nucleotides>
                    </DnaSequence>
                </dnaSequence>
            </DnaComponent>
        </component>
        <component>
            <DnaComponent ns2:about="http://genocad.org/SBOL/doi:10.6084/m9.figshare.1159038/Part:6xHis-002">
                <ns2:type ns2:resource="so:0000316"/>
                <displayId>6xHis-002</displayId>
                <name>6xHis-002</name>
                <description></description>
                <dnaSequence>
                    <DnaSequence ns2:about="http://genocad.org/SBOL/doi:10.6084/m9.figshare.1159038/Part:6xHis-002#seq">
                        <nucleotides>catcatcaccatcaccat</nucleotides>
                    </DnaSequence>
                </dnaSequence>
            </DnaComponent>
        </component>
        <component>
            <DnaComponent ns2:about="http://genocad.org/SBOL/doi:10.6084/m9.figshare.1159038/Part:6xHis-004">
                <ns2:type ns2:resource="so:0000316"/>
                <displayId>6xHis-004</displayId>
                <name>6xHis-004</name>
                <description></description>
                <dnaSequence>
                    <DnaSequence ns2:about="http://genocad.org/SBOL/doi:10.6084/m9.figshare.1159038/Part:6xHis-004#seq">
                        <nucleotides>catcaccatcaccatcac</nucleotides>
                    </DnaSequence>
                </dnaSequence>
            </DnaComponent>
        </component>
        <component>
            <DnaComponent ns2:about="http://genocad.org/SBOL/doi:10.6084/m9.figshare.1159038/Part:6xHis-005">
                <ns2:type ns2:resource="so:0000316"/>
                <displayId>6xHis-005</displayId>
                <name>6xHis-005</name>
                <description></description>
                <dnaSequence>
                    <DnaSequence ns2:about="http://genocad.org/SBOL/doi:10.6084/m9.figshare.1159038/Part:6xHis-005#seq">
                        <nucleotides>caccatcatcatcatcat</nucleotides>
                    </DnaSequence>
                </dnaSequence>
            </DnaComponent>
        </component>
        <component>
            <DnaComponent ns2:about="http://genocad.org/SBOL/doi:10.6084/m9.figshare.1159038/Part:6xHis-006">
                <ns2:type ns2:resource="so:0000316"/>
                <displayId>6xHis-006</displayId>
                <name>6xHis-006</name>
                <description></description>
                <dnaSequence>
                    <DnaSequence ns2:about="http://genocad.org/SBOL/doi:10.6084/m9.figshare.1159038/Part:6xHis-006#seq">
                        <nucleotides>caccaccaccaccaccac</nucleotides>
                    </DnaSequence>
                </dnaSequence>
            </DnaComponent>
        </component>
        <component>
            <DnaComponent ns2:about="http://genocad.org/SBOL/doi:10.6084/m9.figshare.1159038/Part:6xHis-007">
                <ns2:type ns2:resource="so:0000316"/>
                <displayId>6xHis-007</displayId>
                <name>6xHis-007</name>
                <description></description>
                <dnaSequence>
                    <DnaSequence ns2:about="http://genocad.org/SBOL/doi:10.6084/m9.figshare.1159038/Part:6xHis-007#seq">
                        <nucleotides>catcatcatcatcatcac</nucleotides>
                    </DnaSequence>
                </dnaSequence>
            </DnaComponent>
        </component>
        <component>
            <DnaComponent ns2:about="http://genocad.org/SBOL/doi:10.6084/m9.figshare.1159038/Part:6xHis-009">
                <ns2:type ns2:resource="so:0000316"/>
                <displayId>6xHis-009</displayId>
                <name>6xHis-009</name>
                <description></description>
                <dnaSequence>
                    <DnaSequence ns2:about="http://genocad.org/SBOL/doi:10.6084/m9.figshare.1159038/Part:6xHis-009#seq">
                        <nucleotides>catcaccaccaccatcac</nucleotides>
                    </DnaSequence>
                </dnaSequence>
            </DnaComponent>
        </component>
        <component>
            <DnaComponent ns2:about="http://genocad.org/SBOL/doi:10.6084/m9.figshare.1159038/Part:6xHis-010">
                <ns2:type ns2:resource="so:0000316"/>
                <displayId>6xHis-010</displayId>
                <name>6xHis-010</name>
                <description></description>
                <dnaSequence>
                    <DnaSequence ns2:about="http://genocad.org/SBOL/doi:10.6084/m9.figshare.1159038/Part:6xHis-010#seq">
                        <nucleotides>caccatcaccaccatcac</nucleotides>
                    </DnaSequence>
                </dnaSequence>
            </DnaComponent>
        </component>
        <component>
            <DnaComponent ns2:about="http://genocad.org/SBOL/doi:10.6084/m9.figshare.1159038/Part:6xHis-011">
                <ns2:type ns2:resource="so:0000316"/>
                <displayId>6xHis-011</displayId>
                <name>6xHis-011</name>
                <description></description>
                <dnaSequence>
                    <DnaSequence ns2:about="http://genocad.org/SBOL/doi:10.6084/m9.figshare.1159038/Part:6xHis-011#seq">
                        <nucleotides>catcatcaccaccatcat</nucleotides>
                    </DnaSequence>
                </dnaSequence>
            </DnaComponent>
        </component>
        <component>
            <DnaComponent ns2:about="http://genocad.org/SBOL/doi:10.6084/m9.figshare.1159038/Part:6xHis-014">
                <ns2:type ns2:resource="so:0000316"/>
                <displayId>6xHis-014</displayId>
                <name>6xHis-014</name>
                <description></description>
                <dnaSequence>
                    <DnaSequence ns2:about="http://genocad.org/SBOL/doi:10.6084/m9.figshare.1159038/Part:6xHis-014#seq">
                        <nucleotides>catcatcaccaccatcac</nucleotides>
                    </DnaSequence>
                </dnaSequence>
            </DnaComponent>
        </component>
        <component>
            <DnaComponent ns2:about="http://genocad.org/SBOL/doi:10.6084/m9.figshare.1159038/Part:8xHis-005">
                <ns2:type ns2:resource="so:0000316"/>
                <displayId>8xHis-005</displayId>
                <name>8xHis-005</name>
                <description></description>
                <dnaSequence>
                    <DnaSequence ns2:about="http://genocad.org/SBOL/doi:10.6084/m9.figshare.1159038/Part:8xHis-005#seq">
                        <nucleotides>caccaccatcaccatcaccatcac</nucleotides>
                    </DnaSequence>
                </dnaSequence>
            </DnaComponent>
        </component>
        <component>
            <DnaComponent ns2:about="http://genocad.org/SBOL/doi:10.6084/m9.figshare.1159038/Part:8xHis-006">
                <ns2:type ns2:resource="so:0000316"/>
                <displayId>8xHis-006</displayId>
                <name>8xHis-006</name>
                <description></description>
                <dnaSequence>
                    <DnaSequence ns2:about="http://genocad.org/SBOL/doi:10.6084/m9.figshare.1159038/Part:8xHis-006#seq">
                        <nucleotides>catcaccaccatcaccaccatcac</nucleotides>
                    </DnaSequence>
                </dnaSequence>
            </DnaComponent>
        </component>
        <component>
            <DnaComponent ns2:about="http://genocad.org/SBOL/doi:10.6084/m9.figshare.1159038/Part:8xHis-007">
                <ns2:type ns2:resource="so:0000316"/>
                <displayId>8xHis-007</displayId>
                <name>8xHis-007</name>
                <description></description>
                <dnaSequence>
                    <DnaSequence ns2:about="http://genocad.org/SBOL/doi:10.6084/m9.figshare.1159038/Part:8xHis-007#seq">
                        <nucleotides>caccaccaccaccaccaccaccac</nucleotides>
                    </DnaSequence>
                </dnaSequence>
            </DnaComponent>
        </component>
        <component>
            <DnaComponent ns2:about="http://genocad.org/SBOL/doi:10.6084/m9.figshare.1159038/Part:Ac5_promoter">
                <ns2:type ns2:resource="so:0000167"/>
                <displayId>Ac5_promoter</displayId>
                <name>Ac5 promoter</name>
                <description>Drosophila melanogaster actin 5C promoter</description>
                <dnaSequence>
                    <DnaSequence ns2:about="http://genocad.org/SBOL/doi:10.6084/m9.figshare.1159038/Part:Ac5_promoter#seq">
                        <nucleotides>catgaatggcatcaactctgaatcaaatctttgcagatgcacctacttctcatttccactgtcacatcatttttccagatctcgctgcctgttatgtggcccacaaaccaagacacgttttatggccattaaagctggctgatcgtcgccaaacaccaaatacatatcaatatgtacattcgagaaagaagcgatcaaagaagcgtcttcgggcgagtaggagaatgcggaggagaaggagaacgagctgatctagtatctctccacaatccaatgccaactgaccaactggccatattcggagcaatttgaagccaatttccatcgcctggcgatcgctccattcttggctatatgtttttcaccgttcccggggccattttcaaagactcgtcggtaagataagattgtgtcactcgctgtctctcttcatttgtcgaagaatgctgaggaatttcgcgatgacgtcggcgagtattttgaagaatgagaataatttgtatttatacgaaaatcagttagtggaattttctacaaaaacatgttatctatagataattttgttgcaaaatatgttgactatgacaaagattgtatgtatatacctttaatgtattctcattttcttatgtatttataatggcaatgatgatactgatgatattttaagatgatgccagaccacaggctgatttctgcgtcttttgccgaacgcagtgcatgtgcggttgttgttttttggaatagtttcaattttcggactgtccgctttgatttcagtttcttggcttattcaaaaagcaaagtaaagccaaaaaagcgagatggcaataccaaatgcggcaaaacggtagtggaaggaaaggggtgcggggcagcggaaggaagggtggggcggggcgtggcggggtctgtggctgggcgcgacgtcaccgacgttggagccactcctttgaccatgtgtgcgtgtgtgtattattcgtgtctcgccactcgccggttgtttttttctttttatctcgctctctctagcgccatctcgtacgcatgctcaacgcaccgcatgttgccgtgtcctttatgcgtcattttggctcgaaataggcaattatttaaacaaagattagtcaacgaaaacgctaaaataaataagtctacaatatggttacttattgccatgtgtgtgcagccaacgatagcaacaaaagcaacaacacagtggctttccctctttcactttttgtttgcaagcgcgtgcgagcaagacggcacgaccggcaaacgcaattacgctgacaaagagcagacgaagttttggccgaaaaacatcaaggcgcctgatacgaatgcatttgcaataacaattgcgatatttaatattgtttatgaagctgtttgacttcaaaacacacaaaaaaaaaaataaaacaaattatttgaaagagaattaggaatcggacagcttatcgttacgggctaacagcacaccgagacgaaatagcttacctgacgtcacagcctctggaagaactgccgccaagcagagagagagagaaaaagagggagagcagcttagaccgcatgtgcttgtgtgtgaggcgtctctctcttcgtctcctgtttgcgcaaacgcatagactgcactgagaaaatcgattacctattttttatgaatgaatatttgcactattactattcaaaactattaagatagcaatcacattcaatagccaaatactataccacctgagcgatgcaacgaaatgatcaatttgagcaaaaatgctgcatatttaggacggcatcattatagaaatgcttcttgctgtgtacttttctctcgtctggcagctgtttcgccgttattgttaaaaccggcttaagttaggtgtgttttctacgactagtgatgcccctactagaagatgtgtgttgcacaaatgtccctgaataaccaatttgaagtgcagatagcagtaaacgtaagctaatatgaatattatttaactgtaatgttttaatatcgctggacattactaataaacccactataaacacatgtacatatgtatgttttggcatacaatgagtagttggggaaaaaatgtgtaaaagcaccgtgaccatcacagcataaagataaccagctgaagtatcgaatatgagtaacccccaaattgaatcacatgccgcaactgataggacccatggaagtacactcttcatggcgatatacaagacacacacaagcacgaacacccagttgcggaggaaattctccgtaaatgaaaacccaatcggcgaacaattcatacccatatatggtaaaagttttgaacgcgacttgagagcggagagcattgcggctgataaggttttagcgctaagcgggctttataaaacgggctgcgggaccagttttcatatcactaccgtttgagttcttgtgctgtgtggatactcctcccgacacaaagccgctccatcagccagcagtcgtctaatccagagac</nucleotides>
                    </DnaSequence>
                </dnaSequence>
            </DnaComponent>
        </component>
        <component>
            <DnaComponent ns2:about="http://genocad.org/SBOL/doi:10.6084/m9.figshare.1159038/Part:AKH_signal_sequence">
                <ns2:type ns2:resource="so:0000316"/>
                <displayId>AKH_signal_sequence</displayId>
                <name>AKH signal sequence</name>
                <description></description>
                <dnaSequence>
                    <DnaSequence ns2:about="http://genocad.org/SBOL/doi:10.6084/m9.figshare.1159038/Part:AKH_signal_sequence#seq">
                        <nucleotides>atgtacaagctcacagtcttcctgatgttcatcgctttcgtcatcatcgctgaggcccag</nucleotides>
                    </DnaSequence>
                </dnaSequence>
            </DnaComponent>
        </component>
        <component>
            <DnaComponent ns2:about="http://genocad.org/SBOL/doi:10.6084/m9.figshare.1159038/Part:AmpR_promoter-009">
                <ns2:type ns2:resource="so:0000167"/>
                <displayId>AmpR_promoter-009</displayId>
                <name>AmpR promoter-009</name>
                <description></description>
                <dnaSequence>
                    <DnaSequence ns2:about="http://genocad.org/SBOL/doi:10.6084/m9.figshare.1159038/Part:AmpR_promoter-009#seq">
                        <nucleotides>cgcggaacccctatttgtttatttttctaaatacattcaaatatgtatccgctcatgagacaataaccctgataaatgcttcaataatattgaaaaaggaagagt</nucleotides>
                    </DnaSequence>
                </dnaSequence>
            </DnaComponent>
        </component>
        <component>
            <DnaComponent ns2:about="http://genocad.org/SBOL/doi:10.6084/m9.figshare.1159038/Part:AmpR_promoter-012">
                <ns2:type ns2:resource="so:0000167"/>
                <displayId>AmpR_promoter-012</displayId>
                <name>AmpR promoter-012</name>
                <description></description>
                <dnaSequence>
                    <DnaSequence ns2:about="http://genocad.org/SBOL/doi:10.6084/m9.figshare.1159038/Part:AmpR_promoter-012#seq">
                        <nucleotides>cgcggaacccctatttctttatttttctaaatacattcaaatatgtatccgctcatgagacaataaccctgataaatgcttcaataatattgaaaaaggaagagt</nucleotides>
                    </DnaSequence>
                </dnaSequence>
            </DnaComponent>
        </component>
        <component>
            <DnaComponent ns2:about="http://genocad.org/SBOL/doi:10.6084/m9.figshare.1159038/Part:AmpR-013">
                <ns2:type ns2:resource="so:0000316"/>
                <displayId>AmpR-013</displayId>
                <name>AmpR-013</name>
                <description>confers resistance to ampicillin, carbenicillin, and related antibiotics</description>
                <dnaSequence>
                    <DnaSequence ns2:about="http://genocad.org/SBOL/doi:10.6084/m9.figshare.1159038/Part:AmpR-013#seq">
                        <nucleotides>atgagtattcaacatttccgtgtcgcccttattcccttttttgcggcattttgccttcctgtttttgctcacccagaaacgctggtgaaagtaaaagatgctgaagatcagttgggtgcacgagtgggttacatcgaactggatctcaacagcggtaagatccttgagagttttcgccccgaagaacgttttccaatgatgagcacttttaaagttctgctatgtggcgcggtattatcccgtattgacgccgggcaagagcaactcggtcgccgcatacactattctcagaatgacttggttgagtactcaccagtcacagaaaagcatcttacggatggcatgacagtaagagaattatgcagtgctgccataaccatgagtgataacactgcggccaacttacttctgacaacgatcggaggaccgaaggagctaaccgcttttttgcacaacatgggggatcatgtaactcgccttgatcgttgggaaccggagctgaatgaagccataccaaacgacgagcgtgacaccacgatgcctgtagcaatggcaacaacgttgcgcaaactattaactggcgaactacttactctagcttcccggcaacaattaatagactggatggaggcggataaagttgcaggaccacttctgcgctcggcccttccggctggctggtttattgctgataaatctggagccggtgagcgtgggtctcgcggtatcattgcagcactggggccagatggtaagccctcccgtatcgtagttatctacacgacggggagtcaggcaactatggatgaacgaaatagacagatcgctgagataggtgcctcactgattaagcattggtaa</nucleotides>
                    </DnaSequence>
                </dnaSequence>
            </DnaComponent>
        </component>
        <component>
            <DnaComponent ns2:about="http://genocad.org/SBOL/doi:10.6084/m9.figshare.1159038/Part:AmpR-017">
                <ns2:type ns2:resource="so:0000316"/>
                <displayId>AmpR-017</displayId>
                <name>AmpR-017</name>
                <description>confers resistance to ampicillin, carbenicillin, and related antibiotics</description>
                <dnaSequence>
                    <DnaSequence ns2:about="http://genocad.org/SBOL/doi:10.6084/m9.figshare.1159038/Part:AmpR-017#seq">
                        <nucleotides>atgagtattcaacatttccgtgtcgcccttattcccttttttgcggcattttgccttcctgtttttgctcacccagaaacgctggtgaaagtaaaagatgctgaagatcagttgggtgcacgagtgggttacatcgaactggatctcaacagcggtaagatccttgagagttttcgccccgaagaacgttttccaatgatgagcacttttaaagttctgctatgtggcgcggtattatcccgtgttgacgccgggcaagagcaactcggtcgccgcatacactattctcagaatgacttggttgagtactcaccagtcacagaaaagcatcttacggatggcatgacagtaagagaattatgcagtgctgccataaccatgagtgataacactgcggccaacttacttctgacaacgatcggaggaccgaaggagctaaccgcttttttgcacaacatgggggatcatgtaactcgccttgatcgttgggaaccggagctgaatgaagccataccaaacgacgagcgtgacaccacgatgcctgcagcaatggcaacaacgttgcgcaaactattaactggcgaactacttactctagcttcccggcaacaattaatagactggatggaggcggataaagttgcaggaccacttctgcgctcggcccttccggctggctggtttattgctgataaatctggagccggtgagcgtgggtctcgcggtatcattgcagcactggggccagatggtaagccctcccgtatcgtagttatctacacgacggggagtcaggcaactatggatgaacgaaatagacagatcgctgagataggtgcctcactgattaagcattggtaa</nucleotides>
                    </DnaSequence>
                </dnaSequence>
            </DnaComponent>
        </component>
        <component>
            <DnaComponent ns2:about="http://genocad.org/SBOL/doi:10.6084/m9.figshare.1159038/Part:ATG">
                <ns2:type ns2:resource="so:0000316"/>
                <displayId>ATG</displayId>
                <name>ATG</name>
                <description></description>
                <dnaSequence>
                    <DnaSequence ns2:about="http://genocad.org/SBOL/doi:10.6084/m9.figshare.1159038/Part:ATG#seq">
                        <nucleotides>atg</nucleotides>
                    </DnaSequence>
                </dnaSequence>
            </DnaComponent>
        </component>
        <component>
            <DnaComponent ns2:about="http://genocad.org/SBOL/doi:10.6084/m9.figshare.1159038/Part:attR1-001">
                <ns2:type ns2:resource="so:0000410"/>
                <displayId>attR1-001</displayId>
                <name>attR1-001</name>
                <description>recombination site for the Gateway(R) LR reaction</description>
                <dnaSequence>
                    <DnaSequence ns2:about="http://genocad.org/SBOL/doi:10.6084/m9.figshare.1159038/Part:attR1-001#seq">
                        <nucleotides>acaagtttgtacaaaaaagctgaacgagaaacgtaaaatgatataaatatcaatatattaaattagattttgcataaaaaacagactacataatactgtaaaacacaacatatccagtcactatg</nucleotides>
                    </DnaSequence>
                </dnaSequence>
            </DnaComponent>
        </component>
        <component>
            <DnaComponent ns2:about="http://genocad.org/SBOL/doi:10.6084/m9.figshare.1159038/Part:attR2-001">
                <ns2:type ns2:resource="so:0000410"/>
                <displayId>attR2-001</displayId>
                <name>attR2-001</name>
                <description>recombination site for the Gateway(R) LR reaction</description>
                <dnaSequence>
                    <DnaSequence ns2:about="http://genocad.org/SBOL/doi:10.6084/m9.figshare.1159038/Part:attR2-001#seq">
                        <nucleotides>accactttgtacaagaaagctgaacgagaaacgtaaaatgatataaatatcaatatattaaattagattttgcataaaaaacagactacataatactgtaaaacacaacatatccagtcactatg</nucleotides>
                    </DnaSequence>
                </dnaSequence>
            </DnaComponent>
        </component>
        <component>
            <DnaComponent ns2:about="http://genocad.org/SBOL/doi:10.6084/m9.figshare.1159038/Part:baculovirus_recombination_region_(lef2/ORF603)-001">
                <ns2:type ns2:resource="so:0000298"/>
                <displayId>baculovirus_recombination_region_(lef2/ORF603)-001</displayId>
                <name>baculovirus recombination region (lef2/ORF603)-001</name>
                <description>contains ORF603 and part of lef2</description>
                <dnaSequence>
                    <DnaSequence ns2:about="http://genocad.org/SBOL/doi:10.6084/m9.figshare.1159038/Part:baculovirus_recombination_region_(lef2/ORF603)-001#seq">
                        <nucleotides>tgcatcttttaatcaaatcccaagatgtgtataaaccaccaaactgccaaaaaatgaaaactgtcgacaagctctgtccgtttgctggcaactgcaagggtctcaatcctatttgtaattattgaataataaaacaattataaatgctaaatttgttttttattaacgatacaaaccaaacgcaacaagaacatttgtagtattatctataattgaaaacgcgtagttataatcgctgaggtaatatttaaaatcattttcaaatgattcacagttaatttgcgacaatataattttattttcacataaactagacgccttgtcgtcttcttcttcgtattccttctctttttcatttttctcttcataaaaattaacatagttattatcgtatccatatatgtatctatcgtatagagtaaattttttgttgtcataaatatatatgtcttttttaatggggtgtatagtaccgctgcgcatagtttttctgtaatttacaacagtgctattttctggtagttcttcggagtgtgttgctttaattattaaatttatataatcaatgaatttgggatcgtcggttttgtacaatatgttgccggcatagtacgcagcttcttctagttcaattacaccattttttagcagcaccggattaacataactttccaaaatgttgtacgaaccgttaaacaaaaacagttcacctcccttttctatactattgtctgcgagcagttgtttgttgttaaaaataacagccattgtaatgagacgcacaaactaatatcacaaactggaaatgtctatcaatatatagttgct</nucleotides>
                    </DnaSequence>
                </dnaSequence>
            </DnaComponent>
        </component>
        <component>
            <DnaComponent ns2:about="http://genocad.org/SBOL/doi:10.6084/m9.figshare.1159038/Part:baculovirus_recombination_region_(lef2/ORF603)-003">
                <ns2:type ns2:resource="so:0000298"/>
                <displayId>baculovirus_recombination_region_(lef2/ORF603)-003</displayId>
                <name>baculovirus recombination region (lef2/ORF603)-003</name>
                <description>contains ORF603 and part of lef2</description>
                <dnaSequence>
                    <DnaSequence ns2:about="http://genocad.org/SBOL/doi:10.6084/m9.figshare.1159038/Part:baculovirus_recombination_region_(lef2/ORF603)-003#seq">
                        <nucleotides>tgcatcttttaatcaaatcccaagatgtgtataaaccaccaaactgccaaaaaatgaaaactgtcgacaagctctgtccgtttgctggcaactgcaagggtctcaatcctatttgtaattattgaataataaaacaattataaatgctaaatttgttttttattaacgatacaaaccaaacgcaacaagaacatttgtagtattatctataattgaaaacgcgtagttataatcgctgaggtaatatttaaaatcattttcaaatgattcacagttaatttgcgacaatataattttattttcacataaactagacgccttgtcgtcttcttcttcgtattccttctctttttcatttttctcctcataaaaattaacatagttattatcgtatccatatatgtatctatcgtatagagtaaattttttgttgtcataaatatatatgtcttttttaatggggtgtatagtaccgctgcgcatagtttttctgtaatttacaacagtgctattttctggtagttcttcggagtgtgttgctttaattattaaatttatataatcaatgaatttgggatcgtcggttttgtacaatatgttgccggcatagtacgcagcttcttctagttcaattacaccattttttagcagcaccggattaacataactttccaaaatgttgtacgaaccgttaaacaaaaacagttcacctcccttttctatactattgtctgcgagcagttgtttgttgttaaaaataacagccattgtaatgagacgcacaaactaatatcacaaactggaaatgtctatcaatatatagttgct</nucleotides>
                    </DnaSequence>
                </dnaSequence>
            </DnaComponent>
        </component>
        <component>
            <DnaComponent ns2:about="http://genocad.org/SBOL/doi:10.6084/m9.figshare.1159038/Part:baculovirus_recombination_region_(lef2/ORF603)-004">
                <ns2:type ns2:resource="so:0000298"/>
                <displayId>baculovirus_recombination_region_(lef2/ORF603)-004</displayId>
                <name>baculovirus recombination region (lef2/ORF603)-004</name>
                <description>contains ORF603 and part of lef2</description>
                <dnaSequence>
                    <DnaSequence ns2:about="http://genocad.org/SBOL/doi:10.6084/m9.figshare.1159038/Part:baculovirus_recombination_region_(lef2/ORF603)-004#seq">
                        <nucleotides>tgcatcttttaatcaaatcccaagatgtgtataaaccaccaaactgccaaaaaatgaaaactgtcgacaagctctgtccgtttgctggcaactgcaagggtctcaatcctatttgtaattattgaataataaaacaattataaatgtcaaatttgttttttattaacgatacaaaccaaacgcaacaagaacatttgtagtattatctataattgaaaacgcgtagttataatcgctgaggtaatatttaaaatcattttcaaatgattcacagttaatttgcgacaatataattttattttcacataaactagacgccttgtcgtcttcttcttcgtattccttctctttttcatttttctcctcataaaaattaacatagttattatcgtatccatatatgtatctatcgtatagagtaaattttttgttgtcataaatatatatgtcttttttaatggggtgtatagtaccgctgcgcatagtttttctgtaatttacaacagtgctattttctggtagttcttcggagtgtgttgctttaattattaaatttatataatcaatgaatttgggatcgtcggttttgtacaatatgttgccggcatagtacgcagcttcttctagttcaattacaccattttttagcagcaccggattaacataactttccaaaatgttgtacgaaccgttaaacaaaaacagttcacctcccttttctatactattgtctgcgagcagttgtttgttgttaaaaataacagccattgtaatgagacgcacaaactaatatcacaaactggaaatgtctatcaatatatagttgct</nucleotides>
                    </DnaSequence>
                </dnaSequence>
            </DnaComponent>
        </component>
        <component>
            <DnaComponent ns2:about="http://genocad.org/SBOL/doi:10.6084/m9.figshare.1159038/Part:baculovirus_recombination_region_(ORF1629)-001">
                <ns2:type ns2:resource="so:0000298"/>
                <displayId>baculovirus_recombination_region_(ORF1629)-001</displayId>
                <name>baculovirus recombination region (ORF1629)-001</name>
                <description>contains part of ORF1629</description>
                <dnaSequence>
                    <DnaSequence ns2:about="http://genocad.org/SBOL/doi:10.6084/m9.figshare.1159038/Part:baculovirus_recombination_region_(ORF1629)-001#seq">
                        <nucleotides>gttattagtacatttattaagcgctagattctgtgcgttgttgatttacagacaattgttgtacgtattttaataattcattaaatttataatctttagggtggtatgttagagcgaaaatcaaatgattttcagcgtctttatatctgaatttaaatattaaatcctcaatagatttgtaaaataggtttcgattagtttcaaacaagggttgtttttccgaaccgatggctggactatctaatggattttcgctcaacgccacaaaacttgccaaatcttgtagcagcaatctagctttgtcgatattcgtttgtgttttgttttgtaataaaggttcgacgtcgttcaaaatattatgcgcttttgtatttctttcatcactgtcgttagtgtacaattgactcgacgtaaacacgttaaatagagcttggacatatttaacatcgggcgtgttagctttattaggccgattatcgtcgtcgtcccaaccctcgtcgttagaagttgcttccgaagacgattttgccatagccacacgacgcctattaattgtgtcggctaacacgtccgcgatcaaatttgtagttgagctttttggaattatttctgattgcgggcgtttttgggcgggtttcaatctaactgtgcccgattttaattcagacaacacgttagaaagcgatggtgcaggcggtggtaacatttcagacggcaaatctactaatggcggcggtggtggagctgatgataaatctaccatcggtggaggcgcaggcggggctggcggcggaggcggaggcggaggtggtggcggtgatgcagacggcggtttaggctcaaatgtctctttaggcaacacagtcggcacctcaactattgtactggtttcgggcgccgtttttggtttgaccggtctgagacgagtgcgatttttttcgtttctaatagcttccaacaattgttgtctgtcgtctaaaggtgcagcgggttgaggttccgtcggcattggtggagcgggcggcaattcagacatcgatggtggtggtggtggtggaggcgctggaatgttaggcacgggagaaggtggtggcggcggtgccgccggtataatttgttctggtttagtttgttcgcgcacgattgtgggcaccggcgcaggcgccgctggctgcacaacggaaggtcgtctgcttcgaggcagcgcttggggtggtggcaattcaatattataattggaatacaaatcgtaaaaatctgctataagcattgtaatttcgctatcgtttaccgtgccgatatttaacaaccgctcaatgtaagcaattgtattgtaaagagattgtctcaagctcgga</nucleotides>
                    </DnaSequence>
                </dnaSequence>
            </DnaComponent>
        </component>
        <component>
            <DnaComponent ns2:about="http://genocad.org/SBOL/doi:10.6084/m9.figshare.1159038/Part:baculovirus_recombination_region_(ORF1629)-003">
                <ns2:type ns2:resource="so:0000298"/>
                <displayId>baculovirus_recombination_region_(ORF1629)-003</displayId>
                <name>baculovirus recombination region (ORF1629)-003</name>
                <description>contains part of ORF1629</description>
                <dnaSequence>
                    <DnaSequence ns2:about="http://genocad.org/SBOL/doi:10.6084/m9.figshare.1159038/Part:baculovirus_recombination_region_(ORF1629)-003#seq">
                        <nucleotides>ggaggaaattctccttgaagtttccctggtgttcaaagtaaaggagtttgcaccagacgcacctctgttcactggtccggcgtattaaaacacgatacattgttattagtacatttattaagcgctagattctgtgcgttgttgatttacagacaattgttgtacgtattttaataattcattaaatttataatctttagggtggtatgttagagcgaaaatcaaatgattttcagcgtctttatatctgaatttaaatattaaatcctcaatagatttgtaaaataggtttcgattagtttcaaacaagggttgtttttccgaaccgatggctggactatctaatggattttcgctcaacgccacaaaacttgccaaatcttgtagcagcaatctagctttgtcgatattcgtttgtgttttgttttgtaataaaggttcgacgtcgttcaaaatattatgcgcttttgtatttctttcatcactgtcgttagtgtacaattgactcgacgtaaacacgttaaataaagcttggacatatttaacatcgggcgtgttagctttattaggccgattatcgtcgtcgtcccaaccctcgtcgttagaagttgcttccgaagacgattttgccatagccacacgacgcctattaattgtgtcggctaacacgtccgcgatcaaatttgtagttgagctttttggaatt</nucleotides>
                    </DnaSequence>
                </dnaSequence>
            </DnaComponent>
        </component>
        <component>
            <DnaComponent ns2:about="http://genocad.org/SBOL/doi:10.6084/m9.figshare.1159038/Part:baculovirus_recombination_region_(ORF1629)-004">
                <ns2:type ns2:resource="so:0000298"/>
                <displayId>baculovirus_recombination_region_(ORF1629)-004</displayId>
                <name>baculovirus recombination region (ORF1629)-004</name>
                <description>contains part of ORF1629</description>
                <dnaSequence>
                    <DnaSequence ns2:about="http://genocad.org/SBOL/doi:10.6084/m9.figshare.1159038/Part:baculovirus_recombination_region_(ORF1629)-004#seq">
                        <nucleotides>ggaggaaattctccttgaagtttccctggtgttcaaagtaaaggagtttgcaccagacgcacctctgttcactggtccggcgtattaaaacacgatacattgttattagtacatttattaagcgctagattctgtgcgttgttgatttacagacaattgttgtacgtattttaataattcattaaatttataatctttagggtggtatgttagagcgaaaatcaaatgattttcagcgtctttatatctgaatttaaatattaaatcctcaatagatttgtaaaataggtttcgattagtttcaaacaagggttgtttttccgaaccgatggctggactatctaatggattttcgctcaacgccacaaaacttgccaaatcttgtagcagcaatctagctttgtcgatattcgtttgtgttttgttttgtaataaaggttcgacgtcgttcaaaatattatgcgcttttgtatttctttcatcactgtcgttagtgtacaattgactcgacgtaaacacgttaaataaagcttggacatatttaacatcgggcgtgttagctttattaggccgattatcgtcgtcgtcccaaccctcgtcgttagaagttgcttccgaagacgattttgccatagccacacgacgcctattaattgtgtcggctaacacgtccgcgatcaaatttgtagttgagctttttggaattatttctgattgcgggcgtttttgggcgggtttcaatctaactgtgcccgattttaattcagacaacacgttagaaagcgatggtgcaggcggtggtaacatttcagacggcaaatctactaatggcggcggtggtggagctgatgataaatctaccatcggtggaggcgcaggcggggctggcggcggaggcggaggcggaggtggtggcggtgatgcagacggcggtttaggctcaaatgtctctttaggcaacacagtcggcacctcaactattgtactggtttcgggcgccgtttttggtttgaccggtctgagacgagtgcgatttttttcgtttctaatagcttccaacaattgttgtctgtcgtctaaaggtgcagcgggttgaggttccgtcggcattggtggagcgggcggcaattcagacatcgatggtggtggtggtggtggaggcgctggaatgttaggcacgggagaaggtggtggcggcggtgccgccggtataatttgttctggtttagtttgttcgcgcacgattgtgggcaccggcgcaggcgccgctggctgcacaacggaaggtcgtctgcttcgaggcagcgcttggggtggtggcaattcaatattataattggaatacaaatcgtaaaaatctgctataagcattgtaatttcgctatcgtttaccgtgccgatatttaacaaccgctcaatgtaagcaattgtattgtaaagagattgtctcaagctcgga</nucleotides>
                    </DnaSequence>
                </dnaSequence>
            </DnaComponent>
        </component>
        <component>
            <DnaComponent ns2:about="http://genocad.org/SBOL/doi:10.6084/m9.figshare.1159038/Part:baculovirus_recombination_region_(ORF1629)-006">
                <ns2:type ns2:resource="so:0000298"/>
                <displayId>baculovirus_recombination_region_(ORF1629)-006</displayId>
                <name>baculovirus recombination region (ORF1629)-006</name>
                <description>contains part of ORF1629</description>
                <dnaSequence>
                    <DnaSequence ns2:about="http://genocad.org/SBOL/doi:10.6084/m9.figshare.1159038/Part:baculovirus_recombination_region_(ORF1629)-006#seq">
                        <nucleotides>gttattagtacatttattaagcgctagattctgtgcgttgttgatttacagacaattgttgtacgtattttaataattcattaaatttataatctttagggtggtatgttagagcgaaaatcaaatgattttcagcgtctttatatctgaatttaaatattaaatcctcaatagatttgtaaaataggtttcgattagtttcaaacaagggttgtttttccgaaccgatggctggactatctaatggattttcgctcaacgccacaaaacttgccaaatcttgtagcagcaatctagctttgtcgatattcgtttgtgttttgttttgtaataaaggttcgacgtcgttcaaaatattatgcgcttttgtatttctttcatcactgtcgttagtgtacaattgactcgacgtaaacacgttaaataaagcttggacatatttaacatcgggcgtgttagctttattaggccgattatcgtcgtcgtcccaaccctcgtcgttagaagttgcttccgaagacgattttgccatagccacacgacgcctattaattgtgtcggctaacacgtccgcgatcaaatttgtagttgagctttttggaattatttctgattgcgggcgtttttgggcgggtttcaatctaactgtgcccgattttaattcagacaacacgttagaaagcgatggtgcaggcggtggtaacatttcagacggcaaatctactaatggcggcggtggtggagctgatgataaatctaccatcggtggaggcgcaggcggggctggcggcggaggcggaggcggaggtggtggcggtgatgcagacggcggtttaggctcaaatgtctctttaggcaacacagtcggcacctcaactattgtactggtttcgggcgccgtttttggtttgaccggtctgagacgagtgcgatttttttcgtttctaatagcttccaacaattgttgtctgtcgtctaaaggtgcagcgggttgaggttccgtcggcattggtggagcgggcggcaattcagacatcgatggtggtggtggtggtggaggcgctggaatgttaggcacgggagaaggtggtggcggcggtgccgccggtataatttgttctggtttagtttgttcgcgcacgattgtgggcaccggcgcaggcgccgctggctgcacaacggaaggtcgtctgcttcgaggcagcgcttggggtggtggcaattcaatattataattggaatacaaatcgtaaaaatctgctataagcattgtaatttcgctatcgtttaccgtgccgatatttaacaaccgctcaatgtaagcaattgtattgtaaagagattgtctcaagctcgga</nucleotides>
                    </DnaSequence>
                </dnaSequence>
            </DnaComponent>
        </component>
        <component>
            <DnaComponent ns2:about="http://genocad.org/SBOL/doi:10.6084/m9.figshare.1159038/Part:baculovirus_recombination_region_(ORF603)">
                <ns2:type ns2:resource="so:0000298"/>
                <displayId>baculovirus_recombination_region_(ORF603)</displayId>
                <name>baculovirus recombination region (ORF603)</name>
                <description>contains ORF603 and part of lef2</description>
                <dnaSequence>
                    <DnaSequence ns2:about="http://genocad.org/SBOL/doi:10.6084/m9.figshare.1159038/Part:baculovirus_recombination_region_(ORF603)#seq">
                        <nucleotides>gtaatatttaaaatcattttcaaatgattcacagttaatttgcgacaatataattttattttcacataaactagacgccttgtcgtcttcttcttcgtattccttctctttttcatttttctcctcataaaaattaacatagttattatcgtatccatatatgtatctatcgtatagagtaaattttttgttgtcataaatatatatgtcttttttaatggggtgtatagtaccgctgcgcatagtttttctgtaatttacaacagtgctattttctggtagttcttcggagtgtgttgctttaattattaaatttatataatcaatgaatttgggatcgtcggttttgtacaatatgttgccggcatagtacgcagcttcttctagttcaattacaccattttttagcagcaccggattaacataactttccaaaatgttgtacgaaccgttaaacaaaaacagttcacctcccttttctatactattgtctgcgagcagttgtttgttgttaaaaataacagccattgtaatgagacgcacaaactaatatcacaaactggaaatgtctatcaatatatagttgct</nucleotides>
                    </DnaSequence>
                </dnaSequence>
            </DnaComponent>
        </component>
        <component>
            <DnaComponent ns2:about="http://genocad.org/SBOL/doi:10.6084/m9.figshare.1159038/Part:basic_protein_promoter">
                <ns2:type ns2:resource="so:0000167"/>
                <displayId>basic_protein_promoter</displayId>
                <name>basic protein promoter</name>
                <description>baculovirus basic protein promoter, which allows expression during the late instead of very late phase of</description>
                <dnaSequence>
                    <DnaSequence ns2:about="http://genocad.org/SBOL/doi:10.6084/m9.figshare.1159038/Part:basic_protein_promoter#seq">
                        <nucleotides>aaattccgttttgcgacgatgcagagtttttgaacaggctgctcaaacacatagatccgtacccgctcagtcggatgtattacaatgcagccaataccatgttttacacgactatggaaaactatgccgtgtccaattgcaagttcaacattgaggattacaataacatatttaaggtgatggaaaatattaggaaacacagcaacaaaaattcaaacgaccaagacgagttaaacatatatttgggagttcagtcgtcgaatgcaaagcgtaaaaaatattaataaggtaaaaattacagctacataaattacacaatttaaac</nucleotides>
                    </DnaSequence>
                </dnaSequence>
            </DnaComponent>
        </component>
        <component>
            <DnaComponent ns2:about="http://genocad.org/SBOL/doi:10.6084/m9.figshare.1159038/Part:BioEase(TM)_tag">
                <ns2:type ns2:resource="so:0000316"/>
                <displayId>BioEase(TM)_tag</displayId>
                <name>BioEase(TM) tag</name>
                <description>contains a unique biotinylation site</description>
                <dnaSequence>
                    <DnaSequence ns2:about="http://genocad.org/SBOL/doi:10.6084/m9.figshare.1159038/Part:BioEase(TM)_tag#seq">
                        <nucleotides>ggcgccggcaccccggtgaccgccccgctggcgggcactatctggaaggtgctggccagcgaaggccagacggtggccgcaggcgaggtgctgctgattctggaagccatgaagatggaaaccgaaatccgcgccgcgcaggccgggaccgtgcgcggtatcgcggtgaaagccggcgacgcggtggcggtcggcgacaccctgatgaccctggcg</nucleotides>
                    </DnaSequence>
                </dnaSequence>
            </DnaComponent>
        </component>
        <component>
            <DnaComponent ns2:about="http://genocad.org/SBOL/doi:10.6084/m9.figshare.1159038/Part:BiP_signal_sequence">
                <ns2:type ns2:resource="so:0000316"/>
                <displayId>BiP_signal_sequence</displayId>
                <name>BiP signal sequence</name>
                <description></description>
                <dnaSequence>
                    <DnaSequence ns2:about="http://genocad.org/SBOL/doi:10.6084/m9.figshare.1159038/Part:BiP_signal_sequence#seq">
                        <nucleotides>atgaagttatgcatattactggccgtcgtggcctttgttggcctctcgctcggg</nucleotides>
                    </DnaSequence>
                </dnaSequence>
            </DnaComponent>
        </component>
        <component>
            <DnaComponent ns2:about="http://genocad.org/SBOL/doi:10.6084/m9.figshare.1159038/Part:BleoR-003">
                <ns2:type ns2:resource="so:0000316"/>
                <displayId>BleoR-003</displayId>
                <name>BleoR-003</name>
                <description>confers resistance to bleomycin, phleomycin, and Zeocin(TM)</description>
                <dnaSequence>
                    <DnaSequence ns2:about="http://genocad.org/SBOL/doi:10.6084/m9.figshare.1159038/Part:BleoR-003#seq">
                        <nucleotides>atggccaagttgaccagtgccgttccggtgctcaccgcgcgcgacgtcgccggagcggtcgagttctggaccgaccggctcgggttctcccgggacttcgtggaggacgacttcgccggtgtggtccgggacgacgtgaccctgttcatcagcgcggtccaggaccaggtggtgccggacaacaccctggcctgggtgtgggtgcgcggcctggacgagctgtacgccgagtggtcggaggtcgtgtccacgaacttccgggacgcctccgggccggccatgaccgagatcggcgagcagccgtgggggcgggagttcgccctgcgcgacccggccggcaactgcgtgcacttcgtggccgaggagcaggactga</nucleotides>
                    </DnaSequence>
                </dnaSequence>
            </DnaComponent>
        </component>
        <component>
            <DnaComponent ns2:about="http://genocad.org/SBOL/doi:10.6084/m9.figshare.1159038/Part:BleoR-004">
                <ns2:type ns2:resource="so:0000316"/>
                <displayId>BleoR-004</displayId>
                <name>BleoR-004</name>
                <description>confers resistance to bleomycin, phleomycin, and Zeocin(TM)</description>
                <dnaSequence>
                    <DnaSequence ns2:about="http://genocad.org/SBOL/doi:10.6084/m9.figshare.1159038/Part:BleoR-004#seq">
                        <nucleotides>atggatgccaagttgaccagtgccgttccggtgctcaccgcgcgcgacgtcgccggagcggtcgagttctggaccgaccggctcgggttctcccgggacttcgtggaggacgacttcgccggtgtggtccgggacgacgtgaccctgttcatcagcgcggtccaggaccaggtggtgccggacaacaccctggcctgggtgtgggtgcgcggcctggacgagctgtacgccgagtggtcggaggtcgtgtccacgaacttccgggacgcctccgggccggccatgaccgagatcggcgagcagccgtgggggcgggagttcgccctgcgcgacccggccggcaactgcgtgcacttcgtggccgaggagcaggactga</nucleotides>
                    </DnaSequence>
                </dnaSequence>
            </DnaComponent>
        </component>
        <component>
            <DnaComponent ns2:about="http://genocad.org/SBOL/doi:10.6084/m9.figshare.1159038/Part:BSD-002">
                <ns2:type ns2:resource="so:0000316"/>
                <displayId>BSD-002</displayId>
                <name>BSD-002</name>
                <description>confers resistance to blasticidin</description>
                <dnaSequence>
                    <DnaSequence ns2:about="http://genocad.org/SBOL/doi:10.6084/m9.figshare.1159038/Part:BSD-002#seq">
                        <nucleotides>atggccaagcctttgtctcaagaagaatccaccctcattgaaagagcaacggctacaatcaacagcatccccatctctgaagactacagcgtcgccagcgcagctctctctagcgacggccgcatcttcactggtgtcaatgtatatcattttactgggggaccttgcgcagaactcgtggtgctgggcactgctgctgctgcggcagctggcaacctgacttgtatcgtcgcgatcggaaatgagaacaggggcatcttgagcccctgcggacggtgccgacaggttcttctcgatctgcatcctgggatcaaagccatagtgaaggacagtgatggacagccgacggcagttgggattcgtgaattgctgccctctggttatgtgtgggagggctaa</nucleotides>
                    </DnaSequence>
                </dnaSequence>
            </DnaComponent>
        </component>
        <component>
            <DnaComponent ns2:about="http://genocad.org/SBOL/doi:10.6084/m9.figshare.1159038/Part:BSD-004">
                <ns2:type ns2:resource="so:0000316"/>
                <displayId>BSD-004</displayId>
                <name>BSD-004</name>
                <description>confers resistance to blasticidin</description>
                <dnaSequence>
                    <DnaSequence ns2:about="http://genocad.org/SBOL/doi:10.6084/m9.figshare.1159038/Part:BSD-004#seq">
                        <nucleotides>atggccaagcctttgtctcaagaagaatccaccctcattgaaagagcaacggctacaatcaacagcatccccatctctgaagactacagcgtcgccggcgcagctctctctagcgacggccgcatcttcactggtgtcaatgtatatcattttactgggggaccttgcgcagaactcgtggtgctgggcactgctgctgctgcggcagctggcaacctgacttgtatcgtcgcgatcggaaatgagaacaggggcatcttgagcccctgcggacggtgccgacaggttcttctcgatctgcatcctgggatcaaagccatagtgaaggacagtgatggacagccgacggcagttgggattcgtgaattgctgccctctggttatgtgtgggagggctaa</nucleotides>
                    </DnaSequence>
                </dnaSequence>
            </DnaComponent>
        </component>
        <component>
            <DnaComponent ns2:about="http://genocad.org/SBOL/doi:10.6084/m9.figshare.1159038/Part:cat_promoter-002">
                <ns2:type ns2:resource="so:0000167"/>
                <displayId>cat_promoter-002</displayId>
                <name>cat promoter-002</name>
                <description>promoter of the E. coli cat gene</description>
                <dnaSequence>
                    <DnaSequence ns2:about="http://genocad.org/SBOL/doi:10.6084/m9.figshare.1159038/Part:cat_promoter-002#seq">
                        <nucleotides>tgatcggcacgtaagagggtccaactttcaccataatgaaataagatcactaccgggcgtattttttgagttatcgagattttcaggagctaaggaagctaaa</nucleotides>
                    </DnaSequence>
                </dnaSequence>
            </DnaComponent>
        </component>
        <component>
            <DnaComponent ns2:about="http://genocad.org/SBOL/doi:10.6084/m9.figshare.1159038/Part:cat_promoter-004">
                <ns2:type ns2:resource="so:0000167"/>
                <displayId>cat_promoter-004</displayId>
                <name>cat promoter-004</name>
                <description>promoter of the E. coli cat gene</description>
                <dnaSequence>
                    <DnaSequence ns2:about="http://genocad.org/SBOL/doi:10.6084/m9.figshare.1159038/Part:cat_promoter-004#seq">
                        <nucleotides>tgatcggcacgtaagaggttccaactttcaccataatgaaataagatcactaccgggcgtattttttgagttatcgagattttcaggagctaaggaagctaaa</nucleotides>
                    </DnaSequence>
                </dnaSequence>
            </DnaComponent>
        </component>
        <component>
            <DnaComponent ns2:about="http://genocad.org/SBOL/doi:10.6084/m9.figshare.1159038/Part:ccdB-004">
                <ns2:type ns2:resource="so:0000316"/>
                <displayId>ccdB-004</displayId>
                <name>ccdB-004</name>
                <description>Plasmids containing the ccdB gene cannot be propagated in standard E. coli strains.</description>
                <dnaSequence>
                    <DnaSequence ns2:about="http://genocad.org/SBOL/doi:10.6084/m9.figshare.1159038/Part:ccdB-004#seq">
                        <nucleotides>atgcagtttaaggtttacacctataaaagagagagccgttatcgtctgtttgtggatgtacagagtgatattattgacacgcccgggcgacggatggtgatccccctggccagtgcacgtctgctgtcagataaagtctcccgtgaactttacccggtggtgcatatcggggatgaaagctggcgcatgatgaccaccgatatggccagtgtgccggtctccgttatcggggaagaagtggctgatctcagccaccgcgaaaatgacatcaaaaacgccattaacctgatgttctggggaatataa</nucleotides>
                    </DnaSequence>
                </dnaSequence>
            </DnaComponent>
        </component>
        <component>
            <DnaComponent ns2:about="http://genocad.org/SBOL/doi:10.6084/m9.figshare.1159038/Part:CmR-013">
                <ns2:type ns2:resource="so:0000316"/>
                <displayId>CmR-013</displayId>
                <name>CmR-013</name>
                <description>confers resistance to chloramphenicol</description>
                <dnaSequence>
                    <DnaSequence ns2:about="http://genocad.org/SBOL/doi:10.6084/m9.figshare.1159038/Part:CmR-013#seq">
                        <nucleotides>atggagaaaaaaatcactggatataccaccgttgatatatcccaatggcatcgtaaagaacattttgaggcatttcagtcagttgctcaatgtacctataaccagaccgttcagctggatattacggcctttttaaagaccgtaaagaaaaataagcacaagttttatccggcctttattcacattcttgcccgcctgatgaatgctcatccggaattccgtatggcaatgaaagacggtgagctggtgatatgggatagtgttcacccttgttacaccgttttccatgagcaaactgaaacgttttcatcgctctggagtgaataccacgacgatttccggcagtttctacacatatattcgcaagatgtggcgtgttacggtgaaaacctggcctatttccctaaagggtttattgagaatatgtttttcgtctcagccaatccctgggtgagtttcaccagttttgatttaaacgtggccaatatggacaacttcttcgcccccgttttcaccatgggcaaatattatacgcaaggcgacaaggtgctgatgccgctggcgattcaggttcatcatgccgtttgtgatggcttccatgtcggcagaatgcttaatgaattacaacagtactgcgatgagtggcagggcggggcgtaa</nucleotides>
                    </DnaSequence>
                </dnaSequence>
            </DnaComponent>
        </component>
        <component>
            <DnaComponent ns2:about="http://genocad.org/SBOL/doi:10.6084/m9.figshare.1159038/Part:CmR-016">
                <ns2:type ns2:resource="so:0000316"/>
                <displayId>CmR-016</displayId>
                <name>CmR-016</name>
                <description>confers resistance to chloramphenicol</description>
                <dnaSequence>
                    <DnaSequence ns2:about="http://genocad.org/SBOL/doi:10.6084/m9.figshare.1159038/Part:CmR-016#seq">
                        <nucleotides>atggagaaaaaaatcactggatataccaccgttgatatatcccaatggcatcgtaaagaacattttgaggcatttcagtcagttgctcaatgtacctataaccagaccgttcagctggatattacggcctttttaaagaccgtaaagaaaaataagcacaagttttatccggcctttattcacattcttgcccgcctgatgaatgctcatccggaattccgtatggcaatgaaagacggtgagctggtgatatgggatagtgttcacccttgttacaccgttttccatgagcaaactgaaacgttttcatcgctctggagtgaataccacgacgatttccggcagtttctacacatatattcgcaagatgtggcgtgttacggtgaaaacctggcctatttccctaaagggtttattgagaatatgtttttcgtctcagccaatccctgggtgagtttcaccagttttgatttaaacgtggccaatatggacaacttcttcgcccccgttttcaccatgggcaaatattatacgcaaggcgacaaggtgctgatgccgctggcgattcaggttcatcatgccgtctgtgatggcttccatgtcggcagaatgcttaatgaattacaacagtactgcgatgagtggcagggcggggcgtaa</nucleotides>
                    </DnaSequence>
                </dnaSequence>
            </DnaComponent>
        </component>
        <component>
            <DnaComponent ns2:about="http://genocad.org/SBOL/doi:10.6084/m9.figshare.1159038/Part:copia_promoter">
                <ns2:type ns2:resource="so:0000167"/>
                <displayId>copia_promoter</displayId>
                <name>copia promoter</name>
                <description>strong promoter from the Drosophila transposable element copia (Sinclair et al., 1986)</description>
                <dnaSequence>
                    <DnaSequence ns2:about="http://genocad.org/SBOL/doi:10.6084/m9.figshare.1159038/Part:copia_promoter#seq">
                        <nucleotides>tgttggaatatactattcaacctacaaaaataacgttaaacaacactactttatatttgatatgaatggccacaccttttatgccataaaacatattgtaagagaataccactctttttattccttctttccttcttgtacgttttttgctgtgagtaggtcgtggtgctggtgttgcagttgaaataacttaaaatataaatcataaaactcaaacataaacttgactatttatttatttattaagaaaggaaatataaattataaattacaacaggtt</nucleotides>
                    </DnaSequence>
                </dnaSequence>
            </DnaComponent>
        </component>
        <component>
            <DnaComponent ns2:about="http://genocad.org/SBOL/doi:10.6084/m9.figshare.1159038/Part:Cycle_3_GFP-002">
                <ns2:type ns2:resource="so:0000316"/>
                <displayId>Cycle_3_GFP-002</displayId>
                <name>Cycle 3 GFP-002</name>
                <description>mammalian codon-optimized</description>
                <dnaSequence>
                    <DnaSequence ns2:about="http://genocad.org/SBOL/doi:10.6084/m9.figshare.1159038/Part:Cycle_3_GFP-002#seq">
                        <nucleotides>atggctagcaaaggagaagaacttttcactggagttgtcccaattcttgttgaattagatggtgatgttaatgggcacaaattttctgtcagtggagagggtgaaggtgatgctacatacggaaagcttacccttaaatttatttgcactactggaaaactacctgttccatggccaacacttgtcactactttctcttatggtgttcaatgcttttcccgttatccggatcatatgaaacggcatgactttttcaagagtgccatgcccgaaggttatgtacaggaacgcactatatctttcaaagatgacgggaactacaagacgcgtgctgaagtcaagtttgaaggtgatacccttgttaatcgtatcgagttaaaaggtattgattttaaagaagatggaaacattctcggacacaaactcgagtacaactataactcacacaatgtatacatcacggcagacaaacaaaagaatggaatcaaagctaacttcaaaattcgtcacaacattgaagatggatccgttcaactagcagaccattatcaacaaaatactccaattggcgatggccctgtccttttaccagacaaccattacctgtcgacacaatctgccctttcgaaagatcccaacgaaaagcgtgaccacatggtccttcttgagtttgtaactgctgctgggattacacatggc</nucleotides>
                    </DnaSequence>
                </dnaSequence>
            </DnaComponent>
        </component>
        <component>
            <DnaComponent ns2:about="http://genocad.org/SBOL/doi:10.6084/m9.figshare.1159038/Part:EM7_promoter">
                <ns2:type ns2:resource="so:0000167"/>
                <displayId>EM7_promoter</displayId>
                <name>EM7 promoter</name>
                <description>synthetic bacterial promoter </description>
                <dnaSequence>
                    <DnaSequence ns2:about="http://genocad.org/SBOL/doi:10.6084/m9.figshare.1159038/Part:EM7_promoter#seq">
                        <nucleotides>gttgacaattaatcatcggcatagtatatcggcatagtataatacgac</nucleotides>
                    </DnaSequence>
                </dnaSequence>
            </DnaComponent>
        </component>
        <component>
            <DnaComponent ns2:about="http://genocad.org/SBOL/doi:10.6084/m9.figshare.1159038/Part:enterokinase_site-003">
                <ns2:type ns2:resource="so:0000316"/>
                <displayId>enterokinase_site-003</displayId>
                <name>enterokinase site-003</name>
                <description></description>
                <dnaSequence>
                    <DnaSequence ns2:about="http://genocad.org/SBOL/doi:10.6084/m9.figshare.1159038/Part:enterokinase_site-003#seq">
                        <nucleotides>gatgacgacgacaag</nucleotides>
                    </DnaSequence>
                </dnaSequence>
            </DnaComponent>
        </component>
        <component>
            <DnaComponent ns2:about="http://genocad.org/SBOL/doi:10.6084/m9.figshare.1159038/Part:f1_ori-006">
                <ns2:type ns2:resource="SO:0000296"/>
                <displayId>f1_ori-006</displayId>
                <name>f1 ori-006</name>
                <description>f1 bacteriophage origin of replication; arrow indicates direction of (+) strand synthesis</description>
                <dnaSequence>
                    <DnaSequence ns2:about="http://genocad.org/SBOL/doi:10.6084/m9.figshare.1159038/Part:f1_ori-006#seq">
                        <nucleotides>acgcgccctgtagcggcgcattaagcgcggcgggtgtggtggttacgcgcagcgtgaccgctacacttgccagcgccctagcgcccgctcctttcgctttcttcccttcctttctcgccacgttcgccggctttccccgtcaagctctaaatcgggggctccctttagggttccgatttagtgctttacggcacctcgaccccaaaaaacttgatttgggtgatggttcacgtagtgggccatcgccctgatagacggtttttcgccctttgacgttggagtccacgttctttaatagtggactcttgttccaaactggaacaacactcaaccctatctcgggctattcttttgatttataagggattttgccgatttcggcctattggttaaaaaatgagctgatttaacaaaaatttaacgcgaattttaacaaaatattaacgtttacaattt</nucleotides>
                    </DnaSequence>
                </dnaSequence>
            </DnaComponent>
        </component>
        <component>
            <DnaComponent ns2:about="http://genocad.org/SBOL/doi:10.6084/m9.figshare.1159038/Part:f1_ori-007">
                <ns2:type ns2:resource="SO:0000296"/>
                <displayId>f1_ori-007</displayId>
                <name>f1 ori-007</name>
                <description>f1 bacteriophage origin of replication; arrow indicates direction of (+) strand synthesis</description>
                <dnaSequence>
                    <DnaSequence ns2:about="http://genocad.org/SBOL/doi:10.6084/m9.figshare.1159038/Part:f1_ori-007#seq">
                        <nucleotides>acgcgccctgtagcggcgcattaagcgcggcgggtgtggtggttacgcgcagcgtgaccgctacacttgccagcgccctagcgcccgctcctttcgctttcttcccttcctttctcgccacgttcgccggctttccccgtcaagctctaaatcgggggctccctttagggttccgatttagtgctttacggcacctcgaccccaaaaaacttgattagggtgatggttcacgtagtgggccatcgccctgatagacggtttttcgccctttgacgttggagtccacgttctttaatagtggactcttgttccaaactggaacaacactcaaccctatctcggtctattcttttgatttataagggattttgccgatttcggcctattggttaaaaaatgagctgatttaacaaaaatttaacgcgaattttaacaaaatattaacgtttacaattt</nucleotides>
                    </DnaSequence>
                </dnaSequence>
            </DnaComponent>
        </component>
        <component>
            <DnaComponent ns2:about="http://genocad.org/SBOL/doi:10.6084/m9.figshare.1159038/Part:Factor_Xa_site-001">
                <ns2:type ns2:resource="so:0000316"/>
                <displayId>Factor_Xa_site-001</displayId>
                <name>Factor Xa site-001</name>
                <description></description>
                <dnaSequence>
                    <DnaSequence ns2:about="http://genocad.org/SBOL/doi:10.6084/m9.figshare.1159038/Part:Factor_Xa_site-001#seq">
                        <nucleotides>atcgaaggtcgt</nucleotides>
                    </DnaSequence>
                </dnaSequence>
            </DnaComponent>
        </component>
        <component>
            <DnaComponent ns2:about="http://genocad.org/SBOL/doi:10.6084/m9.figshare.1159038/Part:FLAG-006">
                <ns2:type ns2:resource="so:0000316"/>
                <displayId>FLAG-006</displayId>
                <name>FLAG-006</name>
                <description></description>
                <dnaSequence>
                    <DnaSequence ns2:about="http://genocad.org/SBOL/doi:10.6084/m9.figshare.1159038/Part:FLAG-006#seq">
                        <nucleotides>gattataaggatgacgacgataaa</nucleotides>
                    </DnaSequence>
                </dnaSequence>
            </DnaComponent>
        </component>
        <component>
            <DnaComponent ns2:about="http://genocad.org/SBOL/doi:10.6084/m9.figshare.1159038/Part:GmR-001">
                <ns2:type ns2:resource="so:0000316"/>
                <displayId>GmR-001</displayId>
                <name>GmR-001</name>
                <description>confers resistance to gentamycin</description>
                <dnaSequence>
                    <DnaSequence ns2:about="http://genocad.org/SBOL/doi:10.6084/m9.figshare.1159038/Part:GmR-001#seq">
                        <nucleotides>atgttacgcagcagcaacgatgttacgcagcagggcagtcgccctaaaacaaagttaggtggctcaagtatgggcatcattcgcacatgtaggctcggccctgaccaagtcaaatccatgcgggctgctcttgatcttttcggtcgtgagttcggagacgtagccacctactcccaacatcagccggactccgattacctcgggaacttgctccgtagtaagacattcatcgcgcttgctgccttcgaccaagaagcggttgttggcgctctcgcggcttacgttctgcccaggtttgagcagccgcgtagtgagatctatatctatgatctcgcagtctccggcgagcaccggaggcagggcattgccaccgcgctcatcaatctgctcaagcatgaggccaacgcgcttggtgcttatgtgatctacgtgcaagcagattacggtgacgatcccgcagtggctctctatacaaagttgggcatacgggaagaagtgatgcactttgatatcgacccaagtaccgccacctaa</nucleotides>
                    </DnaSequence>
                </dnaSequence>
            </DnaComponent>
        </component>
        <component>
            <DnaComponent ns2:about="http://genocad.org/SBOL/doi:10.6084/m9.figshare.1159038/Part:GmR-002">
                <ns2:type ns2:resource="so:0000316"/>
                <displayId>GmR-002</displayId>
                <name>GmR-002</name>
                <description>confers resistance to gentamycin</description>
                <dnaSequence>
                    <DnaSequence ns2:about="http://genocad.org/SBOL/doi:10.6084/m9.figshare.1159038/Part:GmR-002#seq">
                        <nucleotides>atgttacgcagcagcaacgatgttacgcagcagggcagtcgccctaaaacaaagttaggtggctcaagtatgggcatcattcgcacatgtaggctcggccctgaccaagtcaaatccatgcgggctgctcttgatcttttcggtcgtgagttcggagacgtagccacctactcccaacatcagccggactccgattacctcgggaacttgctccgtagtaagacattcatcgcgcttgctgccttcgaccaagaagcggttgttggcgctctcgcggcttacgttctgcccaagtttgagcagccgcgtagtgagatctatatctatgatctcgcagtctccggcgagcaccggaggcagggcattgccaccgcgctcatcaatctcctcaagcatgaggccaacgcgcttggtgcttatgtgatctacgtgcaagcagattacggtgacgatcccgcagtggctctctatacaaagttgggcatacgggaagaagtgatgcactttgatatcgacccaagtaccgccacctaa</nucleotides>
                    </DnaSequence>
                </dnaSequence>
            </DnaComponent>
        </component>
        <component>
            <DnaComponent ns2:about="http://genocad.org/SBOL/doi:10.6084/m9.figshare.1159038/Part:GmR-004">
                <ns2:type ns2:resource="so:0000316"/>
                <displayId>GmR-004</displayId>
                <name>GmR-004</name>
                <description>confers resistance to gentamycin</description>
                <dnaSequence>
                    <DnaSequence ns2:about="http://genocad.org/SBOL/doi:10.6084/m9.figshare.1159038/Part:GmR-004#seq">
                        <nucleotides>atgttacgcagcagcaacgatgttacgcagcagggcagtcgccctaaaacaaagttaggtggctcaagtatgggcatcattcgcacatgtaggctcggccctgaccaagtcaaatccatgcgggctgctcttgatcttttcggtcgtgagttcggagacgtagccacctactcccaacatcagccggactccgattacctcgggaacttgctccgtagtaagacattcatcgcgcttgctgccttcgaccaagaagcggttgttggcgctctcgcggcttacgttctgcccaggtttgagcagccgcgtagtgagatctatatctatgatctcgcagtctccggcgagcaccggaggcagggcattgccaccgcgctcatcaatctcctcaagcatgaggccaacgcgcttggtgcttatgtgatctacgtgcaagcagattacggtgacgatcccgcagtggctctctatacaaagttgggcatacgggaagaagtgatgcactttgatatcgacccaagtaccgccacctaa</nucleotides>
                    </DnaSequence>
                </dnaSequence>
            </DnaComponent>
        </component>
        <component>
            <DnaComponent ns2:about="http://genocad.org/SBOL/doi:10.6084/m9.figshare.1159038/Part:GP64_mature_domain">
                <ns2:type ns2:resource="so:0000316"/>
                <displayId>GP64_mature_domain</displayId>
                <name>GP64 mature domain</name>
                <description></description>
                <dnaSequence>
                    <DnaSequence ns2:about="http://genocad.org/SBOL/doi:10.6084/m9.figshare.1159038/Part:GP64_mature_domain#seq">
                        <nucleotides>gcggagcactgcaacgcgcaaatgaagacgggtccgtacaagattaaaaacttggacattaccccgcccaaggaaacgctgcaaaaggacgtggaaatcaccatcgtggagacggactacaacgaaaacgtgattatcggctacaaggggtactaccaggcgtatgcgtacaacggcggctcgctggatcccaacacacgcgtcgaagaaaccatgaaaacgctgaatgtgggcaaagaggatttgcttatgtggagcatcaggcagcagtgcgaggtgggcgaagagctgatcgaccgttggggcagtgacagcgacgactgttttcgcgacaacgagggccgcggccagtgggtcaaaggcaaagagttggtgaagcggcagaataacaatcactttgcgcaccacacgtgcaacaaatcgtggcgatgcggcatttccacttcgaaaatgtacagcaggctcgagtgccaggacgacacggacgagtgccaggtatacattttggacgctgagggcaaccccatcaacgtgaccgtggacactgtgcttcatcgagacggcgtgagtatgattctcaaacaaaagtctacgttcaccacgcgccaaataaaagctgcgtgtctgctcattaaagatgacaaaaataaccccgagtcggtgacacgcgaacactgtttgattgacaatgatatatatgatctttctaaaaacacgtggaactgcaagtttaacagatgcattaaacgcaaagtcgagcaccgagtcaagaagcggccgcccacttggcgccacaacgttagagccaagtacacagagggagacactgccaccaaaggcgacctgatgcatattcaagaggagctgatgtacgaaaacgatttgctgaaaatgaacattgagctgatgcatgcgcacatcaacaagctaaacaatatgctgcacgacctgatagtctccgtggccaaggtggacgagcgtttgattggcaatctcatgaacaactctgtttcttcaacatttttgtcggacgacacgtttttgctgatgccgtgcaccaatccgccggcacacaccagtaattgctacaacaacagcatctacaaagaagggcgttgggtggccaacacggactcgtcgcaatgcatagattttagcaactacaaggaactagcaattgacgacgacgtcgagttttggatcccgaccatcggcaacacgacctatcacgacagttggaaagatgccagcggctggtcgtttattgcccaacaaaaaagcaacctcataaccaccatggagaacaccaagtttggcggcgtcggcaccagtctgagcgacatcacttccatggctgaaggcgaattggccgctaaattgacttcgttcatgtttggtcatgtagttaactttgtaattatattaattgtgattttatttttgtactgtatgattagaaaccgtaatagacaatattaa</nucleotides>
                    </DnaSequence>
                </dnaSequence>
            </DnaComponent>
        </component>
        <component>
            <DnaComponent ns2:about="http://genocad.org/SBOL/doi:10.6084/m9.figshare.1159038/Part:gp64_promoter-001">
                <ns2:type ns2:resource="so:0000167"/>
                <displayId>gp64_promoter-001</displayId>
                <name>gp64 promoter-001</name>
                <description>promoter for the baculovirus gp64 glycoprotein gene</description>
                <dnaSequence>
                    <DnaSequence ns2:about="http://genocad.org/SBOL/doi:10.6084/m9.figshare.1159038/Part:gp64_promoter-001#seq">
                        <nucleotides>tgtcgactgagcgtccgtgttcatgatcccgtttttataacagccagataaaaataatcttatcaattaagataaaaagataagattattaatctaacaacgtgccttgtgtcacgtaggccagataacggtcgggtatataagacgcctcaacgctactagtaaatcagtcacaccaaggcttcaataaggaacacacaagca</nucleotides>
                    </DnaSequence>
                </dnaSequence>
            </DnaComponent>
        </component>
        <component>
            <DnaComponent ns2:about="http://genocad.org/SBOL/doi:10.6084/m9.figshare.1159038/Part:gp64_promoter-002">
                <ns2:type ns2:resource="so:0000167"/>
                <displayId>gp64_promoter-002</displayId>
                <name>gp64 promoter-002</name>
                <description>promoter for the baculovirus gp64 glycoprotein gene</description>
                <dnaSequence>
                    <DnaSequence ns2:about="http://genocad.org/SBOL/doi:10.6084/m9.figshare.1159038/Part:gp64_promoter-002#seq">
                        <nucleotides>tgtcgactgagcgtccgtgttcatgatcccgtttttataacagccagataaaaataatcttatcaattaagataaaaagataagattattaatctaacaacgtgccttgtgtcacgtaggccagataacggtcgggtatataagacgcctcaacgctactagtaaatcagtcacaccaaggcttcaataaggaacacacaagcaag</nucleotides>
                    </DnaSequence>
                </dnaSequence>
            </DnaComponent>
        </component>
        <component>
            <DnaComponent ns2:about="http://genocad.org/SBOL/doi:10.6084/m9.figshare.1159038/Part:gp64_promoter-003">
                <ns2:type ns2:resource="so:0000167"/>
                <displayId>gp64_promoter-003</displayId>
                <name>gp64 promoter-003</name>
                <description>baculovirus promoter for constitutive expression in insect cells</description>
                <dnaSequence>
                    <DnaSequence ns2:about="http://genocad.org/SBOL/doi:10.6084/m9.figshare.1159038/Part:gp64_promoter-003#seq">
                        <nucleotides>ttgtgtcacgtaggccagataacggtcgggtatataagatgcctcaatgctactagtaaatcagtcacaccaaggcttcaataaggaacacacaagcaag</nucleotides>
                    </DnaSequence>
                </dnaSequence>
            </DnaComponent>
        </component>
        <component>
            <DnaComponent ns2:about="http://genocad.org/SBOL/doi:10.6084/m9.figshare.1159038/Part:GP64_signal_sequence-001">
                <ns2:type ns2:resource="so:0000316"/>
                <displayId>GP64_signal_sequence-001</displayId>
                <name>GP64 signal sequence-001</name>
                <description></description>
                <dnaSequence>
                    <DnaSequence ns2:about="http://genocad.org/SBOL/doi:10.6084/m9.figshare.1159038/Part:GP64_signal_sequence-001#seq">
                        <nucleotides>atgttaagcgctattgttttatatgtgcttttggcggcggcggcgcattctgcctttgcg</nucleotides>
                    </DnaSequence>
                </dnaSequence>
            </DnaComponent>
        </component>
        <component>
            <DnaComponent ns2:about="http://genocad.org/SBOL/doi:10.6084/m9.figshare.1159038/Part:GP64_signal_sequence-002">
                <ns2:type ns2:resource="so:0000316"/>
                <displayId>GP64_signal_sequence-002</displayId>
                <name>GP64 signal sequence-002</name>
                <description></description>
                <dnaSequence>
                    <DnaSequence ns2:about="http://genocad.org/SBOL/doi:10.6084/m9.figshare.1159038/Part:GP64_signal_sequence-002#seq">
                        <nucleotides>atggtaagcgctattgttttatatgtgcttttggcggcggcggcgcattctgcctttgcg</nucleotides>
                    </DnaSequence>
                </dnaSequence>
            </DnaComponent>
        </component>
        <component>
            <DnaComponent ns2:about="http://genocad.org/SBOL/doi:10.6084/m9.figshare.1159038/Part:GST-001">
                <ns2:type ns2:resource="so:0000316"/>
                <displayId>GST-001</displayId>
                <name>GST-001</name>
                <description></description>
                <dnaSequence>
                    <DnaSequence ns2:about="http://genocad.org/SBOL/doi:10.6084/m9.figshare.1159038/Part:GST-001#seq">
                        <nucleotides>atggcccctatactaggttattggaaaattaagggccttgtgcaacccactcgacttcttttggaatatcttgaagaaaaatatgaagagcatttgtatgagcgcgatgaaggtgataaatggcgaaacaaaaagtttgaattgggtttggagtttcccaatcttccttattatattgatggtgatgttaaattaacacagtctatggccatcatacgttatatagctgacaagcacaacatgttgggtggttgtccaaaagagcgtgcagagatttcaatgcttgaaggagcggttttggatattagatacggtgtttcgagaattgcatatagtaaagactttgaaactctcaaagttgattttcttagcaagctacctgaaatgctgaaaatgttcgaagatcgtttatgtcataaaacatatttaaatggtgatcatgtaacccatcctgacttcatgttgtatgacgctcttgatgttgttttatacatggacccaatgtgcctggatgcgttcccaaaattagtttgttttaaaaaacgtattgaagctatcccacaaattgataagtacttgaaatccagcaagtatatagcatggcctttgcagggctggcaagccacgtttggtggtggcgaccatcctccaaaa</nucleotides>
                    </DnaSequence>
                </dnaSequence>
            </DnaComponent>
        </component>
        <component>
            <DnaComponent ns2:about="http://genocad.org/SBOL/doi:10.6084/m9.figshare.1159038/Part:GST-002">
                <ns2:type ns2:resource="so:0000316"/>
                <displayId>GST-002</displayId>
                <name>GST-002</name>
                <description></description>
                <dnaSequence>
                    <DnaSequence ns2:about="http://genocad.org/SBOL/doi:10.6084/m9.figshare.1159038/Part:GST-002#seq">
                        <nucleotides>atgtcccctatactaggttattggaaaattaagggccttgtgcaacccactcgacttcttttggaatatcttgaagaaaaatatgaagagcatttgtatgagcgcgatgaaggtgataaatggcgaaacaaaaagtttgaattgggtttggagtttcccaatcttccttattatattgatggtgatgttaaattaacacagtctatggccatcatacgttatatagctgacaagcacaacatgttgggtggttgtccaaaagagcgtgcagagatttcaatgcttgaaggagcggttttggatattagatacggtgtttcgagaattgcatatagtaaagactttgaaactctcaaagttgattttcttagcaagctacctgaaatgctgaaaatgttcgaagatcgtttatgtcataaaacatatttaaatggtgatcatgtaacccatcctgacttcatgttgtatgacgctcttgatgttgttttatacatggacccaatgtgcctggatgcgttcccaaaattagtttgttttaaaaaacgtattgaagctatcccacaaattgataagtacttgaaatccagcaagtatatagcatggcctttgcagggctggcaagccacgtttggtggtggcgaccatcctccaaaa</nucleotides>
                    </DnaSequence>
                </dnaSequence>
            </DnaComponent>
        </component>
        <component>
            <DnaComponent ns2:about="http://genocad.org/SBOL/doi:10.6084/m9.figshare.1159038/Part:GST-004">
                <ns2:type ns2:resource="so:0000316"/>
                <displayId>GST-004</displayId>
                <name>GST-004</name>
                <description></description>
                <dnaSequence>
                    <DnaSequence ns2:about="http://genocad.org/SBOL/doi:10.6084/m9.figshare.1159038/Part:GST-004#seq">
                        <nucleotides>atggcatcccctatactaggttattggaaaattaagggccttgtgcaacccactcgacttcttttggaatatcttgaagaaaaatatgaagagcatttgtatgagcgcgatgaaggtgataaatggcgaaacaaaaagtttgaattgggtttggagtttcccaatcttccttattatattgatggtgatgttaaattaacacagtctatggccatcatacgttatatagctgacaagcacaacatgttgggtggttgtccaaaagagcgtgcagagatttcaatgcttgaaggagcggttttggatattagatacggtgtttcgagaattgcatatagtaaagactttgaaactctcaaagttgattttcttagcaagctacctgaaatgctgaaaatgttcgaagatcgtttatgtcataaaacatatttaaatggtgatcatgtaacccatcctgacttcatgttgtatgacgctcttgatgttgttttatacatggacccaatgtgcctggatgcgttcccaaaattagtttgttttaaaaaacgtattgaagctatcccacaaattgataagtacttgaaatccagcaagtatatagcatggcctttgcagggctggcaagccacgtttggtggtggcgaccatcctccaaaa</nucleotides>
                    </DnaSequence>
                </dnaSequence>
            </DnaComponent>
        </component>
        <component>
            <DnaComponent ns2:about="http://genocad.org/SBOL/doi:10.6084/m9.figshare.1159038/Part:GST-006">
                <ns2:type ns2:resource="so:0000316"/>
                <displayId>GST-006</displayId>
                <name>GST-006</name>
                <description></description>
                <dnaSequence>
                    <DnaSequence ns2:about="http://genocad.org/SBOL/doi:10.6084/m9.figshare.1159038/Part:GST-006#seq">
                        <nucleotides>atgagccctatactaggttattggaaaattaagggccttgtgcaacccactcgacttcttttggaatatcttgaagaaaaatatgaagagcatttgtatgagcgcgatgaaggtgataaatggcgaaacaaaaagtttgaattgggtttggagtttcccaatcttccttattatattgatggtgatgttaaattaacacagtctatggccatcatacgttatatagctgacaagcacaacatgttgggtggttgtccaaaagagcgtgcagagatttcaatgcttgaaggagcggttttggatattagatacggtgtttcgagaattgcatatagtaaagactttgaaactctcaaagttgattttcttagcaagctacctgaaatgctgaaaatgttcgaagatcgtttatgtcataaaacatatttaaatggtgatcatgtaacccatcctgacttcatgttgtatgacgctcttgatgttgttttatacatggacccaatgtgcctggatgcgttcccaaaattagtttgttttaaaaaacgtattgaagctatcccacaaattgataagtacttgaaatccagcaagtatatagcatggcctttgcagggctggcaagccacgtttggtggtggcgaccatcctccaaaa</nucleotides>
                    </DnaSequence>
                </dnaSequence>
            </DnaComponent>
        </component>
        <component>
            <DnaComponent ns2:about="http://genocad.org/SBOL/doi:10.6084/m9.figshare.1159038/Part:GUS-003">
                <ns2:type ns2:resource="so:0000316"/>
                <displayId>GUS-003</displayId>
                <name>GUS-003</name>
                <description></description>
                <dnaSequence>
                    <DnaSequence ns2:about="http://genocad.org/SBOL/doi:10.6084/m9.figshare.1159038/Part:GUS-003#seq">
                        <nucleotides>atggtccgtcctgtagaaaccccaacccgtgaaatcaaaaaactcgacggcctgtgggcattcagtctggatcgcgaaaactgtggaattgatcagcgttggtgggaaagcgcgttacaagaaagccgggcaattgctgtgccaggcagttttaacgatcagttcgccgatgcagatattcgtaattatgcgggcaacgtctggtatcagcgcgaagtctttataccgaaaggttgggcaggccagcgtatcgtgctgcgtttcgatgcggtcactcattacggcaaagtgtgggtcaataatcaggaagtgatggagcatcagggcggctatacgccatttgaagccgatgtcacgccgtatgttattgccgggaaaagtgtacgtatcaccgtttgtgtgaacaacgaactgaactggcagactatcccgccgggaatggtgattaccgacgaaaacggcaagaaaaagcagtcttacttccatgatttctttaactatgccggaatccatcgcagcgtaatgctctacaccacgccgaacacctgggtggacgatatcaccgtggtgacgcatgtcgcgcaagactgtaaccacgcgtctgttgactggcaggtggtggccaatggtgatgtcagcgttgaactgcgtgatgcggatcaacaggtggttgcaactggacaaggcactagcgggactttgcaagtggtgaatccgcacctctggcaaccgggtgaaggttatctctatgaactgtgcgtcacagccaaaagccagacagagtgtgatatctacccgcttcgcgtcggcatccggtcagtggcagtgaagggccaacagttcctgattaaccacaaaccgttctactttactggctttggtcgtcatgaagatgcggacttacgtggcaaaggattcgataacgtgctgatggtgcacgaccacgcattaatggactggattggggccaactcctaccgtacctcgcattacccttacgctgaagagatgctcgactgggcagatgaacatggcatcgtggtgattgatgaaactgctgctgtcggcttttcgctctctttaggcattggtttcgaagcgggcaacaagccgaaagaactgtacagcgaagaggcagtcaacggggaaactcagcaagcgcacttacaggcgattaaagagctgatagcgcgtgacaaaaaccacccaagcgtggtgatgtggagtattgccaacgaaccggatacccgtccgcaaggtgcacgggaatatttcgcgccactggcggaagcaacgcgtaaactcgacccgacgcgtccgatcacctgcgtcaatgtaatgttctgcgacgctcacaccgataccatcagcgatctctttgatgtgctgtgcctgaaccgttattacggatggtatgtccaaagcggcgatttggaaacggcagagaaggtactggaaaaagaacttctggcctggcaggagaaactgcatcagccgattatcatcaccgaatacggcgtggatacgttagccgggctgcactcaatgtacaccgacatgtggagtgaagagtatcagtgtgcatggctggatatgtatcaccgcgtctttgatcgcgtcagcgccgtcgtcggtgaacaggtatggaatttcgccgattttgcgacctcgcaaggcatattgcgcgttggcggtaacaagaaagggatcttcactcgcgaccgcaaaccgaagtcggcggcttttctgctgcaaaaacgctggactggcatgaacttcggtgaaaaaccgcagcagggaggcaaacaatga</nucleotides>
                    </DnaSequence>
                </dnaSequence>
            </DnaComponent>
        </component>
        <component>
            <DnaComponent ns2:about="http://genocad.org/SBOL/doi:10.6084/m9.figshare.1159038/Part:hr5_enhancer">
                <ns2:type ns2:resource="so:0000165"/>
                <displayId>hr5_enhancer</displayId>
                <name>hr5 enhancer</name>
                <description>baculovirus early transcription enhancer</description>
                <dnaSequence>
                    <DnaSequence ns2:about="http://genocad.org/SBOL/doi:10.6084/m9.figshare.1159038/Part:hr5_enhancer#seq">
                        <nucleotides>cgcgtaaaacacaatcaagtatgagtcataagctgatgtcatgttttgcacacggctcataaccgaactggctttacgagtagaattctacttgtaacgcacgatcagtggatgatgtcatttgtttttcaaatcgagatgatgtcatgttttgcacacggctcataaactcgctttacgagtagaattctacgtgtaacgcacgatcgattgatgagtcatttgttttgcaatatgatatcatacaatatgactcatttgtttttcaaaaccgaacttgatttacgggtagaattctacttgtaaagcacaatcaaaaagatgatgtcatttgtttttcaaaactgaactcgctttacgagtagaattctacgtgtaaaacacaatcaagaaatgatgtcatttgttataaaaataaaagctgatgtcatgttttgcacatggctcataactaaactcgctttacgggtagaattctacgcg</nucleotides>
                    </DnaSequence>
                </dnaSequence>
            </DnaComponent>
        </component>
        <component>
            <DnaComponent ns2:about="http://genocad.org/SBOL/doi:10.6084/m9.figshare.1159038/Part:HRV_3C_site-001">
                <ns2:type ns2:resource="so:0000316"/>
                <displayId>HRV_3C_site-001</displayId>
                <name>HRV 3C site-001</name>
                <description></description>
                <dnaSequence>
                    <DnaSequence ns2:about="http://genocad.org/SBOL/doi:10.6084/m9.figshare.1159038/Part:HRV_3C_site-001#seq">
                        <nucleotides>ctggaagttctgttccaggggccc</nucleotides>
                    </DnaSequence>
                </dnaSequence>
            </DnaComponent>
        </component>
        <component>
            <DnaComponent ns2:about="http://genocad.org/SBOL/doi:10.6084/m9.figshare.1159038/Part:HRV_3C_site-002">
                <ns2:type ns2:resource="so:0000316"/>
                <displayId>HRV_3C_site-002</displayId>
                <name>HRV 3C site-002</name>
                <description></description>
                <dnaSequence>
                    <DnaSequence ns2:about="http://genocad.org/SBOL/doi:10.6084/m9.figshare.1159038/Part:HRV_3C_site-002#seq">
                        <nucleotides>cttgaagtcctctttcagggaccc</nucleotides>
                    </DnaSequence>
                </dnaSequence>
            </DnaComponent>
        </component>
        <component>
            <DnaComponent ns2:about="http://genocad.org/SBOL/doi:10.6084/m9.figshare.1159038/Part:HSV_tag-001">
                <ns2:type ns2:resource="so:0000316"/>
                <displayId>HSV_tag-001</displayId>
                <name>HSV tag-001</name>
                <description></description>
                <dnaSequence>
                    <DnaSequence ns2:about="http://genocad.org/SBOL/doi:10.6084/m9.figshare.1159038/Part:HSV_tag-001#seq">
                        <nucleotides>cagccagaactcgccccggaagaccccgaggat</nucleotides>
                    </DnaSequence>
                </dnaSequence>
            </DnaComponent>
        </component>
        <component>
            <DnaComponent ns2:about="http://genocad.org/SBOL/doi:10.6084/m9.figshare.1159038/Part:HSV_TK">
                <ns2:type ns2:resource="so:0000316"/>
                <displayId>HSV_TK</displayId>
                <name>HSV TK</name>
                <description></description>
                <dnaSequence>
                    <DnaSequence ns2:about="http://genocad.org/SBOL/doi:10.6084/m9.figshare.1159038/Part:HSV_TK#seq">
                        <nucleotides>atggcttcgtacccctgccatcaacacgcgtctgcgttcgaccaggctgcgcgttctcgcggccataacaaccgacgtacggcgttgcgccctcgccggcaacaaaaagccacggaagtccgcctggagcagaaaatgcccacgctactgcgggtttatatagacggtccccacgggatggggaaaaccaccaccacgcaactgctggtggccctgggttcgcgcgacgatatcgtctacgtacccgagccgatgacttactggcgggtgttgggggcttccgagacaatcgcgaacatctacaccacacaacaccgcctcgaccagggtgagatatcggccggggacgcggcggtggtaatgacaagcgcccagataacaatgggcatgccttatgccgtgaccgacgccgttctggctcctcatatcgggggggaggctgggagctcacatgccccgcccccggccctcaccctcatcttcgaccgccatcccatcgccgccctcctgtgctacccggccgcgcgataccttatgggcagcatgaccccccaggccgtgctggcgttcgtggccctcatcccgccgaccttgcccggcacaaacatcgtgttgggggcccttccggaggacagacacatcgaccgcctggccaaacgccagcgccccggcgagcggcttgacctggctatgctggccgcgattcgccgcgtttatgggctgcttgccaatacggtgcggtatctgcagggcggcgggtcgtggcgggaggattggggacagctttcgggggcggccgtgccgccccagggtgccgagccccagagcaacgcgggcccacgaccccatatcggggacacgttatttaccctgtttcgggcccccgagttgctggcccccaacggcgacctgtataacgtgtttgcctgggctttggacgtcttggccaaacgcctccgtcccatgcatgtctttatcctggattacgaccaatcgcccgccggctgccgggacgccctgctgcaacttacctccgggatggtccagacccacgtcaccaccccaggctccataccgacgatctgcgacctggcgcgcacgtttgcccgggagatgggggaggctaactga</nucleotides>
                    </DnaSequence>
                </dnaSequence>
            </DnaComponent>
        </component>
        <component>
            <DnaComponent ns2:about="http://genocad.org/SBOL/doi:10.6084/m9.figshare.1159038/Part:HSV_TK_poly(A)_signal-003">
                <ns2:type ns2:resource="so:0000551"/>
                <displayId>HSV_TK_poly(A)_signal-003</displayId>
                <name>HSV TK poly(A) signal-003</name>
                <description>herpesvirus thymidine kinase polyadenylation signal</description>
                <dnaSequence>
                    <DnaSequence ns2:about="http://genocad.org/SBOL/doi:10.6084/m9.figshare.1159038/Part:HSV_TK_poly(A)_signal-003#seq">
                        <nucleotides>cggcaataaaaagacagaataaaacgcacgggtgttgggtcgtttgttc</nucleotides>
                    </DnaSequence>
                </dnaSequence>
            </DnaComponent>
        </component>
        <component>
            <DnaComponent ns2:about="http://genocad.org/SBOL/doi:10.6084/m9.figshare.1159038/Part:HSV_TK_poly(A)_signal-004">
                <ns2:type ns2:resource="so:0000551"/>
                <displayId>HSV_TK_poly(A)_signal-004</displayId>
                <name>HSV TK poly(A) signal-004</name>
                <description>herpesvirus thymidine kinase polyadenylation signal</description>
                <dnaSequence>
                    <DnaSequence ns2:about="http://genocad.org/SBOL/doi:10.6084/m9.figshare.1159038/Part:HSV_TK_poly(A)_signal-004#seq">
                        <nucleotides>gaacaaacgacccaacacccgtgcgttttattctgtctttttattgccg</nucleotides>
                    </DnaSequence>
                </dnaSequence>
            </DnaComponent>
        </component>
        <component>
            <DnaComponent ns2:about="http://genocad.org/SBOL/doi:10.6084/m9.figshare.1159038/Part:HygR-003">
                <ns2:type ns2:resource="so:0000316"/>
                <displayId>HygR-003</displayId>
                <name>HygR-003</name>
                <description>confers resistance to hygromycin</description>
                <dnaSequence>
                    <DnaSequence ns2:about="http://genocad.org/SBOL/doi:10.6084/m9.figshare.1159038/Part:HygR-003#seq">
                        <nucleotides>atgggaaagcctgagcgtaccgcgacgtctgtcgagaagtttctgatcgaaaagttcgacagcgtctccgacctgatgcagctctcggagggcgaagaatctcgtgctttcagcttcgatgtaggagggcgtggatatgtcctgcgggtaaatagctgcggcgatggtttctacaaagatcgttatgtttatcggcactttgcatcggccgcgctcccgattccggaagtgcttgacattggggaattcagcgagagcctgacctattgcatctcccgccgtgcacagggtgtcacgttgcaagacctgcctgaaaccgaactgcccgctgttctgcagccggtcgcggaggccatggatgcgatcgctgcggccgatcttagccagacgagcgggttcggcccattcggaccgcaaggaatcggtcaatacactacatggcgtgatttcatatgcgcgattgctgatccccatgtgtatcactggcaaactgtgatggacgacaccgtcagtgcgtccgtcgcgcaggctctcgatgagctgatgctttgggccgaggactgccccgaagtccggcacctcgtgcacgcggatttcggctccaacaatgtcctgacggacaatggccgcataacagcggtcattgactggagcgaggcgatgttcggggattcccaatacgaggtcgccaacatcttcttctggaggccgtggttggcttgtatggagcagcagacgcgctacttcgagcggaggcatccggagcttgcaggatcgccgcggctccgggcgtatatgctccgcattggtcttgaccaactctatcagagcttggttgacggcaatttcgatgatgcagcttgggcgcagggtcgatgcgacgcaatcgtccgatccggagccgggactgtcgggcgtacacaaatcgcccgcagaagcgcggccgtctggaccgatggctgtgtagaagtactcgccgatagtggaaaccgacgccccagcactcgtccgagggcaaaggaatag</nucleotides>
                    </DnaSequence>
                </dnaSequence>
            </DnaComponent>
        </component>
        <component>
            <DnaComponent ns2:about="http://genocad.org/SBOL/doi:10.6084/m9.figshare.1159038/Part:IE0_promoter">
                <ns2:type ns2:resource="so:0000167"/>
                <displayId>IE0_promoter</displayId>
                <name>IE0 promoter</name>
                <description>promoter of the ie0 gene from the baculovirus Autographa californica</description>
                <dnaSequence>
                    <DnaSequence ns2:about="http://genocad.org/SBOL/doi:10.6084/m9.figshare.1159038/Part:IE0_promoter#seq">
                        <nucleotides>ggcaggcgctggcaaagatttggcacgacccttgcccccggtccttggcgcgtcaaaaatgttattctctcgaaaaaaacggttcattgtaactgttagttagcactcagaaatcaacacgatactgtgcacgttcagccatcgagaggctttatatatggaaaccttatctatagagataagattgtatatgcgtaggagagcctggtcacgtaggcactttgcgcacggcactagggctgtggaggggacaggctatataaagcccgtttgcccaactcgtaaatcagtatcaattgtgctccggcgcacacgctcgcttgcgcgccggatagtataagtaattgataacggg</nucleotides>
                    </DnaSequence>
                </dnaSequence>
            </DnaComponent>
        </component>
        <component>
            <DnaComponent ns2:about="http://genocad.org/SBOL/doi:10.6084/m9.figshare.1159038/Part:IE1_promoter-001">
                <ns2:type ns2:resource="so:0000167"/>
                <displayId>IE1_promoter-001</displayId>
                <name>IE1 promoter-001</name>
                <description>promoter of the ie1 gene from the baculovirus Autographa californica</description>
                <dnaSequence>
                    <DnaSequence ns2:about="http://genocad.org/SBOL/doi:10.6084/m9.figshare.1159038/Part:IE1_promoter-001#seq">
                        <nucleotides>cgatgtctttgtgatgcgcgcgacatttttgtaggttattgataaaatgaacggatacgttgcccgacattatcattaaatccttggcgtagaatttgtcgggtccattgtccgtgtgcgctagcatgcccgtaacggacctcgtacttttggcttcaaaggttttgcgcacagacaaaatgtgccacacttgcagctctgcatgtgtgcgcgttaccacaaatcccaacggcgcagtgtacttgttgtatgcaaataaatctcgataaaggcgcggcgcgcgaatgcagctgatcacgtacgctcctcgtgttccgttcaaggacggtgttatcgacctcagattaatgtttatcggccgactgttttcgtatccgctcaccaaacgcgtttttgcattaacattgtatgtcggcggatgttctatatctaatttgaataaataaacgataaccgcgttggttttagagggcataataaaagaaatattgttatcgtgttcgccattagggcagtataaattgacgttcatgttggatattgtttcagttgcaagttgacactggcggcgacaagatcgtgaacaaccaag</nucleotides>
                    </DnaSequence>
                </dnaSequence>
            </DnaComponent>
        </component>
        <component>
            <DnaComponent ns2:about="http://genocad.org/SBOL/doi:10.6084/m9.figshare.1159038/Part:IE1_promoter-002">
                <ns2:type ns2:resource="so:0000167"/>
                <displayId>IE1_promoter-002</displayId>
                <name>IE1 promoter-002</name>
                <description>promoter of the ie1 gene from the baculovirus Autographa californica</description>
                <dnaSequence>
                    <DnaSequence ns2:about="http://genocad.org/SBOL/doi:10.6084/m9.figshare.1159038/Part:IE1_promoter-002#seq">
                        <nucleotides>cgatgtctttgtgatgcgcgcgacatttttgtaggttattgataaaatgaacggatacgttgcccgacattatcattaaatccttggcgtagaatttgtcgggtccattgtccgtgtgcgctagcatgcccgtaacggacctcgtacttttggcttcaaaggttttgcgcacagacaaaatgtgccacacttgcagctctgcatgtgtgcgcgttaccacaaatcccaacggcgcagtgtacttgttgtatgcaaataaatctcgataaaggcgcggcgcgcgaatgcagctgatcacgtacgtccctcgtgttccgttcaaggacggtgttatcgacctcagattaatgtttatcggccgactgttttcgtatccgctcaccaaacgcgtttttgcattaacattgtatgtcggcggatgttctatatctaatttgaataaataaacgataaccgcgttggttttagagggcataataaaagaaatattgttatcgtgttcgccattagggcagtataaattgacgttcatgttggatattgtttcagttgcaagttgacactggcggcgacaagatcgtgaacaaccaag</nucleotides>
                    </DnaSequence>
                </dnaSequence>
            </DnaComponent>
        </component>
        <component>
            <DnaComponent ns2:about="http://genocad.org/SBOL/doi:10.6084/m9.figshare.1159038/Part:IE1_terminator-001">
                <ns2:type ns2:resource="so:0000141"/>
                <displayId>IE1_terminator-001</displayId>
                <name>IE1 terminator-001</name>
                <description>terminator of the ie1 gene from the baculovirus Autographa californica</description>
                <dnaSequence>
                    <DnaSequence ns2:about="http://genocad.org/SBOL/doi:10.6084/m9.figshare.1159038/Part:IE1_terminator-001#seq">
                        <nucleotides>ttatacatatattttgaatttaattaattatacatatattttatattatttttgtcttttattatcgaggggccgttgttggtgtggggttttgcatagaaataacaatgggagttggcgacgttgctgcgccaacaccacctcccttccctcctttcatcatgtatctgtagataaaataaaatattaaacctaaaaacaagaccgcgcctatcaacaaaatgataggcattaacttgccgctgacgctgtcactaacgttggacgatttgccgactaaaccttcatcgcccagtaaccaatctag</nucleotides>
                    </DnaSequence>
                </dnaSequence>
            </DnaComponent>
        </component>
        <component>
            <DnaComponent ns2:about="http://genocad.org/SBOL/doi:10.6084/m9.figshare.1159038/Part:IE1_terminator-002">
                <ns2:type ns2:resource="so:0000141"/>
                <displayId>IE1_terminator-002</displayId>
                <name>IE1 terminator-002</name>
                <description>terminator of the ie1 gene from the baculovirus Autographa californica</description>
                <dnaSequence>
                    <DnaSequence ns2:about="http://genocad.org/SBOL/doi:10.6084/m9.figshare.1159038/Part:IE1_terminator-002#seq">
                        <nucleotides>ttatacatatattttgaatttaattaattatacatatattttatattatttttgtcttttattatcgaggggccgttgttggtgtggggttttgcatagaaataacaatgggagttggcgacgttgctgcgccaacaccacctcccttccctcctttcatcatgtatctgtagataaaataaaatattaaacctaaaaacaagaccgcgcctatcaacaaaatgataggcattaacttgccgctgacgctgtcactaacgttggacgatttgccgactaaaccttcatcgcccagtaaccaatctaga</nucleotides>
                    </DnaSequence>
                </dnaSequence>
            </DnaComponent>
        </component>
        <component>
            <DnaComponent ns2:about="http://genocad.org/SBOL/doi:10.6084/m9.figshare.1159038/Part:IgM_signal_sequence">
                <ns2:type ns2:resource="so:0000316"/>
                <displayId>IgM_signal_sequence</displayId>
                <name>IgM signal sequence</name>
                <description></description>
                <dnaSequence>
                    <DnaSequence ns2:about="http://genocad.org/SBOL/doi:10.6084/m9.figshare.1159038/Part:IgM_signal_sequence#seq">
                        <nucleotides>atgaaattcagctgggtcatgttcttcctgatggcagtggttacaggggtcaattcagag</nucleotides>
                    </DnaSequence>
                </dnaSequence>
            </DnaComponent>
        </component>
        <component>
            <DnaComponent ns2:about="http://genocad.org/SBOL/doi:10.6084/m9.figshare.1159038/Part:lac_promoter-002">
                <ns2:type ns2:resource="so:0000167"/>
                <displayId>lac_promoter-002</displayId>
                <name>lac promoter-002</name>
                <description>promoter for the E. coli lac operon</description>
                <dnaSequence>
                    <DnaSequence ns2:about="http://genocad.org/SBOL/doi:10.6084/m9.figshare.1159038/Part:lac_promoter-002#seq">
                        <nucleotides>tttacactttatgcttccggctcgtatgttg</nucleotides>
                    </DnaSequence>
                </dnaSequence>
            </DnaComponent>
        </component>
        <component>
            <DnaComponent ns2:about="http://genocad.org/SBOL/doi:10.6084/m9.figshare.1159038/Part:lac_UV5_promoter-002">
                <ns2:type ns2:resource="so:0000167"/>
                <displayId>lac_UV5_promoter-002</displayId>
                <name>lac UV5 promoter-002</name>
                <description>E. coli lac promoter with an ""up"" mutation</description>
                <dnaSequence>
                    <DnaSequence ns2:about="http://genocad.org/SBOL/doi:10.6084/m9.figshare.1159038/Part:lac_UV5_promoter-002#seq">
                        <nucleotides>tttacactttatgcttccggctcgtataatg</nucleotides>
                    </DnaSequence>
                </dnaSequence>
            </DnaComponent>
        </component>
        <component>
            <DnaComponent ns2:about="http://genocad.org/SBOL/doi:10.6084/m9.figshare.1159038/Part:lacZ-003">
                <ns2:type ns2:resource="so:0000316"/>
                <displayId>lacZ-003</displayId>
                <name>lacZ-003</name>
                <description></description>
                <dnaSequence>
                    <DnaSequence ns2:about="http://genocad.org/SBOL/doi:10.6084/m9.figshare.1159038/Part:lacZ-003#seq">
                        <nucleotides>tgaggccgatactgtcgtcgtcccctcaaactggcagatgcacggttacgatgcgcccatctacaccaacgtaacctatcccattacggtcaatccgccgtttgttcccacggagaatccgacgggttgttactcgctcacatttaatgttgatgaaagctggctacaggaaggccagacgcgaattatttttgatggcgttaactcggcgtttcatctgtggtgcaacgggcgctgggtcggttacggccaggacagtcgtttgccgtctgaatttgacctgagcgcatttttacgcgccggagaaaaccgcctcgcggtgatggtgctgcgttggagtgacggcagttatctggaagatcaggatatgtggcggatgagcggcattttccgtgacgtctcgttgctgcataaaccgactacacaaatcagcgatttccatgttgccactcgctttaatgatgatttcagccgcgctgtactggaggctgaagttcagatgtgcggcgagttgcgtgactacctacgggtaacagtttctttatggcagggtgaaacgcaggtcgccagcggcaccgcgcctttcggcggtgaaattatcgatgagcgtggtggttatgccgatcgcgtcacactacgtctgaacgtcgaaaacccgaaactgtggagcgccgaaatcccgaatctctatcgtgcggtggttgaactgcacaccgccgacggcacgctgattgaagcagaagcctgcgatgtcggtttccgcgaggtgcggattgaaaatggtctgctgctgctgaacggcaagccgttgctgattcgaggcgttaaccgtcacgagcatcatcctctgcatggtcaggtcatggatgagcagacgatggtgcaggatatcctgctgatgaagcagaacaactttaacgccgtgcgctgttcgcattatccgaaccatccgctgtggtacacgctgtgcgaccgctacggcctgtatgtggtggatgaagccaatattgaaacccacggcatggtgccaatgaatcgtctgaccgatgatccgcgctggctaccggcgatgagcgaacgcgtaacgcgaatggtgcagcgcgatcgtaatcacccgagtgtgatcatctggtcgctggggaatgaatcaggccacggcgctaatcacgacgcgctgtatcgctggatcaaatctgtcgatccttcccgcccggtgcagtatgaaggcggcggagccgacaccacggccaccgatattatttgcccgatgtacgcgcgcgtggatgaagaccagcccttcccggctgtgccgaaatggtccatcaaaaaatggctttcgctacctggagagacgcgcccgctgatcctttgcgaatacgcccacgcgatgggtaacagtcttggcggtttcgctaaatactggcaggcgtttcgtcagtatccccgtttacagggcggcttcgtctgggactgggtggatcagtcgctgattaaatatgatgaaaacggcaacccgtggtcggcttacggcggtgattttggcgatacgccgaacgatcgccagttctgtatgaacggtctggtctttgccgaccgcacgccgcatccagcgctgacggaagcaaaacaccagcagcagtttttccagttccgtttatccgggcaaaccatcgaagtgaccagcgaatacctgttccgtcatagcgataacgagctcctgcactggatggtggcgctggatggtaagccgctggcaagcggtgaagtgcctctggatgtcgctccacaaggtaaacagttgattgaactgcctgaactaccgcagccggagagcgccgggcaactctggctcacagtacgcgtagtgcaaccgaacgcgaccgcatggtcagaagccgggcacatcagcgcctggcagcagtggcgtctggcggaaaacctcagtgtgacgctccccgccgcgtcccacgccatcccgcatctgaccaccagcgaaatggatttttgcatcgagctgggtaataagcgttggcaatttaaccgccagtcaggctttctttcacagatgtggattggcgataaaaaacaactgctgacgccgctgcgcgatcagttcacccgtgcaccgctggataacgacattggcgtaagtgaagcgacccgcattgaccctaacgcctgggtcgaacgctggaaggcggcgggccattaccaggccgaagcagcgttgttgcagtgcacggcagatacacttgctgatgcggtgctgattacgaccgctcacgcgtggcagcatcaggggaaaaccttatttatcagccggaaaacctaccggattgatggtagtggtcaaatggcgattaccgttgatgttgaagtggcgagcgatacaccgcatccggcgcggattggcctgaactgccagctggcgcaggtagcagagcgggtaaactggctcggattagggccgcaagaaaactatcccgaccgccttactgccgcctgttttgaccgctgggatctgccattgtcagacatgtataccccgtacgtcttcccgagcgaaaacggtctgcgctgcgggacgcgcgaattgaattatggcccacaccagtggcgcggcgacttccagttcaacatcagccgctacagtcaacagcaactgatggaaaccagccatcgccatctgctgcacgcggaagaaggcacatggctgaatatcgacggtttccatatggggattggtggcgacgactcctggagcccgtcagtatcggcggaattccagctgagcgccggtcgctaccattaccagttggtctggtgtcaaaaataa</nucleotides>
                    </DnaSequence>
                </dnaSequence>
            </DnaComponent>
        </component>
        <component>
            <DnaComponent ns2:about="http://genocad.org/SBOL/doi:10.6084/m9.figshare.1159038/Part:lacZ-004">
                <ns2:type ns2:resource="so:0000316"/>
                <displayId>lacZ-004</displayId>
                <name>lacZ-004</name>
                <description></description>
                <dnaSequence>
                    <DnaSequence ns2:about="http://genocad.org/SBOL/doi:10.6084/m9.figshare.1159038/Part:lacZ-004#seq">
                        <nucleotides>atgaccatgattacggattcactggccgtcgttttacaacgtcgtgactgggaaaaccctggcgttacccaacttaatcgccttgcagcacatccccctttcgccagctggcgtaatagcgaagaggcccgcaccgatcgcccttcccaacagttgcgcagcctgaatggcgaatggcgctttgcctggtttccggcaccagaagcggtgccggaaagctggctggagtgcgatcttcctga</nucleotides>
                    </DnaSequence>
                </dnaSequence>
            </DnaComponent>
        </component>
        <component>
            <DnaComponent ns2:about="http://genocad.org/SBOL/doi:10.6084/m9.figshare.1159038/Part:lef2">
                <ns2:type ns2:resource="so:0000316"/>
                <displayId>lef2</displayId>
                <name>lef2</name>
                <description></description>
                <dnaSequence>
                    <DnaSequence ns2:about="http://genocad.org/SBOL/doi:10.6084/m9.figshare.1159038/Part:lef2#seq">
                        <nucleotides>tgcatcttttaatcaaatcccaagatgtgtataaaccaccaaactgccaaaaaatgaaaactgtcgacaagctctgtccgtttgctggcaactgcaagggtctcaatcctatttgtaattattga</nucleotides>
                    </DnaSequence>
                </dnaSequence>
            </DnaComponent>
        </component>
        <component>
            <DnaComponent ns2:about="http://genocad.org/SBOL/doi:10.6084/m9.figshare.1159038/Part:loxP">
                <ns2:type ns2:resource="so:0000410"/>
                <displayId>loxP</displayId>
                <name>loxP</name>
                <description>Cre-mediated recombination occurs in the 8-bp core sequence (GCATACAT).</description>
                <dnaSequence>
                    <DnaSequence ns2:about="http://genocad.org/SBOL/doi:10.6084/m9.figshare.1159038/Part:loxP#seq">
                        <nucleotides>ataacttcgtatagcatacattatacgaagttat</nucleotides>
                    </DnaSequence>
                </dnaSequence>
            </DnaComponent>
        </component>
        <component>
            <DnaComponent ns2:about="http://genocad.org/SBOL/doi:10.6084/m9.figshare.1159038/Part:MBP-009">
                <ns2:type ns2:resource="so:0000316"/>
                <displayId>MBP-009</displayId>
                <name>MBP-009</name>
                <description>This version of the gene does not encode a signal sequence, so MBP will remain in the cytosol.</description>
                <dnaSequence>
                    <DnaSequence ns2:about="http://genocad.org/SBOL/doi:10.6084/m9.figshare.1159038/Part:MBP-009#seq">
                        <nucleotides>atggccgaagaaggtaaactggtaatctggattaacggcgataaaggctataacggtctcgctgaagtcggtaagaaattcgagaaagataccggaattaaagtcaccgttgagcatccggataaactggaagagaaattcccacaggttgcggcaacaggcgatggccctgacattatcttctgggcacacgaccgctttggtggctacgctcaatctggcctgttggctgaaatcaccccggacaaagcgttccaggacaagctgtatccgtttacctgggatgccgtacgttacaacggcaagctgattgcttacccgatcgctgttgaagcgttatcgctgatttataacaaagatctgctgccgaacccgccaaaaacctgggaagagatcccggcgctggataaagaactgaaagcgaaaggtaagagcgcgctgatgttcaacctgcaagaaccgtacttcacctggccgctgattgctgctgacgggggttatgcgttcaagtatgaaaacggcaagtacgacattaaagacgtgggcgtggataacgctggcgcgaaagcgggtctgaccttcctggttgacctgattaaaaacaaacacatgaatgcagacaccgattactccatcgcagaagctgcctttaataaaggcgaaacagcgatgaccatcaacggcccgtgggcatggtccaacatcgacaccagcaaagtgaattatggtgtaacggtactgccgaccttcaagggtcaaccatccaaaccgttcgttggcgtgctgagcgcaggtattaacgccgccagtccgaacaaagagctggcaaaagagttcctcgaaaactatctgctgactgatgaaggtctggaagcggttaataaagacaaaccgctgggtgccgtagcgctgaagtcttacgaggaagagttggcgaaagatccacgtattgccgccactatggaaaacgcccagaaaggtgaaatcatgccgaacatcccgcagatgtccgctttctggtatgccgtgcgtactgcggtgatcaacgccgccagcggtcgtcagactgtcgatgaagccctgaaagacgcgcagact</nucleotides>
                    </DnaSequence>
                </dnaSequence>
            </DnaComponent>
        </component>
        <component>
            <DnaComponent ns2:about="http://genocad.org/SBOL/doi:10.6084/m9.figshare.1159038/Part:MCS-012">
                <ns2:type ns2:resource="SO:0000001"/>
                <displayId>MCS-012</displayId>
                <name>MCS-012</name>
                <description>multiple cloning site</description>
                <dnaSequence>
                    <DnaSequence ns2:about="http://genocad.org/SBOL/doi:10.6084/m9.figshare.1159038/Part:MCS-012#seq">
                        <nucleotides>agatctccatggcccggggtacctactagtccagtgtggtggaattctgcagatatccagcacagtggcggccgctcgagtctagagggcccttcgaa</nucleotides>
                    </DnaSequence>
                </dnaSequence>
            </DnaComponent>
        </component>
        <component>
            <DnaComponent ns2:about="http://genocad.org/SBOL/doi:10.6084/m9.figshare.1159038/Part:MCS-025">
                <ns2:type ns2:resource="SO:0000001"/>
                <displayId>MCS-025</displayId>
                <name>MCS-025</name>
                <description>multiple cloning site</description>
                <dnaSequence>
                    <DnaSequence ns2:about="http://genocad.org/SBOL/doi:10.6084/m9.figshare.1159038/Part:MCS-025#seq">
                        <nucleotides>agatctccatggcccggggtacctactagtccagtgtggtggaattctgcagatatccagcacagtggcggccgctcgagtctagagggcccgcggttcgaa</nucleotides>
                    </DnaSequence>
                </dnaSequence>
            </DnaComponent>
        </component>
        <component>
            <DnaComponent ns2:about="http://genocad.org/SBOL/doi:10.6084/m9.figshare.1159038/Part:MCS-035">
                <ns2:type ns2:resource="SO:0000001"/>
                <displayId>MCS-035</displayId>
                <name>MCS-035</name>
                <description>multiple cloning site</description>
                <dnaSequence>
                    <DnaSequence ns2:about="http://genocad.org/SBOL/doi:10.6084/m9.figshare.1159038/Part:MCS-035#seq">
                        <nucleotides>ggtaccggatccgacgtcggtcgacaagcttgcggccgcaggagctc</nucleotides>
                    </DnaSequence>
                </dnaSequence>
            </DnaComponent>
        </component>
        <component>
            <DnaComponent ns2:about="http://genocad.org/SBOL/doi:10.6084/m9.figshare.1159038/Part:MCS-042">
                <ns2:type ns2:resource="SO:0000001"/>
                <displayId>MCS-042</displayId>
                <name>MCS-042</name>
                <description>multiple cloning site</description>
                <dnaSequence>
                    <DnaSequence ns2:about="http://genocad.org/SBOL/doi:10.6084/m9.figshare.1159038/Part:MCS-042#seq">
                        <nucleotides>agatctccatggcccggggtacctactagtccagtgtggtggaattctgcagatatccagcacagtggcggccgctcgaggtcacccattcgaa</nucleotides>
                    </DnaSequence>
                </dnaSequence>
            </DnaComponent>
        </component>
        <component>
            <DnaComponent ns2:about="http://genocad.org/SBOL/doi:10.6084/m9.figshare.1159038/Part:MCS-057">
                <ns2:type ns2:resource="SO:0000001"/>
                <displayId>MCS-057</displayId>
                <name>MCS-057</name>
                <description>multiple cloning site</description>
                <dnaSequence>
                    <DnaSequence ns2:about="http://genocad.org/SBOL/doi:10.6084/m9.figshare.1159038/Part:MCS-057#seq">
                        <nucleotides>ggtacctactagtccagtgtggtggaattctgcagatatccagcacagtggcggccgctcgagtctagagggcccttcgaa</nucleotides>
                    </DnaSequence>
                </dnaSequence>
            </DnaComponent>
        </component>
        <component>
            <DnaComponent ns2:about="http://genocad.org/SBOL/doi:10.6084/m9.figshare.1159038/Part:MCS-064">
                <ns2:type ns2:resource="SO:0000001"/>
                <displayId>MCS-064</displayId>
                <name>MCS-064</name>
                <description>multiple cloning site</description>
                <dnaSequence>
                    <DnaSequence ns2:about="http://genocad.org/SBOL/doi:10.6084/m9.figshare.1159038/Part:MCS-064#seq">
                        <nucleotides>ggatcccggtccgaagcgcgcggaattcaaaggcctacgtcgacgagctcacttgtcgcggccgctttcgaatctagagcctgcagtctcgacaagcttgtcgagaagtact</nucleotides>
                    </DnaSequence>
                </dnaSequence>
            </DnaComponent>
        </component>
        <component>
            <DnaComponent ns2:about="http://genocad.org/SBOL/doi:10.6084/m9.figshare.1159038/Part:MCS-065">
                <ns2:type ns2:resource="SO:0000001"/>
                <displayId>MCS-065</displayId>
                <name>MCS-065</name>
                <description>multiple cloning site</description>
                <dnaSequence>
                    <DnaSequence ns2:about="http://genocad.org/SBOL/doi:10.6084/m9.figshare.1159038/Part:MCS-065#seq">
                        <nucleotides>ggtacctactagtccagtgtggtggaattctgcagatatccagcacagtggcggccgctcgagtctagagggcccgcggttcgaa</nucleotides>
                    </DnaSequence>
                </dnaSequence>
            </DnaComponent>
        </component>
        <component>
            <DnaComponent ns2:about="http://genocad.org/SBOL/doi:10.6084/m9.figshare.1159038/Part:MCS-076">
                <ns2:type ns2:resource="SO:0000001"/>
                <displayId>MCS-076</displayId>
                <name>MCS-076</name>
                <description>multiple cloning site</description>
                <dnaSequence>
                    <DnaSequence ns2:about="http://genocad.org/SBOL/doi:10.6084/m9.figshare.1159038/Part:MCS-076#seq">
                        <nucleotides>ggtacctactagtccagtgtggtggaattctgcagatatccagcacagtggcggccgctcgaggtcacccattcgaa</nucleotides>
                    </DnaSequence>
                </dnaSequence>
            </DnaComponent>
        </component>
        <component>
            <DnaComponent ns2:about="http://genocad.org/SBOL/doi:10.6084/m9.figshare.1159038/Part:MCS-106">
                <ns2:type ns2:resource="SO:0000001"/>
                <displayId>MCS-106</displayId>
                <name>MCS-106</name>
                <description>multiple cloning site</description>
                <dnaSequence>
                    <DnaSequence ns2:about="http://genocad.org/SBOL/doi:10.6084/m9.figshare.1159038/Part:MCS-106#seq">
                        <nucleotides>cccgggtaccaggatcctgtacaagtcgacgcggccgcagagctc</nucleotides>
                    </DnaSequence>
                </dnaSequence>
            </DnaComponent>
        </component>
        <component>
            <DnaComponent ns2:about="http://genocad.org/SBOL/doi:10.6084/m9.figshare.1159038/Part:MCS-125">
                <ns2:type ns2:resource="SO:0000001"/>
                <displayId>MCS-125</displayId>
                <name>MCS-125</name>
                <description>multiple cloning site</description>
                <dnaSequence>
                    <DnaSequence ns2:about="http://genocad.org/SBOL/doi:10.6084/m9.figshare.1159038/Part:MCS-125#seq">
                        <nucleotides>ggatccaggcctgaattcgagctccaagcttgcggccgcactcgag</nucleotides>
                    </DnaSequence>
                </dnaSequence>
            </DnaComponent>
        </component>
        <component>
            <DnaComponent ns2:about="http://genocad.org/SBOL/doi:10.6084/m9.figshare.1159038/Part:MCS-130">
                <ns2:type ns2:resource="SO:0000001"/>
                <displayId>MCS-130</displayId>
                <name>MCS-130</name>
                <description>multiple cloning site</description>
                <dnaSequence>
                    <DnaSequence ns2:about="http://genocad.org/SBOL/doi:10.6084/m9.figshare.1159038/Part:MCS-130#seq">
                        <nucleotides>gacaagagtccgggcttctcctcaacggatcccaattgggagctcgtgtacacggcgcgcctgcaggtcgacggtaccggttcgaagcttgcggccgcacagctgtatacacgtg</nucleotides>
                    </DnaSequence>
                </dnaSequence>
            </DnaComponent>
        </component>
        <component>
            <DnaComponent ns2:about="http://genocad.org/SBOL/doi:10.6084/m9.figshare.1159038/Part:MCS-135">
                <ns2:type ns2:resource="SO:0000001"/>
                <displayId>MCS-135</displayId>
                <name>MCS-135</name>
                <description>multiple cloning site</description>
                <dnaSequence>
                    <DnaSequence ns2:about="http://genocad.org/SBOL/doi:10.6084/m9.figshare.1159038/Part:MCS-135#seq">
                        <nucleotides>ggtaccggatccgacgtcggtcgacaagcttgcggccgcaggagctccgggcttctcctc</nucleotides>
                    </DnaSequence>
                </dnaSequence>
            </DnaComponent>
        </component>
        <component>
            <DnaComponent ns2:about="http://genocad.org/SBOL/doi:10.6084/m9.figshare.1159038/Part:MCS-152">
                <ns2:type ns2:resource="SO:0000001"/>
                <displayId>MCS-152</displayId>
                <name>MCS-152</name>
                <description>multiple cloning site</description>
                <dnaSequence>
                    <DnaSequence ns2:about="http://genocad.org/SBOL/doi:10.6084/m9.figshare.1159038/Part:MCS-152#seq">
                        <nucleotides>agatctgcagcggccgctccagaattcccgggatccggtctagattataaggatgacgacgataaattcgtcgagcaccaccaccaccaccaccaccactaattgattaatacctaggtcgacgcgatcctttcctgggaccc</nucleotides>
                    </DnaSequence>
                </dnaSequence>
            </DnaComponent>
        </component>
        <component>
            <DnaComponent ns2:about="http://genocad.org/SBOL/doi:10.6084/m9.figshare.1159038/Part:MCS-155">
                <ns2:type ns2:resource="SO:0000001"/>
                <displayId>MCS-155</displayId>
                <name>MCS-155</name>
                <description>multiple cloning site</description>
                <dnaSequence>
                    <DnaSequence ns2:about="http://genocad.org/SBOL/doi:10.6084/m9.figshare.1159038/Part:MCS-155#seq">
                        <nucleotides>ccatggcatcgttaacacgtcaagagctcgcggatcccaattggcagatctcggcgcgcctgcaggtcgacggtaccggttcgaagcttgcggccgc</nucleotides>
                    </DnaSequence>
                </dnaSequence>
            </DnaComponent>
        </component>
        <component>
            <DnaComponent ns2:about="http://genocad.org/SBOL/doi:10.6084/m9.figshare.1159038/Part:MCS-167">
                <ns2:type ns2:resource="SO:0000001"/>
                <displayId>MCS-167</displayId>
                <name>MCS-167</name>
                <description>multiple cloning site</description>
                <dnaSequence>
                    <DnaSequence ns2:about="http://genocad.org/SBOL/doi:10.6084/m9.figshare.1159038/Part:MCS-167#seq">
                        <nucleotides>ggtaccgcatgctatgcatcagctgctagcaccatggctcgagatcccgggtgatcaagtcttc</nucleotides>
                    </DnaSequence>
                </dnaSequence>
            </DnaComponent>
        </component>
        <component>
            <DnaComponent ns2:about="http://genocad.org/SBOL/doi:10.6084/m9.figshare.1159038/Part:MCS-169">
                <ns2:type ns2:resource="SO:0000001"/>
                <displayId>MCS-169</displayId>
                <name>MCS-169</name>
                <description>multiple cloning site</description>
                <dnaSequence>
                    <DnaSequence ns2:about="http://genocad.org/SBOL/doi:10.6084/m9.figshare.1159038/Part:MCS-169#seq">
                        <nucleotides>ggatcccggtccgaagcgcgcggaattcaaaggcctacgtcgacgagctcactagtcgcggccgctttcgaatctagagcctgcagtctcgacaagctt</nucleotides>
                    </DnaSequence>
                </dnaSequence>
            </DnaComponent>
        </component>
        <component>
            <DnaComponent ns2:about="http://genocad.org/SBOL/doi:10.6084/m9.figshare.1159038/Part:MCS-170">
                <ns2:type ns2:resource="SO:0000001"/>
                <displayId>MCS-170</displayId>
                <name>MCS-170</name>
                <description>multiple cloning site</description>
                <dnaSequence>
                    <DnaSequence ns2:about="http://genocad.org/SBOL/doi:10.6084/m9.figshare.1159038/Part:MCS-170#seq">
                        <nucleotides>agatctgcagcggccgctccagaattctagaaggtacccgggatcctttcctgggaccc</nucleotides>
                    </DnaSequence>
                </dnaSequence>
            </DnaComponent>
        </component>
        <component>
            <DnaComponent ns2:about="http://genocad.org/SBOL/doi:10.6084/m9.figshare.1159038/Part:MCS-179">
                <ns2:type ns2:resource="SO:0000001"/>
                <displayId>MCS-179</displayId>
                <name>MCS-179</name>
                <description>multiple cloning site</description>
                <dnaSequence>
                    <DnaSequence ns2:about="http://genocad.org/SBOL/doi:10.6084/m9.figshare.1159038/Part:MCS-179#seq">
                        <nucleotides>cccgggcttctcctcaaaaggcctggatccgaattcgagctcgaagcttgcggccgcactcgag</nucleotides>
                    </DnaSequence>
                </dnaSequence>
            </DnaComponent>
        </component>
        <component>
            <DnaComponent ns2:about="http://genocad.org/SBOL/doi:10.6084/m9.figshare.1159038/Part:MCS-186">
                <ns2:type ns2:resource="SO:0000001"/>
                <displayId>MCS-186</displayId>
                <name>MCS-186</name>
                <description>multiple cloning site</description>
                <dnaSequence>
                    <DnaSequence ns2:about="http://genocad.org/SBOL/doi:10.6084/m9.figshare.1159038/Part:MCS-186#seq">
                        <nucleotides>ggatcccggtccgaagcgcgcggaattcaaaggcctacgtcgacgagctcactagtcgcggccgctttcgaatctagagcctgcagtctcgaggcatgcggtaccaagctt</nucleotides>
                    </DnaSequence>
                </dnaSequence>
            </DnaComponent>
        </component>
        <component>
            <DnaComponent ns2:about="http://genocad.org/SBOL/doi:10.6084/m9.figshare.1159038/Part:MCS-187">
                <ns2:type ns2:resource="SO:0000001"/>
                <displayId>MCS-187</displayId>
                <name>MCS-187</name>
                <description>multiple cloning site</description>
                <dnaSequence>
                    <DnaSequence ns2:about="http://genocad.org/SBOL/doi:10.6084/m9.figshare.1159038/Part:MCS-187#seq">
                        <nucleotides>ggatcccgggtaccttctagaattccggagcggccgctgcagatctgatcctttcctgggaccc</nucleotides>
                    </DnaSequence>
                </dnaSequence>
            </DnaComponent>
        </component>
        <component>
            <DnaComponent ns2:about="http://genocad.org/SBOL/doi:10.6084/m9.figshare.1159038/Part:MCS-193">
                <ns2:type ns2:resource="SO:0000001"/>
                <displayId>MCS-193</displayId>
                <name>MCS-193</name>
                <description>multiple cloning site</description>
                <dnaSequence>
                    <DnaSequence ns2:about="http://genocad.org/SBOL/doi:10.6084/m9.figshare.1159038/Part:MCS-193#seq">
                        <nucleotides>ggatcccgggccatgggaattccggagcggccgctgcagatctgatcctttcctgggaccc</nucleotides>
                    </DnaSequence>
                </dnaSequence>
            </DnaComponent>
        </component>
        <component>
            <DnaComponent ns2:about="http://genocad.org/SBOL/doi:10.6084/m9.figshare.1159038/Part:MCS-206">
                <ns2:type ns2:resource="SO:0000001"/>
                <displayId>MCS-206</displayId>
                <name>MCS-206</name>
                <description>multiple cloning site</description>
                <dnaSequence>
                    <DnaSequence ns2:about="http://genocad.org/SBOL/doi:10.6084/m9.figshare.1159038/Part:MCS-206#seq">
                        <nucleotides>ggcgccatggatccggaattcaaaggcctacgtcgacgagctcaactagtgcggccgctttcgaatctagagcctgcagtctcgaggcatgcggtaccaagctt</nucleotides>
                    </DnaSequence>
                </dnaSequence>
            </DnaComponent>
        </component>
        <component>
            <DnaComponent ns2:about="http://genocad.org/SBOL/doi:10.6084/m9.figshare.1159038/Part:MCS-210">
                <ns2:type ns2:resource="SO:0000001"/>
                <displayId>MCS-210</displayId>
                <name>MCS-210</name>
                <description>multiple cloning site</description>
                <dnaSequence>
                    <DnaSequence ns2:about="http://genocad.org/SBOL/doi:10.6084/m9.figshare.1159038/Part:MCS-210#seq">
                        <nucleotides>catatgctcgatcgaggaattcaggcctccatgggagctcgcggccgcctgcagggtacccccgggagatct</nucleotides>
                    </DnaSequence>
                </dnaSequence>
            </DnaComponent>
        </component>
        <component>
            <DnaComponent ns2:about="http://genocad.org/SBOL/doi:10.6084/m9.figshare.1159038/Part:MCS-221">
                <ns2:type ns2:resource="SO:0000001"/>
                <displayId>MCS-221</displayId>
                <name>MCS-221</name>
                <description>multiple cloning site</description>
                <dnaSequence>
                    <DnaSequence ns2:about="http://genocad.org/SBOL/doi:10.6084/m9.figshare.1159038/Part:MCS-221#seq">
                        <nucleotides>cccgggtaccttctagaattccggagcggccgctgcagatctgatcctttcctgggaccc</nucleotides>
                    </DnaSequence>
                </dnaSequence>
            </DnaComponent>
        </component>
        <component>
            <DnaComponent ns2:about="http://genocad.org/SBOL/doi:10.6084/m9.figshare.1159038/Part:MCS-222">
                <ns2:type ns2:resource="SO:0000001"/>
                <displayId>MCS-222</displayId>
                <name>MCS-222</name>
                <description>multiple cloning site</description>
                <dnaSequence>
                    <DnaSequence ns2:about="http://genocad.org/SBOL/doi:10.6084/m9.figshare.1159038/Part:MCS-222#seq">
                        <nucleotides>ggcgccatgggatccggaattcaaaggcctacgtcgacgagctcactagtcgcggccgctttcgaatctagagcctgcagtctcgaggcatgcggtaccaagctt</nucleotides>
                    </DnaSequence>
                </dnaSequence>
            </DnaComponent>
        </component>
        <component>
            <DnaComponent ns2:about="http://genocad.org/SBOL/doi:10.6084/m9.figshare.1159038/Part:MCS-225">
                <ns2:type ns2:resource="SO:0000001"/>
                <displayId>MCS-225</displayId>
                <name>MCS-225</name>
                <description>multiple cloning site</description>
                <dnaSequence>
                    <DnaSequence ns2:about="http://genocad.org/SBOL/doi:10.6084/m9.figshare.1159038/Part:MCS-225#seq">
                        <nucleotides>gcccgggcttctcctcaaaaggcctggatccgaattcgagctcgaagcttgcggccgcactcgag</nucleotides>
                    </DnaSequence>
                </dnaSequence>
            </DnaComponent>
        </component>
        <component>
            <DnaComponent ns2:about="http://genocad.org/SBOL/doi:10.6084/m9.figshare.1159038/Part:MCS-235">
                <ns2:type ns2:resource="SO:0000001"/>
                <displayId>MCS-235</displayId>
                <name>MCS-235</name>
                <description>multiple cloning site</description>
                <dnaSequence>
                    <DnaSequence ns2:about="http://genocad.org/SBOL/doi:10.6084/m9.figshare.1159038/Part:MCS-235#seq">
                        <nucleotides>ggcgccatggggatccggaattcaaaggcctacgtcgacgagctcactagtcgcggccgctttcgaatctagagcctgcagtctcgaggcatgcggtaccaagctt</nucleotides>
                    </DnaSequence>
                </dnaSequence>
            </DnaComponent>
        </component>
        <component>
            <DnaComponent ns2:about="http://genocad.org/SBOL/doi:10.6084/m9.figshare.1159038/Part:MCS-236">
                <ns2:type ns2:resource="SO:0000001"/>
                <displayId>MCS-236</displayId>
                <name>MCS-236</name>
                <description>multiple cloning site</description>
                <dnaSequence>
                    <DnaSequence ns2:about="http://genocad.org/SBOL/doi:10.6084/m9.figshare.1159038/Part:MCS-236#seq">
                        <nucleotides>ggtaccaggatcctgtacaagtcgacgcggccgcagagctc</nucleotides>
                    </DnaSequence>
                </dnaSequence>
            </DnaComponent>
        </component>
        <component>
            <DnaComponent ns2:about="http://genocad.org/SBOL/doi:10.6084/m9.figshare.1159038/Part:MCS-238">
                <ns2:type ns2:resource="SO:0000001"/>
                <displayId>MCS-238</displayId>
                <name>MCS-238</name>
                <description>multiple cloning site</description>
                <dnaSequence>
                    <DnaSequence ns2:about="http://genocad.org/SBOL/doi:10.6084/m9.figshare.1159038/Part:MCS-238#seq">
                        <nucleotides>catatgctcgaggaattcaggcctccatgggagctcgcggccgcctgcagggtacccccgggagatct</nucleotides>
                    </DnaSequence>
                </dnaSequence>
            </DnaComponent>
        </component>
        <component>
            <DnaComponent ns2:about="http://genocad.org/SBOL/doi:10.6084/m9.figshare.1159038/Part:MCS-239">
                <ns2:type ns2:resource="SO:0000001"/>
                <displayId>MCS-239</displayId>
                <name>MCS-239</name>
                <description>multiple cloning site</description>
                <dnaSequence>
                    <DnaSequence ns2:about="http://genocad.org/SBOL/doi:10.6084/m9.figshare.1159038/Part:MCS-239#seq">
                        <nucleotides>cctcaggtctagctggaattcagatct</nucleotides>
                    </DnaSequence>
                </dnaSequence>
            </DnaComponent>
        </component>
        <component>
            <DnaComponent ns2:about="http://genocad.org/SBOL/doi:10.6084/m9.figshare.1159038/Part:MCS-242">
                <ns2:type ns2:resource="SO:0000001"/>
                <displayId>MCS-242</displayId>
                <name>MCS-242</name>
                <description>multiple cloning site</description>
                <dnaSequence>
                    <DnaSequence ns2:about="http://genocad.org/SBOL/doi:10.6084/m9.figshare.1159038/Part:MCS-242#seq">
                        <nucleotides>aggcctctaga</nucleotides>
                    </DnaSequence>
                </dnaSequence>
            </DnaComponent>
        </component>
        <component>
            <DnaComponent ns2:about="http://genocad.org/SBOL/doi:10.6084/m9.figshare.1159038/Part:MCS-246">
                <ns2:type ns2:resource="SO:0000001"/>
                <displayId>MCS-246</displayId>
                <name>MCS-246</name>
                <description>multiple cloning site</description>
                <dnaSequence>
                    <DnaSequence ns2:about="http://genocad.org/SBOL/doi:10.6084/m9.figshare.1159038/Part:MCS-246#seq">
                        <nucleotides>cccgggactagt</nucleotides>
                    </DnaSequence>
                </dnaSequence>
            </DnaComponent>
        </component>
        <component>
            <DnaComponent ns2:about="http://genocad.org/SBOL/doi:10.6084/m9.figshare.1159038/Part:MCS-247">
                <ns2:type ns2:resource="SO:0000001"/>
                <displayId>MCS-247</displayId>
                <name>MCS-247</name>
                <description>multiple cloning site</description>
                <dnaSequence>
                    <DnaSequence ns2:about="http://genocad.org/SBOL/doi:10.6084/m9.figshare.1159038/Part:MCS-247#seq">
                        <nucleotides>aagcttggtaccgagctcggatccactagtccagtgtggtggaattctgcagatatccagcacagtggcggccgctcgagtctagagggcccgcgg</nucleotides>
                    </DnaSequence>
                </dnaSequence>
            </DnaComponent>
        </component>
        <component>
            <DnaComponent ns2:about="http://genocad.org/SBOL/doi:10.6084/m9.figshare.1159038/Part:MCS-249">
                <ns2:type ns2:resource="SO:0000001"/>
                <displayId>MCS-249</displayId>
                <name>MCS-249</name>
                <description>multiple cloning site</description>
                <dnaSequence>
                    <DnaSequence ns2:about="http://genocad.org/SBOL/doi:10.6084/m9.figshare.1159038/Part:MCS-249#seq">
                        <nucleotides>gcggccgctccggaattcccgggatccggtctaga</nucleotides>
                    </DnaSequence>
                </dnaSequence>
            </DnaComponent>
        </component>
        <component>
            <DnaComponent ns2:about="http://genocad.org/SBOL/doi:10.6084/m9.figshare.1159038/Part:MCS-250">
                <ns2:type ns2:resource="SO:0000001"/>
                <displayId>MCS-250</displayId>
                <name>MCS-250</name>
                <description>multiple cloning site</description>
                <dnaSequence>
                    <DnaSequence ns2:about="http://genocad.org/SBOL/doi:10.6084/m9.figshare.1159038/Part:MCS-250#seq">
                        <nucleotides>ggatcctctaagcttgcggccgcactcgag</nucleotides>
                    </DnaSequence>
                </dnaSequence>
            </DnaComponent>
        </component>
        <component>
            <DnaComponent ns2:about="http://genocad.org/SBOL/doi:10.6084/m9.figshare.1159038/Part:MCS-253">
                <ns2:type ns2:resource="SO:0000001"/>
                <displayId>MCS-253</displayId>
                <name>MCS-253</name>
                <description>multiple cloning site</description>
                <dnaSequence>
                    <DnaSequence ns2:about="http://genocad.org/SBOL/doi:10.6084/m9.figshare.1159038/Part:MCS-253#seq">
                        <nucleotides>ctgcagcggccgctccagaattctagaaggtacccgggatcctttcctgggaccc</nucleotides>
                    </DnaSequence>
                </dnaSequence>
            </DnaComponent>
        </component>
        <component>
            <DnaComponent ns2:about="http://genocad.org/SBOL/doi:10.6084/m9.figshare.1159038/Part:MCS-261">
                <ns2:type ns2:resource="SO:0000001"/>
                <displayId>MCS-261</displayId>
                <name>MCS-261</name>
                <description>multiple cloning site</description>
                <dnaSequence>
                    <DnaSequence ns2:about="http://genocad.org/SBOL/doi:10.6084/m9.figshare.1159038/Part:MCS-261#seq">
                        <nucleotides>ggatccccgggaattc</nucleotides>
                    </DnaSequence>
                </dnaSequence>
            </DnaComponent>
        </component>
        <component>
            <DnaComponent ns2:about="http://genocad.org/SBOL/doi:10.6084/m9.figshare.1159038/Part:MCS-262">
                <ns2:type ns2:resource="SO:0000001"/>
                <displayId>MCS-262</displayId>
                <name>MCS-262</name>
                <description>multiple cloning site</description>
                <dnaSequence>
                    <DnaSequence ns2:about="http://genocad.org/SBOL/doi:10.6084/m9.figshare.1159038/Part:MCS-262#seq">
                        <nucleotides>ggtaccgagctcggatccactagtccagtgtggtggaattctgcagatatccagcacagtggcggccgctcgagtctagagggcccgcgg</nucleotides>
                    </DnaSequence>
                </dnaSequence>
            </DnaComponent>
        </component>
        <component>
            <DnaComponent ns2:about="http://genocad.org/SBOL/doi:10.6084/m9.figshare.1159038/Part:MCS-269">
                <ns2:type ns2:resource="SO:0000001"/>
                <displayId>MCS-269</displayId>
                <name>MCS-269</name>
                <description>multiple cloning site</description>
                <dnaSequence>
                    <DnaSequence ns2:about="http://genocad.org/SBOL/doi:10.6084/m9.figshare.1159038/Part:MCS-269#seq">
                        <nucleotides>gcggccgctccggaattctagaaggtacccgggatcccactgaagatgatgacatgaagatgaagatgatgatggtgatgacatcgatgccgatgatgacgacgacgatgataatgataattctgatgaggataatgaagacagtgatgatgacgatgatgacgatgaatagctccagccctgggtgattctgatgagtgacagaattcgtcgagcaccaccaccaccaccaccaccactaattgattaatacctaggtcgacgcgatcctttcctgggaccc</nucleotides>
                    </DnaSequence>
                </dnaSequence>
            </DnaComponent>
        </component>
        <component>
            <DnaComponent ns2:about="http://genocad.org/SBOL/doi:10.6084/m9.figshare.1159038/Part:MCS-270">
                <ns2:type ns2:resource="SO:0000001"/>
                <displayId>MCS-270</displayId>
                <name>MCS-270</name>
                <description>multiple cloning site</description>
                <dnaSequence>
                    <DnaSequence ns2:about="http://genocad.org/SBOL/doi:10.6084/m9.figshare.1159038/Part:MCS-270#seq">
                        <nucleotides>ggatccctgcaggcctcgagttcgaatctagaagatctggtaccgagctcgaattcccgggcggccgcttaattaa</nucleotides>
                    </DnaSequence>
                </dnaSequence>
            </DnaComponent>
        </component>
        <component>
            <DnaComponent ns2:about="http://genocad.org/SBOL/doi:10.6084/m9.figshare.1159038/Part:MCS-277">
                <ns2:type ns2:resource="SO:0000001"/>
                <displayId>MCS-277</displayId>
                <name>MCS-277</name>
                <description>multiple cloning site</description>
                <dnaSequence>
                    <DnaSequence ns2:about="http://genocad.org/SBOL/doi:10.6084/m9.figshare.1159038/Part:MCS-277#seq">
                        <nucleotides>ctgcaggctctagattcgaaagcggccgcgactagtgagctcgtcgacgtaggcctttgaattccgcgcgcttcggaccgggatcc</nucleotides>
                    </DnaSequence>
                </dnaSequence>
            </DnaComponent>
        </component>
        <component>
            <DnaComponent ns2:about="http://genocad.org/SBOL/doi:10.6084/m9.figshare.1159038/Part:MCS-278">
                <ns2:type ns2:resource="SO:0000001"/>
                <displayId>MCS-278</displayId>
                <name>MCS-278</name>
                <description>multiple cloning site</description>
                <dnaSequence>
                    <DnaSequence ns2:about="http://genocad.org/SBOL/doi:10.6084/m9.figshare.1159038/Part:MCS-278#seq">
                        <nucleotides>gcatgctaagcttggtaccgagctcggatccactagtccagtgtggtggaattctgcagatatccagcacagtggcggccgctcgagtctaga</nucleotides>
                    </DnaSequence>
                </dnaSequence>
            </DnaComponent>
        </component>
        <component>
            <DnaComponent ns2:about="http://genocad.org/SBOL/doi:10.6084/m9.figshare.1159038/Part:MCS-283">
                <ns2:type ns2:resource="SO:0000001"/>
                <displayId>MCS-283</displayId>
                <name>MCS-283</name>
                <description>multiple cloning site</description>
                <dnaSequence>
                    <DnaSequence ns2:about="http://genocad.org/SBOL/doi:10.6084/m9.figshare.1159038/Part:MCS-283#seq">
                        <nucleotides>ggatcccgggaattcgagctcggtaccagatcttctagattcgaactcgaggcctgcagggcggccgcttaattaa</nucleotides>
                    </DnaSequence>
                </dnaSequence>
            </DnaComponent>
        </component>
        <component>
            <DnaComponent ns2:about="http://genocad.org/SBOL/doi:10.6084/m9.figshare.1159038/Part:MCS-285">
                <ns2:type ns2:resource="SO:0000001"/>
                <displayId>MCS-285</displayId>
                <name>MCS-285</name>
                <description>multiple cloning site</description>
                <dnaSequence>
                    <DnaSequence ns2:about="http://genocad.org/SBOL/doi:10.6084/m9.figshare.1159038/Part:MCS-285#seq">
                        <nucleotides>ggatccccggaattcccgggtcgactcgagcggccgctgcagatctgatcctttcctgggaccc</nucleotides>
                    </DnaSequence>
                </dnaSequence>
            </DnaComponent>
        </component>
        <component>
            <DnaComponent ns2:about="http://genocad.org/SBOL/doi:10.6084/m9.figshare.1159038/Part:MCS-292">
                <ns2:type ns2:resource="SO:0000001"/>
                <displayId>MCS-292</displayId>
                <name>MCS-292</name>
                <description>multiple cloning site</description>
                <dnaSequence>
                    <DnaSequence ns2:about="http://genocad.org/SBOL/doi:10.6084/m9.figshare.1159038/Part:MCS-292#seq">
                        <nucleotides>gaagacttgatcacccgggatctcgagccatggtgctagcagctgatgcatagcatgcggtacc</nucleotides>
                    </DnaSequence>
                </dnaSequence>
            </DnaComponent>
        </component>
        <component>
            <DnaComponent ns2:about="http://genocad.org/SBOL/doi:10.6084/m9.figshare.1159038/Part:MCS-295">
                <ns2:type ns2:resource="SO:0000001"/>
                <displayId>MCS-295</displayId>
                <name>MCS-295</name>
                <description>multiple cloning site</description>
                <dnaSequence>
                    <DnaSequence ns2:about="http://genocad.org/SBOL/doi:10.6084/m9.figshare.1159038/Part:MCS-295#seq">
                        <nucleotides>gcatgctaagcttggtaccgagctcggatccactagtccagtgtggtggaattctgcagatatccagcacagtggcggccgctcgagtctagagggcccgcgg</nucleotides>
                    </DnaSequence>
                </dnaSequence>
            </DnaComponent>
        </component>
        <component>
            <DnaComponent ns2:about="http://genocad.org/SBOL/doi:10.6084/m9.figshare.1159038/Part:MCS-303">
                <ns2:type ns2:resource="SO:0000001"/>
                <displayId>MCS-303</displayId>
                <name>MCS-303</name>
                <description>multiple cloning site</description>
                <dnaSequence>
                    <DnaSequence ns2:about="http://genocad.org/SBOL/doi:10.6084/m9.figshare.1159038/Part:MCS-303#seq">
                        <nucleotides>gagctctgcaggcctagttcctcgtggatctctagatggcggaattcatggctcccgggcagagcggccgctgcagatctgatcctttcctgggaccc</nucleotides>
                    </DnaSequence>
                </dnaSequence>
            </DnaComponent>
        </component>
        <component>
            <DnaComponent ns2:about="http://genocad.org/SBOL/doi:10.6084/m9.figshare.1159038/Part:MCS-304">
                <ns2:type ns2:resource="SO:0000001"/>
                <displayId>MCS-304</displayId>
                <name>MCS-304</name>
                <description>multiple cloning site</description>
                <dnaSequence>
                    <DnaSequence ns2:about="http://genocad.org/SBOL/doi:10.6084/m9.figshare.1159038/Part:MCS-304#seq">
                        <nucleotides>ctcgaggaattcaggcctccatgggagctcgcggccgcctgcagggtacccccgggagatct</nucleotides>
                    </DnaSequence>
                </dnaSequence>
            </DnaComponent>
        </component>
        <component>
            <DnaComponent ns2:about="http://genocad.org/SBOL/doi:10.6084/m9.figshare.1159038/Part:MCS-305">
                <ns2:type ns2:resource="SO:0000001"/>
                <displayId>MCS-305</displayId>
                <name>MCS-305</name>
                <description>multiple cloning site</description>
                <dnaSequence>
                    <DnaSequence ns2:about="http://genocad.org/SBOL/doi:10.6084/m9.figshare.1159038/Part:MCS-305#seq">
                        <nucleotides>ctgcaggtaccccggg</nucleotides>
                    </DnaSequence>
                </dnaSequence>
            </DnaComponent>
        </component>
        <component>
            <DnaComponent ns2:about="http://genocad.org/SBOL/doi:10.6084/m9.figshare.1159038/Part:MCS-313">
                <ns2:type ns2:resource="SO:0000001"/>
                <displayId>MCS-313</displayId>
                <name>MCS-313</name>
                <description>multiple cloning site</description>
                <dnaSequence>
                    <DnaSequence ns2:about="http://genocad.org/SBOL/doi:10.6084/m9.figshare.1159038/Part:MCS-313#seq">
                        <nucleotides>gcatgctaagcttggtaccgagctcggatccactagtccagtgtggtggaattctgcagatatccagcacagtggcggccgctcgaggtcacc</nucleotides>
                    </DnaSequence>
                </dnaSequence>
            </DnaComponent>
        </component>
        <component>
            <DnaComponent ns2:about="http://genocad.org/SBOL/doi:10.6084/m9.figshare.1159038/Part:melittin_signal_sequence-001">
                <ns2:type ns2:resource="so:0000316"/>
                <displayId>melittin_signal_sequence-001</displayId>
                <name>melittin signal sequence-001</name>
                <description></description>
                <dnaSequence>
                    <DnaSequence ns2:about="http://genocad.org/SBOL/doi:10.6084/m9.figshare.1159038/Part:melittin_signal_sequence-001#seq">
                        <nucleotides>atgaaattcttagtcaacgttgcccttgtttttatggtcgtatacatttcttacatctatgcg</nucleotides>
                    </DnaSequence>
                </dnaSequence>
            </DnaComponent>
        </component>
        <component>
            <DnaComponent ns2:about="http://genocad.org/SBOL/doi:10.6084/m9.figshare.1159038/Part:melittin_signal_sequence-002">
                <ns2:type ns2:resource="so:0000316"/>
                <displayId>melittin_signal_sequence-002</displayId>
                <name>melittin signal sequence-002</name>
                <description></description>
                <dnaSequence>
                    <DnaSequence ns2:about="http://genocad.org/SBOL/doi:10.6084/m9.figshare.1159038/Part:melittin_signal_sequence-002#seq">
                        <nucleotides>atgaaattcttagtcaacgttgcccttgtttttatggtcgtatacatttcttacatctatgcc</nucleotides>
                    </DnaSequence>
                </dnaSequence>
            </DnaComponent>
        </component>
        <component>
            <DnaComponent ns2:about="http://genocad.org/SBOL/doi:10.6084/m9.figshare.1159038/Part:MT_promoter-001">
                <ns2:type ns2:resource="so:0000167"/>
                <displayId>MT_promoter-001</displayId>
                <name>MT promoter-001</name>
                <description>Drosophila metallothionein promoter</description>
                <dnaSequence>
                    <DnaSequence ns2:about="http://genocad.org/SBOL/doi:10.6084/m9.figshare.1159038/Part:MT_promoter-001#seq">
                        <nucleotides>cgttgcaggacaggatgtggtgcccgatgtgactagctctttgctgcaggccgtcctatcctctggttccgataagagacccagaactccggccccccaccgcccaccgccacccccatacatatgtggtacgcaagtaagagtgcctgcgcatgccccatgtgccccaccaagagttttgcatcccatacaagtccccaaagtggagaaccgaaccaattcttcgcgggcagaacaaaagcttctgcacacgtctccactcgaatttggagccggccggcgtgtgcaaaagaggtgaatcgaacgaaagacccgtgtgtaaagccgcgtttccaaaatgtataaaaccgagagcatctggccaatgtgcatcagttgtggtcagcagcaaaatcaagtgaatcatctcagtgcaactaaagg</nucleotides>
                    </DnaSequence>
                </dnaSequence>
            </DnaComponent>
        </component>
        <component>
            <DnaComponent ns2:about="http://genocad.org/SBOL/doi:10.6084/m9.figshare.1159038/Part:MT_promoter-002">
                <ns2:type ns2:resource="so:0000167"/>
                <displayId>MT_promoter-002</displayId>
                <name>MT promoter-002</name>
                <description>Drosophila metallothionein promoter</description>
                <dnaSequence>
                    <DnaSequence ns2:about="http://genocad.org/SBOL/doi:10.6084/m9.figshare.1159038/Part:MT_promoter-002#seq">
                        <nucleotides>aattcgttgcaggacaggatgtggtgcccgatgtgactagctctttgctgcaggccgtcctatcctctggttccgataagagacccagaactccggccccccaccgcccaccgccacccccatacatatgtggtacgcaagtaagagtgcctgcgcatgccccatgtgccccaccaagagttttgcatcccatacaagtccccaaagtggagaaccgaaccaattcttcgcgggcagaacaaaagcttctgcacacgtctccactcgaatttggagccggccggcgtgtgcaaaagaggtgaatcgaacgaaagacccgtgtgtaaagccgcgtttccaaaatgtataaaaccgagagcatctggccaatgtgcatcagttgtggtcagcagcaaaatcaagtgaatcatctcagtgcaactaaagg</nucleotides>
                    </DnaSequence>
                </dnaSequence>
            </DnaComponent>
        </component>
        <component>
            <DnaComponent ns2:about="http://genocad.org/SBOL/doi:10.6084/m9.figshare.1159038/Part:MT_promoter-003">
                <ns2:type ns2:resource="so:0000167"/>
                <displayId>MT_promoter-003</displayId>
                <name>MT promoter-003</name>
                <description>Drosophila metallothionein promoter</description>
                <dnaSequence>
                    <DnaSequence ns2:about="http://genocad.org/SBOL/doi:10.6084/m9.figshare.1159038/Part:MT_promoter-003#seq">
                        <nucleotides>aattcgttgcaggacaggatgtggtgcccgatgtgactagctctttgctgcaggccgtcctatcctctggttccgataagagacccagaactccggccccccaccgcccaccgccacccccatacatatgtggtacgcaagtaagagtgcctgcgcatgccccatgtgccccaccaagagctttgcatcccatacaagtccccaaagtggagaaccgaaccaattcttcgcgggcagaacaaaagcttctgcacacgtctccactcgaatttggagccggccggcgtgtgcaaaagaggtgaatcgaacgaaagacccgtgtgtaaagccgcgtttccaaaatgtataaaaccgagagcatctggccaatgtgcatcagttgtggtcagcagcaaaatcaagtgaatcatctcagtgcaactaaagg</nucleotides>
                    </DnaSequence>
                </dnaSequence>
            </DnaComponent>
        </component>
        <component>
            <DnaComponent ns2:about="http://genocad.org/SBOL/doi:10.6084/m9.figshare.1159038/Part:mutated_start_codon">
                <ns2:type ns2:resource="SO:0000001"/>
                <displayId>mutated_start_codon</displayId>
                <name>mutated start codon</name>
                <description>the ATG start codon of polyhedrin was mutated to ATT</description>
                <dnaSequence>
                    <DnaSequence ns2:about="http://genocad.org/SBOL/doi:10.6084/m9.figshare.1159038/Part:mutated_start_codon#seq">
                        <nucleotides>att</nucleotides>
                    </DnaSequence>
                </dnaSequence>
            </DnaComponent>
        </component>
        <component>
            <DnaComponent ns2:about="http://genocad.org/SBOL/doi:10.6084/m9.figshare.1159038/Part:NeoR/KanR-019">
                <ns2:type ns2:resource="so:0000316"/>
                <displayId>NeoR/KanR-019</displayId>
                <name>NeoR/KanR-019</name>
                <description>confers resistance to neomycin, kanamycin, and G418 (Geneticin(R))</description>
                <dnaSequence>
                    <DnaSequence ns2:about="http://genocad.org/SBOL/doi:10.6084/m9.figshare.1159038/Part:NeoR/KanR-019#seq">
                        <nucleotides>atgattgaacaagatggattgcacgcaggttctccggccgcttgggtggagaggctattcggctatgactgggcacaacagacaatcggctgctctgatgccgccgtgttccggctgtcagcgcaggggcgcccggttctttttgtcaagaccgacctgtccggtgccctgaatgaactgcaggacgaggcagcgcggctatcgtggctggccacgacgggcgttccttgcgcagctgtgctcgacgttgtcactgaagcgggaagggactggctgctattgggcgaagtgccggggcaggatctcctgtcatctcaccttgctcctgccgagaaagtatccatcatggctgatgcaatgcggcggctgcatacgcttgatccggctacctgcccattcgaccaccaagcgaaacatcgcatcgagcgagcacgtactcggatggaagccggtcttgtcgatcaggatgatctggacgaagagcatcaggggctcgcgccagccgaactgttcgccaggctcaaggcgcgcatgcccgacggcgaggatctcgtcgtgacacatggcgatgcctgcttgccgaatatcatggtggaaaatggccgcttttctggattcatcgactgtggccggctgggtgtggcggaccgctatcaggacatagcgttggctacccgtgatattgctgaagagcttggcggcgaatgggctgaccgcttcctcgtgctttacggtatcgccgctcccgattcgcagcgcatcgccttctatcgccttcttgacgagttcttctga</nucleotides>
                    </DnaSequence>
                </dnaSequence>
            </DnaComponent>
        </component>
        <component>
            <DnaComponent ns2:about="http://genocad.org/SBOL/doi:10.6084/m9.figshare.1159038/Part:OpIE-1_promoter">
                <ns2:type ns2:resource="so:0000167"/>
                <displayId>OpIE-1_promoter</displayId>
                <name>OpIE-1 promoter</name>
                <description>moderate constitutive baculovirus promoter for insect cell expression</description>
                <dnaSequence>
                    <DnaSequence ns2:about="http://genocad.org/SBOL/doi:10.6084/m9.figshare.1159038/Part:OpIE-1_promoter#seq">
                        <nucleotides>gcgaaacacgcacggcgcgcgcacgcagcttagcacaaacgcgtcgttgcacgcgcccaccgctaaccgcaggccaatcggtcggccggcctcatatccgctcaccagccgcgtcctatcgggcgcggcttccgcgcccattttgaataaataaacgataacgccgttggtggcgtgaggcatgtaaaaggttacatcattatcttgttcgccatccggttggtataaatagacgttcatgttggtttttgtttcagttgcaagttggctgcggcgcgcgcagcacctttgc</nucleotides>
                    </DnaSequence>
                </dnaSequence>
            </DnaComponent>
        </component>
        <component>
            <DnaComponent ns2:about="http://genocad.org/SBOL/doi:10.6084/m9.figshare.1159038/Part:OpIE-2_poly(A)_signal">
                <ns2:type ns2:resource="so:0000551"/>
                <displayId>OpIE-2_poly(A)_signal</displayId>
                <name>OpIE-2 poly(A) signal</name>
                <description>baculovirus polyadenylation signal</description>
                <dnaSequence>
                    <DnaSequence ns2:about="http://genocad.org/SBOL/doi:10.6084/m9.figshare.1159038/Part:OpIE-2_poly(A)_signal#seq">
                        <nucleotides>atcttagtttgtattgtcatgttttaatacaatatgttatgtttaaatatgtttttaataaattttataaaataatttcaacttttattgtaacaacattgtccatttacacactcctttcaagcgcgtg</nucleotides>
                    </DnaSequence>
                </dnaSequence>
            </DnaComponent>
        </component>
        <component>
            <DnaComponent ns2:about="http://genocad.org/SBOL/doi:10.6084/m9.figshare.1159038/Part:OpIE-2_promoter-001">
                <ns2:type ns2:resource="so:0000167"/>
                <displayId>OpIE-2_promoter-001</displayId>
                <name>OpIE-2 promoter-001</name>
                <description>strong constitutive baculovirus promoter for insect cell expression</description>
                <dnaSequence>
                    <DnaSequence ns2:about="http://genocad.org/SBOL/doi:10.6084/m9.figshare.1159038/Part:OpIE-2_promoter-001#seq">
                        <nucleotides>catgatgataaacaatgtatggtgctaatgttgcttcaacaacaattctgttgaactgtgttttcatgtttgccaacaagcacctttatactcggtggcctccccaccaccaacttttttgcactgcaaaaaaacacgcttttgcacgcgggcccatacatagtacaaactctacgtttcgtagactattttacataaatagtctacaccgttgtatacgctccaaatacactaccacacattgaacctttttgcagtgcaaaaaagtacgtgtcggcagtcacgtaggccggccttatcgggtcgcgtcctgtcacgtacgaatcacattatcggaccggacgagtgttgtcttatcgtgacaggacgccagcttcctgtgttgctaaccgcagccggacgcaactccttatcggaacaggacgcgcctccatatcagccgcgcgttatctcatgcacgtgaccggacacgaggcgcccgtcccgcttatcgcgcctataaatacagcccgcaacgatctggtaaacacagttgaacagcatctgtt</nucleotides>
                    </DnaSequence>
                </dnaSequence>
            </DnaComponent>
        </component>
        <component>
            <DnaComponent ns2:about="http://genocad.org/SBOL/doi:10.6084/m9.figshare.1159038/Part:OpIE-2_promoter-002">
                <ns2:type ns2:resource="so:0000167"/>
                <displayId>OpIE-2_promoter-002</displayId>
                <name>OpIE-2 promoter-002</name>
                <description>strong constitutive baculovirus promoter for insect cell expression</description>
                <dnaSequence>
                    <DnaSequence ns2:about="http://genocad.org/SBOL/doi:10.6084/m9.figshare.1159038/Part:OpIE-2_promoter-002#seq">
                        <nucleotides>catgatgataaacaatgtatggtgctaatgttgcttcaacaacaattctgttgaactgtgttttcatgtttgccaacaagcacctttatactcggtggcctccccaccaccaacttttttgcactgcaaaaaaacacgcttttgcacgcgggcccatacatagtacaaactctacgtttcgtagactattttacataaatagtctacaccgttgtatacgctccaaatacactaccacacattgaacctttttgcagtgcaaaaaagtacgtgtcggcagtcacgtaggccggccttatcgggtcgcgtcctgtcacgtacgaatcacattatcggaccggacgagtgttgtcttatcgtgacaggacgccagcttcctgtgttgctaaccgcagccggacgcaactccttatcggaacaggacgcgcctccatatcagccgcgcgttatctcatgcgcgtgaccggacacgaggcgcccgtcccgcttatcgcgcctataaatacagcccgcaacgatctggtaaacacagttgaacagcatctgtt</nucleotides>
                    </DnaSequence>
                </dnaSequence>
            </DnaComponent>
        </component>
        <component>
            <DnaComponent ns2:about="http://genocad.org/SBOL/doi:10.6084/m9.figshare.1159038/Part:ORF1629-002">
                <ns2:type ns2:resource="so:0000316"/>
                <displayId>ORF1629-002</displayId>
                <name>ORF1629-002</name>
                <description>required for viral replication</description>
                <dnaSequence>
                    <DnaSequence ns2:about="http://genocad.org/SBOL/doi:10.6084/m9.figshare.1159038/Part:ORF1629-002#seq">
                        <nucleotides>aattccaaaaagctcaactacaaatttgatcgcggacgtgttagccgacacaattaataggcgtcgtgtggctatggcaaaatcgtcttcggaagcaacttctaacgacgagggttgggacgacgacgataatcggcctaataaagctaacacgcccgatgttaaatatgtccaagctttatttaacgtgtttacgtcgagtcaattgtacactaacgacagtgatgaaagaaatacaaaagcgcataatattttgaacgacgtcgaacctttattacaaaacaaaacacaaacgaatatcgacaaagctagattgctgctacaagatttggcaagttttgtggcgttgagcgaaaatccattagatagtccagccatcggttcggaaaaacaacccttgtttgaaactaatcgaaacctattttacaaatctattgaggatttaatatttaaattcagatataaagacgctgaaaatcatttgattttcgctctaacataccaccctaaagattataaatttaatgaattattaaaatacgtacaacaattgtctgtaaatcaacaacgcacagaatctagcgcttaa</nucleotides>
                    </DnaSequence>
                </dnaSequence>
            </DnaComponent>
        </component>
        <component>
            <DnaComponent ns2:about="http://genocad.org/SBOL/doi:10.6084/m9.figshare.1159038/Part:ORF1629-003">
                <ns2:type ns2:resource="so:0000316"/>
                <displayId>ORF1629-003</displayId>
                <name>ORF1629-003</name>
                <description>required for viral replication</description>
                <dnaSequence>
                    <DnaSequence ns2:about="http://genocad.org/SBOL/doi:10.6084/m9.figshare.1159038/Part:ORF1629-003#seq">
                        <nucleotides>tccgagcttgagacaatctctttacaatacaattgcttacattgagcggttgttaaatatcggcacggtaaacgatagcgaaattacaatgcttatagcagatttttacgatttgtattccaattataatattgaattgccaccaccccaagcgctgcctcgaagcagacgaccttccgttgtgcagccagcggcgcctgcgccggtgcccacaatcgtgcgcgaacaaactaaaccagaacaaattataccggcggcaccgccgccaccaccttctcccgtgcctaacattccagcgcctccaccaccaccaccaccatcgatgtctgaattgccgcccgctccaccaatgccgacggaacctcaacccgctgcacctttagacgacagacaacaattgttggaagctattagaaacgaaaaaaatcgcactcgtctcagaccggtcaaaccaaaaacggcgcccgaaaccagtacaatagttgaggtgccgactgtgttgcctaaagagacatttgagcctaaaccgccgtctgcatcaccgccaccacctccgcctccgcctccgccgccagccccgcctgcgcctccaccgatggtagatttatcatcagctccaccaccgccgccattagtagatttgccgtctgaaatgttaccaccgcctgcaccatcgctttctaacgtgttgtctgaattaaaatcgggcacagttagattgaaacccgcccaaaaacgcccgcaatcagaaataattccaaaaagctcaactacaaatttgatcgcggacgtgttagccgacacaattaataggcgtcgtgtggctatggcaaaatcgtcttcggaagcaacttctaacgacgagggttgggacgacgacgataatcggcctaataaagctaacacgcccgatgttaaatatgtccaagctctatttaacgtgtttacgtcgagtcaattgtacactaacgacagtgatgaaagaaatacaaaagcgcataatattttgaacgacgtcgaacctttattacaaaacaaaacacaaacgaatatcgacaaagctagattgctgctacaagatttggcaagttttgtggcgttgagcgaaaatccattagatagtccagccatcggttcggaaaaacaacccttgtttgaaactaatcgaaacctattttacaaatctattgaggatttaatatttaaattcagatataaagacgctgaaaatcatttgattttcgctctaacataccaccctaaagattataaatttaatgaattattaaaatacgtacaacaattgtctgtaaatcaacaacgcacagaatctagcgcttaa</nucleotides>
                    </DnaSequence>
                </dnaSequence>
            </DnaComponent>
        </component>
        <component>
            <DnaComponent ns2:about="http://genocad.org/SBOL/doi:10.6084/m9.figshare.1159038/Part:ORF1629-004">
                <ns2:type ns2:resource="so:0000316"/>
                <displayId>ORF1629-004</displayId>
                <name>ORF1629-004</name>
                <description>required for viral replication</description>
                <dnaSequence>
                    <DnaSequence ns2:about="http://genocad.org/SBOL/doi:10.6084/m9.figshare.1159038/Part:ORF1629-004#seq">
                        <nucleotides>tccgagcttgagacaatctctttacaatacaattgcttacattgagcggttgttaaatatcggcacggtaaacgatagcgaaattacaatgcttatagcagatttttacgatttgtattccaattataatattgaattgccaccaccccaagcgctgcctcgaagcagacgaccttccgttgtgcagccagcggcgcctgcgccggtgcccacaatcgtgcgcgaacaaactaaaccagaacaaattataccggcggcaccgccgccaccaccttctcccgtgcctaacattccagcgcctccaccaccaccaccaccatcgatgtctgaattgccgcccgctccaccaatgccgacggaacctcaacccgctgcacctttagacgacagacaacaattgttggaagctattagaaacgaaaaaaatcgcactcgtctcagaccggtcaaaccaaaaacggcgcccgaaaccagtacaatagttgaggtgccgactgtgttgcctaaagagacatttgagcctaaaccgccgtctgcatcaccgccaccacctccgcctccgcctccgccgccagccccgcctgcgcctccaccgatggtagatttatcatcagctccaccaccgccgccattagtagatttgccgtctgaaatgttaccaccgcctgcaccatcgctttctaacgtgttgtctgaattaaaatcgggcacagttagattgaaacccgcccaaaaacgcccgcaatcagaaataattccaaaaagctcaactacaaatttgatcgcggacgtgttagccgacacaattaataggcgtcgtgtggctatggcaaaatcgtcttcggaagcaacttctaacgacgagggttgggacgacgacgataatcggcctaataaagctaacacgcccgatgttaaatatgtccaagctttatttaacgtgtttacgtcgagtcaattgtacactaacgacagtgatgaaagaaatacaaaagcgcataatattttgaacgacgtcgaacctttattacaaaacaaaacacaaacgaatatcgacaaagctagattgctgctacaagatttggcaagttttgtggcgttgagcgaaaatccattagatagtccagccatcggttcggaaaaacaacccttgtttgaaactaatcgaaacctattttacaaatctattgaggatttaatatttaaattcagatataaagacgctgaaaatcatttgattttcgctctaacataccaccctaaagattataaatttaatgaattattaaaatacgtacaacaattgtctgtaaatcaacaacgcacagaatctagcgcttaa</nucleotides>
                    </DnaSequence>
                </dnaSequence>
            </DnaComponent>
        </component>
        <component>
            <DnaComponent ns2:about="http://genocad.org/SBOL/doi:10.6084/m9.figshare.1159038/Part:ORF603-001">
                <ns2:type ns2:resource="so:0000316"/>
                <displayId>ORF603-001</displayId>
                <name>ORF603-001</name>
                <description></description>
                <dnaSequence>
                    <DnaSequence ns2:about="http://genocad.org/SBOL/doi:10.6084/m9.figshare.1159038/Part:ORF603-001#seq">
                        <nucleotides>atggctgttatttttaacaacaaacaactgctcgcagacaatagtatagaaaagggaggtgaactgtttttgtttaacggttcgtacaacattttggaaagttatgttaatccggtgctgctaaaaaatggtgtaattgaactagaagaagctgcgtactatgccggcaacatattgtacaaaaccgacgatcccaaattcattgattatataaatttaataattaaagcaacacactccgaagaactaccagaaaatagcactgttgtaaattacagaaaaactatgcgcagcggtactatacaccccattaaaaaagacatatatatttatgacaacaaaaaatttactctatacgatagatacatatatggatacgataataactatgttaatttttatgaagagaaaaatgaaaaagagaaggaatacgaagaagaagacgacaaggcgtctagtttatgtgaaaataaaattatattgtcgcaaattaactgtgaatcatttgaaaatgattttaaatattacctcagcgattataactacgcgttttcaattatagataatactacaaatgttcttgttgcgtttggtttgtatcgttaa</nucleotides>
                    </DnaSequence>
                </dnaSequence>
            </DnaComponent>
        </component>
        <component>
            <DnaComponent ns2:about="http://genocad.org/SBOL/doi:10.6084/m9.figshare.1159038/Part:ORF603-002">
                <ns2:type ns2:resource="so:0000316"/>
                <displayId>ORF603-002</displayId>
                <name>ORF603-002</name>
                <description></description>
                <dnaSequence>
                    <DnaSequence ns2:about="http://genocad.org/SBOL/doi:10.6084/m9.figshare.1159038/Part:ORF603-002#seq">
                        <nucleotides>atggctgttatttttaacaacaaacaactgctcgcagacaatagtatagaaaagggaggtgaactgtttttgtttaacggttcgtacaacattttggaaagttatgttaatccggtgctgctaaaaaatggtgtaattgaactagaagaagctgcgtactatgccggcaacatattgtacaaaaccgacgatcccaaattcattgattatataaatttaataattaaagcaacacactccgaagaactaccagaaaatagcactgttgtaaattacagaaaaactatgcgcagcggtactatacaccccattaaaaaagacatatatatttatgacaacaaaaaatttactctatacgatagatacatatatggatacgataataactatgttaatttttatgaggagaaaaatgaaaaagagaaggaatacgaagaagaagacgacaaggcgtctagtttatgtgaaaataaaattatattgtcgcaaattaactgtgaatcatttgaaaatgattttaaatattacctcagcgattataactacgcgttttcaattatagataatactacaaatgttcttgttgcgtttggtttgtatcgttaa</nucleotides>
                    </DnaSequence>
                </dnaSequence>
            </DnaComponent>
        </component>
        <component>
            <DnaComponent ns2:about="http://genocad.org/SBOL/doi:10.6084/m9.figshare.1159038/Part:ORF603-003">
                <ns2:type ns2:resource="so:0000316"/>
                <displayId>ORF603-003</displayId>
                <name>ORF603-003</name>
                <description></description>
                <dnaSequence>
                    <DnaSequence ns2:about="http://genocad.org/SBOL/doi:10.6084/m9.figshare.1159038/Part:ORF603-003#seq">
                        <nucleotides>atggctgttatttttaacaacaaacaactgctcgcagacaatagtatagaaaagggaggtgaactgtttttgtttaacggttcgtacaacattttggaaagttatgttaatccggtgctgctaaaaaatggtgtaattgaactagaagaagctgcgtactatgccggcaacatattgtacaaaaccgacgatcccaaattcattgattatataaatttaataattaaagcaacacactccgaagaactaccagaaaatagcactgttgtaaattacagaaaaactatgcgcagcggtactatacaccccattaaaaaagacatatatatttatgacaacaaaaaatttactctatacgatagatacatatatggatacgataataactatgttaatttttatgaggagaaaaatgaaaaagagaaggaatacgaagaagaagacgacaaggcgtctagtttatgtgaaaataaaattatattgtcgcaaattaactgtgaatcatttgaaaatgattttaaatattac</nucleotides>
                    </DnaSequence>
                </dnaSequence>
            </DnaComponent>
        </component>
        <component>
            <DnaComponent ns2:about="http://genocad.org/SBOL/doi:10.6084/m9.figshare.1159038/Part:ori-009">
                <ns2:type ns2:resource="SO:0000296"/>
                <displayId>ori-009</displayId>
                <name>ori-009</name>
                <description>high-copy-number ColE1/pMB1/pBR322/pUC origin of replication</description>
                <dnaSequence>
                    <DnaSequence ns2:about="http://genocad.org/SBOL/doi:10.6084/m9.figshare.1159038/Part:ori-009#seq">
                        <nucleotides>ttgagatcctttttttctgcgcgtaatctgctgcttgcaaacaaaaaaaccaccgctaccagcggtggtttgtttgccggatcaagagctaccaactctttttccgaaggtaactggcttcagcagagcgcagataccaaatactgtccttctagtgtagccgtagttaggccaccacttcaagaactctgtagcaccgcctacatacctcgctctgctaatcctgttaccagtggctgctgccagtggcgataagtcgtgtcttaccgggttggactcaagacgatagttaccggataaggcgcagcggtcgggctgaacggggggttcgtgcacacagcccagcttggagcgaacgacctacaccgaactgagatacctacagcgtgagcattgagaaagcgccacgcttcccgaagggagaaaggcggacaggtatccggtaagcggcagggtcggaacaggagagcgcacgagggagcttccagggggaaacgcctggtatctttatagtcctgtcgggtttcgccacctctgacttgagcgtcgatttttgtgatgctcgtcaggggggcggagcctatggaaa</nucleotides>
                    </DnaSequence>
                </dnaSequence>
            </DnaComponent>
        </component>
        <component>
            <DnaComponent ns2:about="http://genocad.org/SBOL/doi:10.6084/m9.figshare.1159038/Part:ori-013">
                <ns2:type ns2:resource="SO:0000296"/>
                <displayId>ori-013</displayId>
                <name>ori-013</name>
                <description>high-copy-number ColE1/pMB1/pBR322/pUC origin of replication</description>
                <dnaSequence>
                    <DnaSequence ns2:about="http://genocad.org/SBOL/doi:10.6084/m9.figshare.1159038/Part:ori-013#seq">
                        <nucleotides>ttgagatcctttttttctgcgcgtaatctgctgcttgcaaacaaaaaaaccaccgctaccagcggtggtttgtttgccggatcaagagctaccaactctttttccgaaggtaactggcttcagcagagcgcagataccaaatactgttcttctagtgtagccgtagttaggccaccacttcaagaactctgtagcaccgcctacatacctcgctctgctaatcctgttaccagtggctgctgccagtggcgataagtcgtgtcttaccgggttggactcaagacgatagttaccggataaggcgcagcggtcgggctgaacggggggttcgtgcacacagcccagcttggagcgaacgacctacaccgaactgagatacctacagcgtgagctatgagaaagcgccacgcttcccgaagggagaaaggcggacaggtatccggtaagcggcagggtcggaacaggagagcgcacgagggagcttccagggggaaacgcctggtatctttatagtcctgtcgggtttcgccacctctgacttgagcgtcgatttttgtgatgctcgtcaggggggcggagcctatggaaa</nucleotides>
                    </DnaSequence>
                </dnaSequence>
            </DnaComponent>
        </component>
        <component>
            <DnaComponent ns2:about="http://genocad.org/SBOL/doi:10.6084/m9.figshare.1159038/Part:ori-014">
                <ns2:type ns2:resource="SO:0000296"/>
                <displayId>ori-014</displayId>
                <name>ori-014</name>
                <description>high-copy-number ColE1/pMB1/pBR322/pUC origin of replication</description>
                <dnaSequence>
                    <DnaSequence ns2:about="http://genocad.org/SBOL/doi:10.6084/m9.figshare.1159038/Part:ori-014#seq">
                        <nucleotides>ttgagatcctttttttctgcgcgtaatctgctgcttgcaaacaaaaaaaccaccgctaccagcggtggtttgtttgccggatcaagagctaccaactctttttccgaaggtaactggcttcagcagagcgcagataccaaatactgtccttctagtgtagccgtagttaggccaccacttcaagaactctgtagcaccgcctacatacctcgctctgctaatcctgttaccagtggctgctgccagtggcgataagtcgtgtcttaccgggttggactcaagacgatagttaccggataaggcgcagcggtcgggctgaacggggggttcgtgcacacagcccagcttggagcgaacgacctacaccgaactgagatacctacagcgtgagctatgagaaagcgccacgcttcccgaagggagaaaggcggacaggtatccggtaagcggcagggtcggaacaggagagcgcacgagggagcttccagggggaaacgcctggtatctttatagtcctgtcgggtttcgccacctctgacttgagcgtcgatttttgtgatgctcgtcaggggggcggagcctatggaaa</nucleotides>
                    </DnaSequence>
                </dnaSequence>
            </DnaComponent>
        </component>
        <component>
            <DnaComponent ns2:about="http://genocad.org/SBOL/doi:10.6084/m9.figshare.1159038/Part:p10_promoter-001">
                <ns2:type ns2:resource="so:0000167"/>
                <displayId>p10_promoter-001</displayId>
                <name>p10 promoter-001</name>
                <description>baculovirus promoter for expression in insect cells</description>
                <dnaSequence>
                    <DnaSequence ns2:about="http://genocad.org/SBOL/doi:10.6084/m9.figshare.1159038/Part:p10_promoter-001#seq">
                        <nucleotides>gacctttaattcaacccaacacaatatattatagttaaataagaattattatcaaatcatttgtatattaattaaaatactatactgtaaattacattttatttacaatc</nucleotides>
                    </DnaSequence>
                </dnaSequence>
            </DnaComponent>
        </component>
        <component>
            <DnaComponent ns2:about="http://genocad.org/SBOL/doi:10.6084/m9.figshare.1159038/Part:p10_promoter-002">
                <ns2:type ns2:resource="so:0000167"/>
                <displayId>p10_promoter-002</displayId>
                <name>p10 promoter-002</name>
                <description>baculovirus promoter for expression in insect cells</description>
                <dnaSequence>
                    <DnaSequence ns2:about="http://genocad.org/SBOL/doi:10.6084/m9.figshare.1159038/Part:p10_promoter-002#seq">
                        <nucleotides>tcaacccaacacaatatattatagttaaataagaattattatcaaatcatttgtatattaattaaaatactatactgtaaattacattttatttacaat</nucleotides>
                    </DnaSequence>
                </dnaSequence>
            </DnaComponent>
        </component>
        <component>
            <DnaComponent ns2:about="http://genocad.org/SBOL/doi:10.6084/m9.figshare.1159038/Part:p6.9_promoter">
                <ns2:type ns2:resource="so:0000167"/>
                <displayId>p6.9_promoter</displayId>
                <name>p6.9 promoter</name>
                <description>baculovirus late basic protein promoter</description>
                <dnaSequence>
                    <DnaSequence ns2:about="http://genocad.org/SBOL/doi:10.6084/m9.figshare.1159038/Part:p6.9_promoter#seq">
                        <nucleotides>aaattccgttttgcgacgatgcagagtttttgaacaggctgctcaaacacatagatccgtacccgctcagtcggatgtattacaatgcagccaataccatgttttacacgactatggaaaactatgccgtgtccaattgcaagttcaacattgaggattacaataacatatttaaggtgatggaaaatattaggaaacacagcaacaaaaattcaaacgaccaagacgagttaaacatatatttgggagttcagtcgtcgaatgcaaagcgtaaaaaatattaataaggtaaaaattacagctacataaattacac</nucleotides>
                    </DnaSequence>
                </dnaSequence>
            </DnaComponent>
        </component>
        <component>
            <DnaComponent ns2:about="http://genocad.org/SBOL/doi:10.6084/m9.figshare.1159038/Part:Pc_promoter">
                <ns2:type ns2:resource="so:0000167"/>
                <displayId>Pc_promoter</displayId>
                <name>Pc promoter</name>
                <description>class 1 integron promoter</description>
                <dnaSequence>
                    <DnaSequence ns2:about="http://genocad.org/SBOL/doi:10.6084/m9.figshare.1159038/Part:Pc_promoter#seq">
                        <nucleotides>ttgacataagcctgttcggttcgtaaact</nucleotides>
                    </DnaSequence>
                </dnaSequence>
            </DnaComponent>
        </component>
        <component>
            <DnaComponent ns2:about="http://genocad.org/SBOL/doi:10.6084/m9.figshare.1159038/Part:PKA_site-002">
                <ns2:type ns2:resource="so:0000316"/>
                <displayId>PKA_site-002</displayId>
                <name>PKA site-002</name>
                <description></description>
                <dnaSequence>
                    <DnaSequence ns2:about="http://genocad.org/SBOL/doi:10.6084/m9.figshare.1159038/Part:PKA_site-002#seq">
                        <nucleotides>agaagggccagtgttgcg</nucleotides>
                    </DnaSequence>
                </dnaSequence>
            </DnaComponent>
        </component>
        <component>
            <DnaComponent ns2:about="http://genocad.org/SBOL/doi:10.6084/m9.figshare.1159038/Part:poly(A)_signal-001">
                <ns2:type ns2:resource="SO:0000001"/>
                <displayId>poly(A)_signal-001</displayId>
                <name>poly(A) signal-001</name>
                <description>synthetic polyadenylation signal</description>
                <dnaSequence>
                    <DnaSequence ns2:about="http://genocad.org/SBOL/doi:10.6084/m9.figshare.1159038/Part:poly(A)_signal-001#seq">
                        <nucleotides>cacacaaaaaaccaacacacagttctaatgaaaataaagaacttttatt</nucleotides>
                    </DnaSequence>
                </dnaSequence>
            </DnaComponent>
        </component>
        <component>
            <DnaComponent ns2:about="http://genocad.org/SBOL/doi:10.6084/m9.figshare.1159038/Part:poly(A)_signal-002">
                <ns2:type ns2:resource="SO:0000001"/>
                <displayId>poly(A)_signal-002</displayId>
                <name>poly(A) signal-002</name>
                <description>synthetic polyadenylation signal</description>
                <dnaSequence>
                    <DnaSequence ns2:about="http://genocad.org/SBOL/doi:10.6084/m9.figshare.1159038/Part:poly(A)_signal-002#seq">
                        <nucleotides>aataaaagatgtttattttcattagatgtgtgtgttggttttttgtgtc</nucleotides>
                    </DnaSequence>
                </dnaSequence>
            </DnaComponent>
        </component>
        <component>
            <DnaComponent ns2:about="http://genocad.org/SBOL/doi:10.6084/m9.figshare.1159038/Part:polyhedrin_promoter">
                <ns2:type ns2:resource="so:0000167"/>
                <displayId>polyhedrin_promoter</displayId>
                <name>polyhedrin promoter</name>
                <description>promoter for the baculovirus polyhedrin gene</description>
                <dnaSequence>
                    <DnaSequence ns2:about="http://genocad.org/SBOL/doi:10.6084/m9.figshare.1159038/Part:polyhedrin_promoter#seq">
                        <nucleotides>atcatggagataattaaaatgataaccatctcgcaaataaataagtattttactgttttcgtaacagttttgtaataaaaaaacctataaat</nucleotides>
                    </DnaSequence>
                </dnaSequence>
            </DnaComponent>
        </component>
        <component>
            <DnaComponent ns2:about="http://genocad.org/SBOL/doi:10.6084/m9.figshare.1159038/Part:R6K_gamma_ori-002">
                <ns2:type ns2:resource="SO:0000296"/>
                <displayId>R6K_gamma_ori-002</displayId>
                <name>R6K gamma ori-002</name>
                <description>gamma replication origin from E. coli plasmid R6K; requires the R6K initiator protein pi for replication</description>
                <dnaSequence>
                    <DnaSequence ns2:about="http://genocad.org/SBOL/doi:10.6084/m9.figshare.1159038/Part:R6K_gamma_ori-002#seq">
                        <nucleotides>gtacgtactaagctctcatgtttcacgtactaagctctcatgtttaacgtactaagctctcatgtttaacgaactaaaccctcatggctaacgtactaagctctcatggctaacgtactaagctctcatgtttcacgtactaagctctcatgtttgaacaataaaattaatataaatcagcaacttaaatagcctctaaggttttaagttttataagaaaaaaaagaatatataaggcttttaaagcttttaaggtttaacggttgtggacaacaagccagggatgtaacgcactgagaagcccttagagcctctcaaagcaattttcagtgacacaggaacacttaacggctgaca</nucleotides>
                    </DnaSequence>
                </dnaSequence>
            </DnaComponent>
        </component>
        <component>
            <DnaComponent ns2:about="http://genocad.org/SBOL/doi:10.6084/m9.figshare.1159038/Part:R6K_gamma_ori-003">
                <ns2:type ns2:resource="SO:0000296"/>
                <displayId>R6K_gamma_ori-003</displayId>
                <name>R6K gamma ori-003</name>
                <description>gamma replication origin from E. coli plasmid R6K; requires the R6K initiator protein pi for replication</description>
                <dnaSequence>
                    <DnaSequence ns2:about="http://genocad.org/SBOL/doi:10.6084/m9.figshare.1159038/Part:R6K_gamma_ori-003#seq">
                        <nucleotides>gtacgtactaagctctcatgtttcacgtactaagctctcatgtttaacgtactaagctctcatgtttaacgaactaaaccctcatggctaacgtactaagctctcatggctaacgtactaagctctcatgtttcacgtactaagctctcatgtttgaacaataaaattaatataaatcagcaacttaaatagcctctaaggttttaagttttataagaaaaaaaagaatatataaggcttttaaagcttttaaggtttaacggttgtggacaacaagccagggatgtaacgcactgagaagcccttagagcctctcaaagcaattttgagtgacacaggaacacttaacggctgaca</nucleotides>
                    </DnaSequence>
                </dnaSequence>
            </DnaComponent>
        </component>
        <component>
            <DnaComponent ns2:about="http://genocad.org/SBOL/doi:10.6084/m9.figshare.1159038/Part:S-Tag-003">
                <ns2:type ns2:resource="so:0000316"/>
                <displayId>S-Tag-003</displayId>
                <name>S-Tag-003</name>
                <description></description>
                <dnaSequence>
                    <DnaSequence ns2:about="http://genocad.org/SBOL/doi:10.6084/m9.figshare.1159038/Part:S-Tag-003#seq">
                        <nucleotides>aaagaaaccgctgctgcgaaatttgaacgccagcacatggactcg</nucleotides>
                    </DnaSequence>
                </dnaSequence>
            </DnaComponent>
        </component>
        <component>
            <DnaComponent ns2:about="http://genocad.org/SBOL/doi:10.6084/m9.figshare.1159038/Part:S-Tag-004">
                <ns2:type ns2:resource="so:0000316"/>
                <displayId>S-Tag-004</displayId>
                <name>S-Tag-004</name>
                <description></description>
                <dnaSequence>
                    <DnaSequence ns2:about="http://genocad.org/SBOL/doi:10.6084/m9.figshare.1159038/Part:S-Tag-004#seq">
                        <nucleotides>aaagaaacggcggcggcgaaatttgaacgccaacacatggacagc</nucleotides>
                    </DnaSequence>
                </dnaSequence>
            </DnaComponent>
        </component>
        <component>
            <DnaComponent ns2:about="http://genocad.org/SBOL/doi:10.6084/m9.figshare.1159038/Part:sacB_promoter-002">
                <ns2:type ns2:resource="so:0000167"/>
                <displayId>sacB_promoter-002</displayId>
                <name>sacB promoter-002</name>
                <description>sacB promoter and control region</description>
                <dnaSequence>
                    <DnaSequence ns2:about="http://genocad.org/SBOL/doi:10.6084/m9.figshare.1159038/Part:sacB_promoter-002#seq">
                        <nucleotides>cacatatacctgccgttcactattatttagtgaaatgagatattatgatattttctgaattgtgattaaaaaggcaactttatgcccatgcaacagaaactataaaaaatacagagaatgaaaagaaacagatagattttttagttctttaggcccgtagtctgcaaatccttttatgattttctatcaaacaaaagaggaaaatagaccagttgcaatccaaacgagagtctaatagaatgaggtcgaaaagtaaatcgcgcgggtttgttactgataaagcaggcaagacctaaaatgtgtaaagggcaaagtgtatactttggcgtcaccccttacatattttaggtctttttttattgtgcgtaactaacttgccatcttcaaacaggagggctggaagaagcagaccgctaacacagtacataaaaaaggagacatgaacg</nucleotides>
                    </DnaSequence>
                </dnaSequence>
            </DnaComponent>
        </component>
        <component>
            <DnaComponent ns2:about="http://genocad.org/SBOL/doi:10.6084/m9.figshare.1159038/Part:SacB-002">
                <ns2:type ns2:resource="so:0000316"/>
                <displayId>SacB-002</displayId>
                <name>SacB-002</name>
                <description>negative selection marker</description>
                <dnaSequence>
                    <DnaSequence ns2:about="http://genocad.org/SBOL/doi:10.6084/m9.figshare.1159038/Part:SacB-002#seq">
                        <nucleotides>atgaacatcaaaaagtttgcaaaacaagcaacagtattaacctttactaccgcactgctggcaggaggcgcaactcaagcgtttgcgaaagaaacgaaccaaaagccatataaggaaacatacggcatttcccatattacacgccatgatatgctgcaaatccctgaacagcaaaaaaatgaaaaatataaagttcctgagttcgattcgtccacaattaaaaatatctcttctgcaaaaggcctggacgtttgggacagctggccattacaaaacactgacggcactgtcgcaaactatcacggctaccacatcgtctttgcattagccggagatcctaaaaatgcggatgacacatcgatttacatgttctatcaaaaagtcggcgaaacttctattgacagctggaaaaacgctggccgcgtctttaaagacagcgacaaattcgatgcaaatgattctatcctaaaagaccaaacacaagaatggtcaggttcagccacatttacatctgacggaaaaatccgtttattctacactgatttctccggtaaacattacggcaaacaaacactgacaactgcacaagttaacgtatcagcatcagacagctctttgaacatcaacggtgtagaggattataaatcaatctttgacggtgacggaaaaacgtatcaaaatgtacagcagttcatcgatgaaggcaactacagctcaggcgacaaccatacgctgagagatcctcactacgtagaagataaaggccacaaatacttagtatttgaagcaaacactggaactgaagatggctaccaaggcgaagaatctttatttaacaaagcatactatggcaaaagcacatcattcttccgtcaagaaagtcaaaaacttctgcaaagcgataaaaaacgcacggctgagttagcaaacggcgctctcggtatgattgagctaaacgatgattacacactgaaaaaagtgatgaaaccgctgattgcatctaacacagtaacagatgaaattgaacgcgcgaacgtctttaaaatgaacggcaaatggtacctgttcactgactcccgcggatcaaaaatgacgattgacggcattacgtctaacgatatttacatgcttggttatgtttctaattctttaactggcccatacaagccgctgaacaaaactggccttgtgttaaaaatggatcttgatcctaacgatgtaacctttacttactcacacttcgctgtacctcaagcgaaaggaaacaatgtcgtgattacaagctatatgacaaacagaggattctacgcagacaaacaatcaacgtttgcgcctagcttcctgctgaacatcaaaggcaagaaaacatctgttgtcaaagacagcatccttgaacaaggacaattaacagttaacaaataa</nucleotides>
                    </DnaSequence>
                </dnaSequence>
            </DnaComponent>
        </component>
        <component>
            <DnaComponent ns2:about="http://genocad.org/SBOL/doi:10.6084/m9.figshare.1159038/Part:SmR-003">
                <ns2:type ns2:resource="so:0000316"/>
                <displayId>SmR-003</displayId>
                <name>SmR-003</name>
                <description>confers resistance to spectinomycin and streptomycin</description>
                <dnaSequence>
                    <DnaSequence ns2:about="http://genocad.org/SBOL/doi:10.6084/m9.figshare.1159038/Part:SmR-003#seq">
                        <nucleotides>atgagggaagcggtgatcgccgaagtatcgactcaactatcagaggtagttggcgtcatcgagcgccatctcgaaccgacgttgctggccgtacatttgtacggctccgcagtggatggcggcctgaagccacacagtgatattgatttgctggttacggtgaccgtaaggcttgatgaaacaacgcggcgagctttgatcaacgaccttttggaaacttcggcttcccctggagagagcgagattctccgcgctgtagaagtcaccattgttgtgcacgacgacatcattccgtggcgttatccagctaagcgcgaactgcaatttggagaatggcagcgcaatgacattcttgcaggtatcttcgagccagccacgatcgacattgatctggctatcttgctgacaaaagcaagagaacatagcgttgccttggtaggtccagcggcggaggaactctttgatccggttcctgaacaggatctatttgaggcgctaaatgaaaccttaacgctatggaactcgccgcccgactgggctggcgatgagcgaaatgtagtgcttacgttgtcccgcatttggtacagcgcagtaaccggcaaaatcgcgccgaaggatgtcgctgccgactgggcaatggagcgcctgccggcccagtatcagcccgtcatacttgaagctagacaggcttatcttggacaagaagaagatcgcttggcctcgcgcgcagatcagttggaagaatttgtccactacgtgaaaggcgagatcaccaaggtagtcggcaaataa</nucleotides>
                    </DnaSequence>
                </dnaSequence>
            </DnaComponent>
        </component>
        <component>
            <DnaComponent ns2:about="http://genocad.org/SBOL/doi:10.6084/m9.figshare.1159038/Part:stop_codons-012">
                <ns2:type ns2:resource="SO:0000001"/>
                <displayId>stop_codons-012</displayId>
                <name>stop codons-012</name>
                <description>stop codons in all three reading frames</description>
                <dnaSequence>
                    <DnaSequence ns2:about="http://genocad.org/SBOL/doi:10.6084/m9.figshare.1159038/Part:stop_codons-012#seq">
                        <nucleotides>taattaattga</nucleotides>
                    </DnaSequence>
                </dnaSequence>
            </DnaComponent>
        </component>
        <component>
            <DnaComponent ns2:about="http://genocad.org/SBOL/doi:10.6084/m9.figshare.1159038/Part:Strep-Tag_II-003">
                <ns2:type ns2:resource="so:0000316"/>
                <displayId>Strep-Tag_II-003</displayId>
                <name>Strep-Tag II-003</name>
                <description></description>
                <dnaSequence>
                    <DnaSequence ns2:about="http://genocad.org/SBOL/doi:10.6084/m9.figshare.1159038/Part:Strep-Tag_II-003#seq">
                        <nucleotides>tggagccacccgcagttcgaaaag</nucleotides>
                    </DnaSequence>
                </dnaSequence>
            </DnaComponent>
        </component>
        <component>
            <DnaComponent ns2:about="http://genocad.org/SBOL/doi:10.6084/m9.figshare.1159038/Part:SV40_poly(A)_signal-001">
                <ns2:type ns2:resource="so:0000551"/>
                <displayId>SV40_poly(A)_signal-001</displayId>
                <name>SV40 poly(A) signal-001</name>
                <description>SV40 polyadenylation signal</description>
                <dnaSequence>
                    <DnaSequence ns2:about="http://genocad.org/SBOL/doi:10.6084/m9.figshare.1159038/Part:SV40_poly(A)_signal-001#seq">
                        <nucleotides>taagatacattgatgagtttggacaaaccacaactagaatgcagtgaaaaaaatgctttatttgtgaaatttgtgatgctattgctttatttgtaaccattataagctgcaataaacaagtt</nucleotides>
                    </DnaSequence>
                </dnaSequence>
            </DnaComponent>
        </component>
        <component>
            <DnaComponent ns2:about="http://genocad.org/SBOL/doi:10.6084/m9.figshare.1159038/Part:SV40_poly(A)_signal-004">
                <ns2:type ns2:resource="so:0000551"/>
                <displayId>SV40_poly(A)_signal-004</displayId>
                <name>SV40 poly(A) signal-004</name>
                <description>SV40 polyadenylation signal</description>
                <dnaSequence>
                    <DnaSequence ns2:about="http://genocad.org/SBOL/doi:10.6084/m9.figshare.1159038/Part:SV40_poly(A)_signal-004#seq">
                        <nucleotides>aacttgtttattgcagcttataatggttacaaataaagcaatagcatcacaaatttcacaaataaagcatttttttcactgcattctagttgtggtttgtccaaactcatcaatgtatcttatcatgtctggatc</nucleotides>
                    </DnaSequence>
                </dnaSequence>
            </DnaComponent>
        </component>
        <component>
            <DnaComponent ns2:about="http://genocad.org/SBOL/doi:10.6084/m9.figshare.1159038/Part:SV40_poly(A)_signal-005">
                <ns2:type ns2:resource="so:0000551"/>
                <displayId>SV40_poly(A)_signal-005</displayId>
                <name>SV40 poly(A) signal-005</name>
                <description>SV40 polyadenylation signal</description>
                <dnaSequence>
                    <DnaSequence ns2:about="http://genocad.org/SBOL/doi:10.6084/m9.figshare.1159038/Part:SV40_poly(A)_signal-005#seq">
                        <nucleotides>gatccagacatgataagatacattgatgagtttggacaaaccacaactagaatgcagtgaaaaaaatgctttatttgtgaaatttgtgatgctattgctttatttgtaaccattataagctgcaataaacaagtt</nucleotides>
                    </DnaSequence>
                </dnaSequence>
            </DnaComponent>
        </component>
        <component>
            <DnaComponent ns2:about="http://genocad.org/SBOL/doi:10.6084/m9.figshare.1159038/Part:SV40_poly(A)_signal-007">
                <ns2:type ns2:resource="so:0000551"/>
                <displayId>SV40_poly(A)_signal-007</displayId>
                <name>SV40 poly(A) signal-007</name>
                <description>SV40 polyadenylation signal</description>
                <dnaSequence>
                    <DnaSequence ns2:about="http://genocad.org/SBOL/doi:10.6084/m9.figshare.1159038/Part:SV40_poly(A)_signal-007#seq">
                        <nucleotides>aacttgtttattgcagcttataatggttacaaataaagcaatagcatcacaaatttcacaaataaagcatttttttcactgcattctagttgtggtttgtccaaactcatcaatgtatcttatcatgtctggat</nucleotides>
                    </DnaSequence>
                </dnaSequence>
            </DnaComponent>
        </component>
        <component>
            <DnaComponent ns2:about="http://genocad.org/SBOL/doi:10.6084/m9.figshare.1159038/Part:TEV_Site-001">
                <ns2:type ns2:resource="so:0000316"/>
                <displayId>TEV_Site-001</displayId>
                <name>TEV Site-001</name>
                <description></description>
                <dnaSequence>
                    <DnaSequence ns2:about="http://genocad.org/SBOL/doi:10.6084/m9.figshare.1159038/Part:TEV_Site-001#seq">
                        <nucleotides>gaaaacctgtattttcagggc</nucleotides>
                    </DnaSequence>
                </dnaSequence>
            </DnaComponent>
        </component>
        <component>
            <DnaComponent ns2:about="http://genocad.org/SBOL/doi:10.6084/m9.figshare.1159038/Part:TEV_site-004">
                <ns2:type ns2:resource="so:0000316"/>
                <displayId>TEV_site-004</displayId>
                <name>TEV site-004</name>
                <description></description>
                <dnaSequence>
                    <DnaSequence ns2:about="http://genocad.org/SBOL/doi:10.6084/m9.figshare.1159038/Part:TEV_site-004#seq">
                        <nucleotides>gagaacctgtacttccaatcc</nucleotides>
                    </DnaSequence>
                </dnaSequence>
            </DnaComponent>
        </component>
        <component>
            <DnaComponent ns2:about="http://genocad.org/SBOL/doi:10.6084/m9.figshare.1159038/Part:thrombin_site-001">
                <ns2:type ns2:resource="so:0000316"/>
                <displayId>thrombin_site-001</displayId>
                <name>thrombin site-001</name>
                <description></description>
                <dnaSequence>
                    <DnaSequence ns2:about="http://genocad.org/SBOL/doi:10.6084/m9.figshare.1159038/Part:thrombin_site-001#seq">
                        <nucleotides>ctggtgccacgcggtagt</nucleotides>
                    </DnaSequence>
                </dnaSequence>
            </DnaComponent>
        </component>
        <component>
            <DnaComponent ns2:about="http://genocad.org/SBOL/doi:10.6084/m9.figshare.1159038/Part:thrombin_site-006">
                <ns2:type ns2:resource="so:0000316"/>
                <displayId>thrombin_site-006</displayId>
                <name>thrombin site-006</name>
                <description></description>
                <dnaSequence>
                    <DnaSequence ns2:about="http://genocad.org/SBOL/doi:10.6084/m9.figshare.1159038/Part:thrombin_site-006#seq">
                        <nucleotides>ctggtcccccggggcagc</nucleotides>
                    </DnaSequence>
                </dnaSequence>
            </DnaComponent>
        </component>
        <component>
            <DnaComponent ns2:about="http://genocad.org/SBOL/doi:10.6084/m9.figshare.1159038/Part:thrombin_site-007">
                <ns2:type ns2:resource="so:0000316"/>
                <displayId>thrombin_site-007</displayId>
                <name>thrombin site-007</name>
                <description></description>
                <dnaSequence>
                    <DnaSequence ns2:about="http://genocad.org/SBOL/doi:10.6084/m9.figshare.1159038/Part:thrombin_site-007#seq">
                        <nucleotides>ctagttcctcgtggatca</nucleotides>
                    </DnaSequence>
                </dnaSequence>
            </DnaComponent>
        </component>
        <component>
            <DnaComponent ns2:about="http://genocad.org/SBOL/doi:10.6084/m9.figshare.1159038/Part:thrombin_site-008">
                <ns2:type ns2:resource="so:0000316"/>
                <displayId>thrombin_site-008</displayId>
                <name>thrombin site-008</name>
                <description></description>
                <dnaSequence>
                    <DnaSequence ns2:about="http://genocad.org/SBOL/doi:10.6084/m9.figshare.1159038/Part:thrombin_site-008#seq">
                        <nucleotides>ttggtgcccagaggcagc</nucleotides>
                    </DnaSequence>
                </dnaSequence>
            </DnaComponent>
        </component>
        <component>
            <DnaComponent ns2:about="http://genocad.org/SBOL/doi:10.6084/m9.figshare.1159038/Part:thrombin_site-010">
                <ns2:type ns2:resource="so:0000316"/>
                <displayId>thrombin_site-010</displayId>
                <name>thrombin site-010</name>
                <description></description>
                <dnaSequence>
                    <DnaSequence ns2:about="http://genocad.org/SBOL/doi:10.6084/m9.figshare.1159038/Part:thrombin_site-010#seq">
                        <nucleotides>ttggtccctcgtggaagc</nucleotides>
                    </DnaSequence>
                </dnaSequence>
            </DnaComponent>
        </component>
        <component>
            <DnaComponent ns2:about="http://genocad.org/SBOL/doi:10.6084/m9.figshare.1159038/Part:thrombin_site-012">
                <ns2:type ns2:resource="so:0000316"/>
                <displayId>thrombin_site-012</displayId>
                <name>thrombin site-012</name>
                <description></description>
                <dnaSequence>
                    <DnaSequence ns2:about="http://genocad.org/SBOL/doi:10.6084/m9.figshare.1159038/Part:thrombin_site-012#seq">
                        <nucleotides>ctagttcctcgtggatct</nucleotides>
                    </DnaSequence>
                </dnaSequence>
            </DnaComponent>
        </component>
        <component>
            <DnaComponent ns2:about="http://genocad.org/SBOL/doi:10.6084/m9.figshare.1159038/Part:thrombin_site-013">
                <ns2:type ns2:resource="so:0000316"/>
                <displayId>thrombin_site-013</displayId>
                <name>thrombin site-013</name>
                <description></description>
                <dnaSequence>
                    <DnaSequence ns2:about="http://genocad.org/SBOL/doi:10.6084/m9.figshare.1159038/Part:thrombin_site-013#seq">
                        <nucleotides>ctggttccgcgtggatcc</nucleotides>
                    </DnaSequence>
                </dnaSequence>
            </DnaComponent>
        </component>
        <component>
            <DnaComponent ns2:about="http://genocad.org/SBOL/doi:10.6084/m9.figshare.1159038/Part:Tn7L">
                <ns2:type ns2:resource="SO:0001837"/>
                <displayId>Tn7L</displayId>
                <name>Tn7L</name>
                <description>mini-Tn7 element (left end of the Tn7 transposon)</description>
                <dnaSequence>
                    <DnaSequence ns2:about="http://genocad.org/SBOL/doi:10.6084/m9.figshare.1159038/Part:Tn7L#seq">
                        <nucleotides>aaccagataagtgaaatctagttccaaactattttgtcatttttaattttcgtattagcttacgacgctacacccagttcccatctattttgtcactcttccctaaataatccttaaaaactccatttccacccctcccagttcccaactattttgtccgcccaca</nucleotides>
                    </DnaSequence>
                </dnaSequence>
            </DnaComponent>
        </component>
        <component>
            <DnaComponent ns2:about="http://genocad.org/SBOL/doi:10.6084/m9.figshare.1159038/Part:Tn7R-001">
                <ns2:type ns2:resource="SO:0001837"/>
                <displayId>Tn7R-001</displayId>
                <name>Tn7R-001</name>
                <description>mini-Tn7 element (right end of the Tn7 transposon)</description>
                <dnaSequence>
                    <DnaSequence ns2:about="http://genocad.org/SBOL/doi:10.6084/m9.figshare.1159038/Part:Tn7R-001#seq">
                        <nucleotides>tgtgggcggacaataaagtcttaaactgaacaaaatagatctaaactatgacaataaagtcttaaactagacagaatagttgtaaactgaaatcagtccagttatgctgtgaaaaagcatactggacttttgttatggctaaagcaaactcttcattttctgaagtgcaaattgcccgtcgtattaaagaggggcgtggccaagggcatgtaaagactatattc</nucleotides>
                    </DnaSequence>
                </dnaSequence>
            </DnaComponent>
        </component>
        <component>
            <DnaComponent ns2:about="http://genocad.org/SBOL/doi:10.6084/m9.figshare.1159038/Part:Tn7R-002">
                <ns2:type ns2:resource="SO:0001837"/>
                <displayId>Tn7R-002</displayId>
                <name>Tn7R-002</name>
                <description>mini-Tn7 element (right end of the Tn7 transposon)</description>
                <dnaSequence>
                    <DnaSequence ns2:about="http://genocad.org/SBOL/doi:10.6084/m9.figshare.1159038/Part:Tn7R-002#seq">
                        <nucleotides>tgtgggcggacaataaagtcttaaactgaacaaaatagatctaaactatgacaataaagtcttaaactagacagaatagttgtaaactgaaatcagtccagttatgctgtgaaaaagcatactggacttttgttatggctaaagcaaactcttcattttctgaagtgcaaattgcccgtcgtattaaagaggggcgtggccaagggcatggtaaagactatattc</nucleotides>
                    </DnaSequence>
                </dnaSequence>
            </DnaComponent>
        </component>
        <component>
            <DnaComponent ns2:about="http://genocad.org/SBOL/doi:10.6084/m9.figshare.1159038/Part:V5_tag-001">
                <ns2:type ns2:resource="so:0000316"/>
                <displayId>V5_tag-001</displayId>
                <name>V5 tag-001</name>
                <description></description>
                <dnaSequence>
                    <DnaSequence ns2:about="http://genocad.org/SBOL/doi:10.6084/m9.figshare.1159038/Part:V5_tag-001#seq">
                        <nucleotides>ggtaagcctatccctaaccctctcctcggtctcgattctacg</nucleotides>
                    </DnaSequence>
                </dnaSequence>
            </DnaComponent>
        </component>
        <component>
            <DnaComponent ns2:about="http://genocad.org/SBOL/doi:10.6084/m9.figshare.1159038/Part:V5_tag-002">
                <ns2:type ns2:resource="so:0000316"/>
                <displayId>V5_tag-002</displayId>
                <name>V5 tag-002</name>
                <description></description>
                <dnaSequence>
                    <DnaSequence ns2:about="http://genocad.org/SBOL/doi:10.6084/m9.figshare.1159038/Part:V5_tag-002#seq">
                        <nucleotides>gggaagcctatccctaaccctctcctcggtctcgattctacg</nucleotides>
                    </DnaSequence>
                </dnaSequence>
            </DnaComponent>
        </component>
        <component>
            <DnaComponent ns2:about="http://genocad.org/SBOL/doi:10.6084/m9.figshare.1159038/Part:Xpress(TM)_tag">
                <ns2:type ns2:resource="so:0000316"/>
                <displayId>Xpress(TM)_tag</displayId>
                <name>Xpress(TM) tag</name>
                <description></description>
                <dnaSequence>
                    <DnaSequence ns2:about="http://genocad.org/SBOL/doi:10.6084/m9.figshare.1159038/Part:Xpress(TM)_tag#seq">
                        <nucleotides>gatctgtacgacgatgacgataag</nucleotides>
                    </DnaSequence>
                </dnaSequence>
            </DnaComponent>
        </component>
    </Collection>
</ns2:RDF>
