# Supplementary material for: GenoLIB: a database of biological parts derived from a library of common plasmid features
Source: Nucleic Acids Res. 2015 Apr 29;43(10):4823–32. doi: 10.1093/nar/gkv272 (PMC4446419; doi:10.1093/nar/gkv272)
Supplement: SUPPLEMENTARY DATA [file supp_gkv272_nar-03388-h-2014-File009.zip › SBOL_files/labhost_Kluyveromyces_lactis.xml]

<?xml version="1.0" encoding="UTF-8" standalone="yes"?>
<ns2:RDF xmlns="http://sbols.org/v1#" xmlns:ns2="http://www.w3.org/1999/02/22-rdf-syntax-ns#">
    <Collection ns2:about="http://genocad.org/SBOL/doi:10.6084/m9.figshare.1159038/Collection:Kluyveromyces_lactis">
        <displayId>Kluyveromyces lactis</displayId>
        <name>Collection of Kluyveromyces lactis features</name>
        <description>This is a collection of features that have been associated with Kluyveromyces lactis plasmids downloaded from the SnapGene Resources repository (http://www.snapgene.com).</description>
        <component>
            <DnaComponent ns2:about="http://genocad.org/SBOL/doi:10.6084/m9.figshare.1159038/Part:ADH1_promoter-002">
                <ns2:type ns2:resource="so:0000167"/>
                <displayId>ADH1_promoter-002</displayId>
                <name>ADH1 promoter-002</name>
                <description>promoter for alcohol dehydrogenase 1</description>
                <dnaSequence>
                    <DnaSequence ns2:about="http://genocad.org/SBOL/doi:10.6084/m9.figshare.1159038/Part:ADH1_promoter-002#seq">
                        <nucleotides>atccttttgttgtttccgggtgtacaatatggacttcctcttttctggcaaccaaacccatacatcgggattcctataataccttcgttggtctccctaacatgtaggtggcggaggggagatatacaatagaacagataccagacaagacataatgggctaaacaagactacaccaattacactgcctcattgatggtggtacataacgaactaatactgtagccctagacttgatagccatcatcatatcgaagtttcactaccctttttccatttgccatctattgaagtaataataggcgcatgcaacttcttttctttttttttcttttctctctcccccgttgttgtctcaccatatccgcaatgacaaaaaaatgatggaagacactaaaggaaaaaattaacgacaaagacagcaccaacagatgtcgttgttccagagctgatgaggggtatctcgaagcacacgaaactttttccttccttcattcacgcacactactctctaatgagcaacggtatacggccttccttccagttacttgaatttgaaataaaaaaaagtttgctgtcttgctatcaagtataaatagacctgcaattattaatcttttgtttcctcgtcattgttctcgttccctttcttccttgtttctttttctgcacaatatttcaagctataccaagcatacaatcaa</nucleotides>
                    </DnaSequence>
                </dnaSequence>
            </DnaComponent>
        </component>
        <component>
            <DnaComponent ns2:about="http://genocad.org/SBOL/doi:10.6084/m9.figshare.1159038/Part:alpha-factor_secretion_signal-005">
                <ns2:type ns2:resource="so:0000316"/>
                <displayId>alpha-factor_secretion_signal-005</displayId>
                <name>alpha-factor secretion signal-005</name>
                <description>Cleavage by the Kex2 protease occurs after the dibasic KR sequence. The EA dipeptides are then removed by</description>
                <dnaSequence>
                    <DnaSequence ns2:about="http://genocad.org/SBOL/doi:10.6084/m9.figshare.1159038/Part:alpha-factor_secretion_signal-005#seq">
                        <nucleotides>atgaaattctctactatattagccgcatctactgctttaatttccgttgttatggctgctccagtttctaccgaaactgacatcgacgatcttccaatatcggttccagaagaagccttgattggattcattgacttaaccggggatgaagtttccttgttgcctgttaataacggaacccacactggtattctattcttaaacaccaccatcgctgaagctgctttcgctgacaaggatgatctcgagaaaagagaggctgaagct</nucleotides>
                    </DnaSequence>
                </dnaSequence>
            </DnaComponent>
        </component>
        <component>
            <DnaComponent ns2:about="http://genocad.org/SBOL/doi:10.6084/m9.figshare.1159038/Part:amdS-001">
                <ns2:type ns2:resource="so:0000316"/>
                <displayId>amdS-001</displayId>
                <name>amdS-001</name>
                <description>confers ability to process acetamide for selection in fungal cells</description>
                <dnaSequence>
                    <DnaSequence ns2:about="http://genocad.org/SBOL/doi:10.6084/m9.figshare.1159038/Part:amdS-001#seq">
                        <nucleotides>atgcctcaatcctgggaagaactggccgctgataagcgcgcccgcctcgcaaaaaccatccctgatgaatggaaagtccagacgctgcctgcggaagacagcgttattgatttcccaaagaaatcggggatcctttcagaggccgaactgaagatcacagaggcttccgctgcggatcttgtgtccaagctggcggccggagagttgacctcggtggaagttacgctagcattctgtaaacgggcagcaatcgcccagcagttaacaaactgcgcccacgagttcttccctgacgccgctctcgcgcaggcaagggaactcgatgaatactacgcaaagcacaagagacccgttggtccactccatggcctccccatctctctcaaagaccagcttcgagtcaagggctacgaaacatcaatgggctacatctcatggctaaacaagtacgacgaaggggactcggttctgacaaccatgctccgcaaagccggtgccgtcttctacgtcaagacctctgtcccgcagaccctgatggtctgcgagacagtcaacaacatcatcgggcgcaccgtcaacccacgcaacaagaactggtcgtgcggcggcagttctggtggtgagggtgcgatcgttgggattcgtggtggcgtcatcggtgtaggaacggatatcggtggctcgattcgagtgccggccgcgttcaacttcctgtacggtctaaggccgagtcatgggcggctgccgtatgcaaagatggcgaacagcatggagggtcaggagacggtgcacagcgttgtcgggccgattacgcactctgttgaggacctccgcctcttcaccaaatccgtcctcggtcaggagccatggaaatacgactccaaggtcatccccatgccctggcgccagtccgagtcggacattattgcctccaagatcaagaacggcgggctcaatatcggctactacaacttcgacggcaatgtccttccacaccctcctatcctgcgcggcgtggaaactaccgtcgccgcactcgccaaagccggtcacaccgtgaccccgtggacgccatacaagcacgatttcggccacgatctcatctcccatatctacgcggctgacggcagcgccgacgtaatgcgcgatatcagtgcatccggcgagccggcgattccaaatatcaaagacctactgaacccgaacatcaaagctgttaacatgaacgagctctgggacacgcatctccagaagtggaattaccagatggagtaccttgagaaatggcgggaggctgaagaaaaggccgggaaggaactggacgccatcatcgcgccgattacgcctaccgctgcggtacggcatgaccagttccggtactatgggtatgcctctgtgatcaacctgctggatttcacgagcgtggttgttccggttacctttgcggataagaacatcgataagaagaatgagagtttcaaggcggttagtgagcttgatgccctcgtgcaggaagagtatgatccggaggcgtaccatggggcaccggttgcagtgcaggttatcggacggagactcagtgaagagaggacgttggcgattgcagaggaagtggggaagttgctgggaaatgtggtgactccatag</nucleotides>
                    </DnaSequence>
                </dnaSequence>
            </DnaComponent>
        </component>
        <component>
            <DnaComponent ns2:about="http://genocad.org/SBOL/doi:10.6084/m9.figshare.1159038/Part:amdS-002">
                <ns2:type ns2:resource="so:0000316"/>
                <displayId>amdS-002</displayId>
                <name>amdS-002</name>
                <description>confers ability to process acetamide for selection in fungal cells</description>
                <dnaSequence>
                    <DnaSequence ns2:about="http://genocad.org/SBOL/doi:10.6084/m9.figshare.1159038/Part:amdS-002#seq">
                        <nucleotides>atgcctcaatcctgggaagaactggccgctgataagcgcgcccgcctcgcaaaaaccatccctgatgaatggaaagtccagacgctgcctgcggaagacagcgttattgatttcccaaagaaatcgggcatcctttcagaggccgaactgaagatcacagaggcttccgctgcggatcttgtgtccaagctggcggccggagagttgacctcggtggaagttacgctagcattctgtaaacgggcagcaatcgcccagcagttaacaaactgcgcccacgagttcttccctgacgccgctctcgcgcaggcaagggaactcgatgaatactacgcaaagcacaagagacccgttggtccacttcatggcctccccatctctctcaaagaccagcttcgagtcaagggctacgaaacatcaatgggctacatctcatggctaaacaagtacgacgaaggggactcggttctgacaaccatgctccgcaaagccggtgccgtcttctacgtcaagacctctgtcccgcagaccctgatggtctgcgagacagtcaacaacatcatcgggcgcaccgtcaacccacgcaacaagaactggtcgtgcggcggcagttctggtggtgagggtgcgatcgttgggattcgtggtggcgtcatcggtgtaggaacggacatcggtggctcgattcgagtgccggccgcgttcaacttcctgtacggtctaaggccgagtcatgggcggctgccgtatgcaaagatggcgaacagcatggagggtcaggagacggtgcacagcgttgtcgggccgattacgcactctgttgaggacctccgcctcttcaccaaatccgtcctcggtcaggagccttggaaatacgactccaaggtcatccccatgccctggcgccagtccgagtcggacattattgcctccaagatcaagaacggcgggctcaatatcggctactacaacttcgacggcaatgtccttccacaccctcctatcctgcgcggcgtggaaactaccgtcgccgcactcgccaaagccggtcacaccgtgaccccgtggacgccatacaagcacgatttcggccacgatctcatctcccatatctacgcggctgacggcagcgccgacgtaatgcgcgacatcagtgcatccggcgagccggcgattccaaatatcaaagacctactgaacccgaacatcaaagctgttaacatgaacgagctctgggacacgcatctccagaagtggaattaccagatggagtaccttgagaaatggcgggaggctgaagaaaaggccgggaaggaactggacgccatcatcgcgccgattacgcctaccgctgcggtacggcatgaccagttccggtactatgggtatgcctctgtgatcaacctgctggatttcacgagcgtggttgttccggttacctttgcggataagaacatcgataagaagaatgagagtttcaaggcggttagtgagcttgatgccctcgtgcaggaagagtatgatccggaggcgtatcatggggcaccggttgcagtgcaggttatcggacggagactcagtgaagagaggacgttggcgattgcagaggaagtggggaagttgctgggaaatgtggtgactccatag</nucleotides>
                    </DnaSequence>
                </dnaSequence>
            </DnaComponent>
        </component>
        <component>
            <DnaComponent ns2:about="http://genocad.org/SBOL/doi:10.6084/m9.figshare.1159038/Part:AmpR_promoter-009">
                <ns2:type ns2:resource="so:0000167"/>
                <displayId>AmpR_promoter-009</displayId>
                <name>AmpR promoter-009</name>
                <description></description>
                <dnaSequence>
                    <DnaSequence ns2:about="http://genocad.org/SBOL/doi:10.6084/m9.figshare.1159038/Part:AmpR_promoter-009#seq">
                        <nucleotides>cgcggaacccctatttgtttatttttctaaatacattcaaatatgtatccgctcatgagacaataaccctgataaatgcttcaataatattgaaaaaggaagagt</nucleotides>
                    </DnaSequence>
                </dnaSequence>
            </DnaComponent>
        </component>
        <component>
            <DnaComponent ns2:about="http://genocad.org/SBOL/doi:10.6084/m9.figshare.1159038/Part:AmpR-013">
                <ns2:type ns2:resource="so:0000316"/>
                <displayId>AmpR-013</displayId>
                <name>AmpR-013</name>
                <description>confers resistance to ampicillin, carbenicillin, and related antibiotics</description>
                <dnaSequence>
                    <DnaSequence ns2:about="http://genocad.org/SBOL/doi:10.6084/m9.figshare.1159038/Part:AmpR-013#seq">
                        <nucleotides>atgagtattcaacatttccgtgtcgcccttattcccttttttgcggcattttgccttcctgtttttgctcacccagaaacgctggtgaaagtaaaagatgctgaagatcagttgggtgcacgagtgggttacatcgaactggatctcaacagcggtaagatccttgagagttttcgccccgaagaacgttttccaatgatgagcacttttaaagttctgctatgtggcgcggtattatcccgtattgacgccgggcaagagcaactcggtcgccgcatacactattctcagaatgacttggttgagtactcaccagtcacagaaaagcatcttacggatggcatgacagtaagagaattatgcagtgctgccataaccatgagtgataacactgcggccaacttacttctgacaacgatcggaggaccgaaggagctaaccgcttttttgcacaacatgggggatcatgtaactcgccttgatcgttgggaaccggagctgaatgaagccataccaaacgacgagcgtgacaccacgatgcctgtagcaatggcaacaacgttgcgcaaactattaactggcgaactacttactctagcttcccggcaacaattaatagactggatggaggcggataaagttgcaggaccacttctgcgctcggcccttccggctggctggtttattgctgataaatctggagccggtgagcgtgggtctcgcggtatcattgcagcactggggccagatggtaagccctcccgtatcgtagttatctacacgacggggagtcaggcaactatggatgaacgaaatagacagatcgctgagataggtgcctcactgattaagcattggtaa</nucleotides>
                    </DnaSequence>
                </dnaSequence>
            </DnaComponent>
        </component>
        <component>
            <DnaComponent ns2:about="http://genocad.org/SBOL/doi:10.6084/m9.figshare.1159038/Part:f1_ori-008">
                <ns2:type ns2:resource="SO:0000296"/>
                <displayId>f1_ori-008</displayId>
                <name>f1 ori-008</name>
                <description>f1 bacteriophage origin of replication; arrow indicates direction of (+) strand synthesis</description>
                <dnaSequence>
                    <DnaSequence ns2:about="http://genocad.org/SBOL/doi:10.6084/m9.figshare.1159038/Part:f1_ori-008#seq">
                        <nucleotides>acgcgccctgtagcggcgcattaagcgcggcgggtgtggtggttacgcgcagcgtgaccgctacacttgccagcgccctagcgcccgctcctttcgctttcttcccttcctttctcgccacgttcgccggctttccccgtcaagctctaaatcgggggctccctttagggttccgatttagtgctttacggcacctcgaccccaaaaaacttgattagggtgatggttcacgtagtgggccatcgccctgatagacggtttttcgccctttgacgttggagtccacgttctttaatagtggactcttgttccaaactggaacaacactcaaccctatctcggtctattcttttgatttataagggattttgccgatttcggcctattggttaaaaaatgagctgatttaacaaaaatttaacgcgaattttaacaaaatattaacgcttacaattt</nucleotides>
                    </DnaSequence>
                </dnaSequence>
            </DnaComponent>
        </component>
        <component>
            <DnaComponent ns2:about="http://genocad.org/SBOL/doi:10.6084/m9.figshare.1159038/Part:LAC4_promoter_(3')-001">
                <ns2:type ns2:resource="so:0000167"/>
                <displayId>LAC4_promoter_(3')-001</displayId>
                <name>LAC4 promoter (3')-001</name>
                <description>3' portion of a modified Kluyveromyces lactis LAC4 promoter</description>
                <dnaSequence>
                    <DnaSequence ns2:about="http://genocad.org/SBOL/doi:10.6084/m9.figshare.1159038/Part:LAC4_promoter_(3')-001#seq">
                        <nucleotides>ggggatcgactcataaaatagtaaccttctaatgcgtatctattgactaccaaccattagtgtggttgcagaaggcggaattctcccttcttcgaattcagcttgctttttcattttttattttccatttttcagtttttgtttgtgtcgaatttagccagttgcttctccaagatgaaaaaaacccctgcgcagtttctgtgctgcaagatcctaatcgacttttccaccccccacaaaagtaaatgttcttttgttacattcgcgtgggtagctagctccccgaatcttcaaaggacttagggactgcactacatcagagtgtgttcacctggtttgctgcctggtttgaaagaaaagagcagggaactcgcgggttcccggcgaataatcatgcgatagtcctttggccttccaagtcgcatgtagagtagacaacagacagggagggcaggaaggatctttcactgagatcctgtatcttgttgggtaagtcggatgaaaggggaatcgtatgagattggagaggatgcggaagaggtaacgccttttgttaacttgtttaattattatggggcaggcgagagggggaggaatgtatgtgtgtgaggcgggcgagacggagccatccaggccaggtagaaatagagaaagccgaatgttagacaatatggcagcgtagtagagtaggtaggtaggcaagtactgctagcaaagaggagaagggtaagctcactcttcgcattccacaccgttagtgtgtcagtttgaacaaaaaaacaatcatcataccaattgatggactgtggactggcttttggaacggcttttcggactgcgattattcgtgaggaatcaaggtaggaatttggtcatatttacggacaacagtgggtgattcccatatggagtaggaaaacgagatcatggtatcctcagatatgttgcggaattctgttcaccgcaaagttcagggtgctctggtgggtttcggttggtctttgctttgcttctcccttgtcttgcatgttaataatagcctagcctgtgagccgaaacttagggtaggcttagtgttggaacgtacatatgtatcacgttgacttggtttaaccaggcgacctggtagccagccatacccacacacgttttttgtatcttcagtatagttgtgaaaagtgtagcggaaatttgtggtccgagcaacagcgtctttttctagtagtgcggtcggttacttggttgacattggtatttggactttgttgctacaccattcactacttgaagtcgagtgtgaagggtatgatttctagtggtgaacacctttagttacgtaatgttttcattgctgttttacttgagatttcgattgagaaaaaggtatttaatagctcgaatcaatgtgagaacagagagaagatgttcttccctaactcgaaaggtatatgaggcttgtgtttcttaggagaattattattcttttgttatgttgcgcttgtagttggaaaaggtgaagagacaaaagc</nucleotides>
                    </DnaSequence>
                </dnaSequence>
            </DnaComponent>
        </component>
        <component>
            <DnaComponent ns2:about="http://genocad.org/SBOL/doi:10.6084/m9.figshare.1159038/Part:LAC4_promoter_(3')-002">
                <ns2:type ns2:resource="so:0000167"/>
                <displayId>LAC4_promoter_(3')-002</displayId>
                <name>LAC4 promoter (3')-002</name>
                <description>3' portion of a modified Kluyveromyces lactis LAC4 promoter</description>
                <dnaSequence>
                    <DnaSequence ns2:about="http://genocad.org/SBOL/doi:10.6084/m9.figshare.1159038/Part:LAC4_promoter_(3')-002#seq">
                        <nucleotides>ggggatcgactcataaaatagtaaccttctaatgcgtatctattgactaccaaccattagtgtggttgcagaaggcggaattttcccttcttcgaatttagcttgctttttcattttttattttccatttttcagtttttgtttgtgtcgaatttagccagttgcttctccaagatgaaaaaaacccctgcgcagtttctgtgctgcaagatcctaatcgacttttccaccccccacaaaagtaaatgttcttttgttacattcgcgtgggtagctagctccccgaatcttcaaaggacttagggactgcactacatcagagtgtgttcacctggtttgctgcctggtttgaaagaaaagagcagggaactcgcgggttcccggcgaataatcatgcgatagtcctttggccttccaagtcgcatgtagagtagacaacagacagggagggcaggaaggatctttcactgagatcctgtatcttgttgggtaagtcggatgaaaggggaatcgtatgagattggagaggatgcggaagaggtaacgccttttgttaacttgtttaattattatggggcaggcgagagggggaggaatgtatgtgtgtgaggcgggcgagacggagccatccaggccaggtagaaatagagaaagccgaatgttagacaatatggcagcgtagtagagtaggtaggtaggcaagtactgctagcaaagaggagaagggtaagctcactcttcgcattccacaccgttagtgtgtcagtttgaacaaaaaaacaatcatcataccaattgatggactgtggactggcttttggaacggcttttcggactgcgattattcgtgaggaatcaaggtaggaatttggtcatatttacggacaacagtgggtgattcccatatcgagtaggaaaacgagatcatggtatcctcagatatgttgcggaaatctgttcaccgcaaagttcagggtgctctggtgggtttcggttggtctttgctttgcttctcccttgtcttgcatgttaataatagcctagcctgtgagccgaaacttagggtaggcttagtgttggaacgtacatatctatcacgttgacttggtttaaccaggcgacctggtagccagccatacccacacacgttttttgtatcttcagtatagttgtgaaaagtgtagcggaaatttgtggtccgagcaacagcgtctttttctagtagtgcggtcggttacttggttgacattggtatttggactttgttgctacaccattcactacttgaagtcgagtgtgaagggtatgatttctagtggtgaacacctttagttacgtaatgttttcattgctgttttacttgagatttcgattgagaaaaaggtatttaatagctcgaatcaatgtgagaacagagagaagatgttcttccctaactcgaaaggtatatgaggcttgtgtttcttaggagaattattattcttttgttatgttgcgcttgtagttggaaaaggtgaagagacaaaagc</nucleotides>
                    </DnaSequence>
                </dnaSequence>
            </DnaComponent>
        </component>
        <component>
            <DnaComponent ns2:about="http://genocad.org/SBOL/doi:10.6084/m9.figshare.1159038/Part:LAC4_promoter_(5')">
                <ns2:type ns2:resource="so:0000167"/>
                <displayId>LAC4_promoter_(5')</displayId>
                <name>LAC4 promoter (5')</name>
                <description>5' portion of a modified Kluyveromyces lactis LAC4 promoter</description>
                <dnaSequence>
                    <DnaSequence ns2:about="http://genocad.org/SBOL/doi:10.6084/m9.figshare.1159038/Part:LAC4_promoter_(5')#seq">
                        <nucleotides>ctagtaaccaaaggaaaggaacagatagataaaattccgagactgtcaaattaggtttttttctttttttttggcgggagtcagtgggccgaaatatgttcttggcctagaacttaatctggtttgatcatgccaatacttgcctgagtgcccgactttttgcccaccctcttgccttctgtcatccttcaaaacccacctgttttccagccgtatcttcgctcgcatctacacatactgtgccatatcttgtgtgtagccggacgtgactatgaccaaaaacaaacaaggagaactgttcgccgatttgtaacactcctgcatccatccaagtgggtatgcgctatgcaatgttaagctaggtcaggtcagaccaggtccaaggacagcaacttgactgtatgcaacctttaccatctttgcacagaacatacttgtagctagctagttacacttatggaccgaaaaggcaccccaccatgtctgtccggctttagagtacggccgcagaccgctgatttgccttgccaagcagtagtcacaatgcatcgcatgagcacacgggcacgggcacgggcacaggaaccattggcaaaaataccagatacactataccgacgtatatcaagcccaagtttaaaattcctaaatttccgc</nucleotides>
                    </DnaSequence>
                </dnaSequence>
            </DnaComponent>
        </component>
        <component>
            <DnaComponent ns2:about="http://genocad.org/SBOL/doi:10.6084/m9.figshare.1159038/Part:LAC4_terminator-001">
                <ns2:type ns2:resource="so:0000141"/>
                <displayId>LAC4_terminator-001</displayId>
                <name>LAC4 terminator-001</name>
                <description>transcription terminator for Kluyveromyces lactis LAC4</description>
                <dnaSequence>
                    <DnaSequence ns2:about="http://genocad.org/SBOL/doi:10.6084/m9.figshare.1159038/Part:LAC4_terminator-001#seq">
                        <nucleotides>tttatacttagataagtatgtacttacaggtatatttctatgagatactgatgtatacatgcatgataatatttaaacggttattagtgccgattgtcttgtgcgataatgacgttcctatcaaagcaatacacttaccacctattacatgggccaagaaaatattttcgaacttgtttagaatattagcacagagtatatgatgatatccgttagattatgcatgattcattcctacaactttttcgtagcataaggattaattacttggatgccaataaaaaaaaaaaacatcgagaaaatttcagcatgctcagaaacaattgcagtgtatcaaagtaaaaaaaagattttcactacatgttccttttgaagaaagaaaatcatggaacattagatttacaaaaatttaaccaccgctgattaacgattagaccgttaagcgcacaacaggttattagtacagagaaagcattctgtggtgttgccccggactttcttttgcgacataggtaaatcgaataccatcatactatcttttccaatgactccctaaagaaagactcttcttcgatgttgtatacgttggagcatagggcaagaattgtggcttgagatc</nucleotides>
                    </DnaSequence>
                </dnaSequence>
            </DnaComponent>
        </component>
        <component>
            <DnaComponent ns2:about="http://genocad.org/SBOL/doi:10.6084/m9.figshare.1159038/Part:LAC4_terminator-002">
                <ns2:type ns2:resource="so:0000141"/>
                <displayId>LAC4_terminator-002</displayId>
                <name>LAC4 terminator-002</name>
                <description>transcription terminator for Kluyveromyces lactis LAC4</description>
                <dnaSequence>
                    <DnaSequence ns2:about="http://genocad.org/SBOL/doi:10.6084/m9.figshare.1159038/Part:LAC4_terminator-002#seq">
                        <nucleotides>tttatacttagataagtatgtacttacaggtatatttctatgagatactgatgtatacatgcatgataatatttaaacggttattagtgccgattgtcttgtgcgataatgacgttcctatcaaagcaatacacttaccacctattacatgggccaagaaaatattttcgaacttgtttagaatattagcacagagtatatgatgttatccgttagattatgcatgattcattcctacaactttttcgtagcataaggattaattacttggatgccaataaaaaaaaaaaacatcgagaaaatttcagcatgctcagaaacaattgcagtgtatcaaagtaaaaaaaagattttcactacatgttccttttgaagaaagaaaatcatggaacattagatttacaaaaatttaaccaccgctgattaacgattagaccgttaagcgcacaacaggttattagtacagagaaagcattctgtggtgttgccccggactttcttttgcgacataggtaaatcgaataccatcatactatcttttccaatgactccctaaagaaagactcttcttcgatgttgtatacgttggagcatagggcaagaattgtggcttgagatc</nucleotides>
                    </DnaSequence>
                </dnaSequence>
            </DnaComponent>
        </component>
        <component>
            <DnaComponent ns2:about="http://genocad.org/SBOL/doi:10.6084/m9.figshare.1159038/Part:MCS-105">
                <ns2:type ns2:resource="SO:0000001"/>
                <displayId>MCS-105</displayId>
                <name>MCS-105</name>
                <description>multiple cloning site</description>
                <dnaSequence>
                    <DnaSequence ns2:about="http://genocad.org/SBOL/doi:10.6084/m9.figshare.1159038/Part:MCS-105#seq">
                        <nucleotides>ctcgagaaaagagaggctgaagctagaagagctagatctcctaggggtaccgtcgacggcgcgcctgcggccgcttaattaaggcct</nucleotides>
                    </DnaSequence>
                </dnaSequence>
            </DnaComponent>
        </component>
        <component>
            <DnaComponent ns2:about="http://genocad.org/SBOL/doi:10.6084/m9.figshare.1159038/Part:MCS-113">
                <ns2:type ns2:resource="SO:0000001"/>
                <displayId>MCS-113</displayId>
                <name>MCS-113</name>
                <description>multiple cloning site</description>
                <dnaSequence>
                    <DnaSequence ns2:about="http://genocad.org/SBOL/doi:10.6084/m9.figshare.1159038/Part:MCS-113#seq">
                        <nucleotides>ctcgagaaaagagaggctgaagctagaagagctcatatgtccatgggcggccgcgatatcgtcgacggatccgaattccctgcaggtaattaaataaaggcct</nucleotides>
                    </DnaSequence>
                </dnaSequence>
            </DnaComponent>
        </component>
        <component>
            <DnaComponent ns2:about="http://genocad.org/SBOL/doi:10.6084/m9.figshare.1159038/Part:ori-013">
                <ns2:type ns2:resource="SO:0000296"/>
                <displayId>ori-013</displayId>
                <name>ori-013</name>
                <description>high-copy-number ColE1/pMB1/pBR322/pUC origin of replication</description>
                <dnaSequence>
                    <DnaSequence ns2:about="http://genocad.org/SBOL/doi:10.6084/m9.figshare.1159038/Part:ori-013#seq">
                        <nucleotides>ttgagatcctttttttctgcgcgtaatctgctgcttgcaaacaaaaaaaccaccgctaccagcggtggtttgtttgccggatcaagagctaccaactctttttccgaaggtaactggcttcagcagagcgcagataccaaatactgttcttctagtgtagccgtagttaggccaccacttcaagaactctgtagcaccgcctacatacctcgctctgctaatcctgttaccagtggctgctgccagtggcgataagtcgtgtcttaccgggttggactcaagacgatagttaccggataaggcgcagcggtcgggctgaacggggggttcgtgcacacagcccagcttggagcgaacgacctacaccgaactgagatacctacagcgtgagctatgagaaagcgccacgcttcccgaagggagaaaggcggacaggtatccggtaagcggcagggtcggaacaggagagcgcacgagggagcttccagggggaaacgcctggtatctttatagtcctgtcgggtttcgccacctctgacttgagcgtcgatttttgtgatgctcgtcaggggggcggagcctatggaaa</nucleotides>
                    </DnaSequence>
                </dnaSequence>
            </DnaComponent>
        </component>
    </Collection>
</ns2:RDF>
