# Supplementary material for: GenoLIB: a database of biological parts derived from a library of common plasmid features
Source: Nucleic Acids Res. 2015 Apr 29;43(10):4823–32. doi: 10.1093/nar/gkv272 (PMC4446419; doi:10.1093/nar/gkv272)
Supplement: SUPPLEMENTARY DATA [file supp_gkv272_nar-03388-h-2014-File009.zip › SBOL_files/labhost_Plant_Cells.xml]

<?xml version="1.0" encoding="UTF-8" standalone="yes"?>
<ns2:RDF xmlns="http://sbols.org/v1#" xmlns:ns2="http://www.w3.org/1999/02/22-rdf-syntax-ns#">
    <Collection ns2:about="http://genocad.org/SBOL/doi:10.6084/m9.figshare.1159038/Collection:Plant_Cells">
        <displayId>Plant Cells</displayId>
        <name>Collection of Plant Cells features</name>
        <description>This is a collection of features that have been associated with Plant Cells plasmids downloaded from the SnapGene Resources repository (http://www.snapgene.com).</description>
        <component>
            <DnaComponent ns2:about="http://genocad.org/SBOL/doi:10.6084/m9.figshare.1159038/Part:6xHis-004">
                <ns2:type ns2:resource="so:0000316"/>
                <displayId>6xHis-004</displayId>
                <name>6xHis-004</name>
                <description></description>
                <dnaSequence>
                    <DnaSequence ns2:about="http://genocad.org/SBOL/doi:10.6084/m9.figshare.1159038/Part:6xHis-004#seq">
                        <nucleotides>catcaccatcaccatcac</nucleotides>
                    </DnaSequence>
                </dnaSequence>
            </DnaComponent>
        </component>
        <component>
            <DnaComponent ns2:about="http://genocad.org/SBOL/doi:10.6084/m9.figshare.1159038/Part:6xHis-006">
                <ns2:type ns2:resource="so:0000316"/>
                <displayId>6xHis-006</displayId>
                <name>6xHis-006</name>
                <description></description>
                <dnaSequence>
                    <DnaSequence ns2:about="http://genocad.org/SBOL/doi:10.6084/m9.figshare.1159038/Part:6xHis-006#seq">
                        <nucleotides>caccaccaccaccaccac</nucleotides>
                    </DnaSequence>
                </dnaSequence>
            </DnaComponent>
        </component>
        <component>
            <DnaComponent ns2:about="http://genocad.org/SBOL/doi:10.6084/m9.figshare.1159038/Part:AcV5_tag">
                <ns2:type ns2:resource="so:0000316"/>
                <displayId>AcV5_tag</displayId>
                <name>AcV5 tag</name>
                <description></description>
                <dnaSequence>
                    <DnaSequence ns2:about="http://genocad.org/SBOL/doi:10.6084/m9.figshare.1159038/Part:AcV5_tag#seq">
                        <nucleotides>tcttggaaagatgcgagcggctggtct</nucleotides>
                    </DnaSequence>
                </dnaSequence>
            </DnaComponent>
        </component>
        <component>
            <DnaComponent ns2:about="http://genocad.org/SBOL/doi:10.6084/m9.figshare.1159038/Part:AmpR_promoter-009">
                <ns2:type ns2:resource="so:0000167"/>
                <displayId>AmpR_promoter-009</displayId>
                <name>AmpR promoter-009</name>
                <description></description>
                <dnaSequence>
                    <DnaSequence ns2:about="http://genocad.org/SBOL/doi:10.6084/m9.figshare.1159038/Part:AmpR_promoter-009#seq">
                        <nucleotides>cgcggaacccctatttgtttatttttctaaatacattcaaatatgtatccgctcatgagacaataaccctgataaatgcttcaataatattgaaaaaggaagagt</nucleotides>
                    </DnaSequence>
                </dnaSequence>
            </DnaComponent>
        </component>
        <component>
            <DnaComponent ns2:about="http://genocad.org/SBOL/doi:10.6084/m9.figshare.1159038/Part:AmpR-013">
                <ns2:type ns2:resource="so:0000316"/>
                <displayId>AmpR-013</displayId>
                <name>AmpR-013</name>
                <description>confers resistance to ampicillin, carbenicillin, and related antibiotics</description>
                <dnaSequence>
                    <DnaSequence ns2:about="http://genocad.org/SBOL/doi:10.6084/m9.figshare.1159038/Part:AmpR-013#seq">
                        <nucleotides>atgagtattcaacatttccgtgtcgcccttattcccttttttgcggcattttgccttcctgtttttgctcacccagaaacgctggtgaaagtaaaagatgctgaagatcagttgggtgcacgagtgggttacatcgaactggatctcaacagcggtaagatccttgagagttttcgccccgaagaacgttttccaatgatgagcacttttaaagttctgctatgtggcgcggtattatcccgtattgacgccgggcaagagcaactcggtcgccgcatacactattctcagaatgacttggttgagtactcaccagtcacagaaaagcatcttacggatggcatgacagtaagagaattatgcagtgctgccataaccatgagtgataacactgcggccaacttacttctgacaacgatcggaggaccgaaggagctaaccgcttttttgcacaacatgggggatcatgtaactcgccttgatcgttgggaaccggagctgaatgaagccataccaaacgacgagcgtgacaccacgatgcctgtagcaatggcaacaacgttgcgcaaactattaactggcgaactacttactctagcttcccggcaacaattaatagactggatggaggcggataaagttgcaggaccacttctgcgctcggcccttccggctggctggtttattgctgataaatctggagccggtgagcgtgggtctcgcggtatcattgcagcactggggccagatggtaagccctcccgtatcgtagttatctacacgacggggagtcaggcaactatggatgaacgaaatagacagatcgctgagataggtgcctcactgattaagcattggtaa</nucleotides>
                    </DnaSequence>
                </dnaSequence>
            </DnaComponent>
        </component>
        <component>
            <DnaComponent ns2:about="http://genocad.org/SBOL/doi:10.6084/m9.figshare.1159038/Part:AtADH_5'-UTR">
                <ns2:type ns2:resource="so:0000204"/>
                <displayId>AtADH_5'-UTR</displayId>
                <name>AtADH 5'-UTR</name>
                <description>translational enhancer from the 5'-UTR of the Arabidopsis thaliana alcohol dehydrogenase gene (Sugio et</description>
                <dnaSequence>
                    <DnaSequence ns2:about="http://genocad.org/SBOL/doi:10.6084/m9.figshare.1159038/Part:AtADH_5'-UTR#seq">
                        <nucleotides>tacatcacaatcacacaaaactaacaaaagatcaaaagcaagttcttcactgttgata</nucleotides>
                    </DnaSequence>
                </dnaSequence>
            </DnaComponent>
        </component>
        <component>
            <DnaComponent ns2:about="http://genocad.org/SBOL/doi:10.6084/m9.figshare.1159038/Part:ATG">
                <ns2:type ns2:resource="so:0000316"/>
                <displayId>ATG</displayId>
                <name>ATG</name>
                <description></description>
                <dnaSequence>
                    <DnaSequence ns2:about="http://genocad.org/SBOL/doi:10.6084/m9.figshare.1159038/Part:ATG#seq">
                        <nucleotides>atg</nucleotides>
                    </DnaSequence>
                </dnaSequence>
            </DnaComponent>
        </component>
        <component>
            <DnaComponent ns2:about="http://genocad.org/SBOL/doi:10.6084/m9.figshare.1159038/Part:attP1-002">
                <ns2:type ns2:resource="so:0000410"/>
                <displayId>attP1-002</displayId>
                <name>attP1-002</name>
                <description>recombination site for the Gateway(R) BP reaction</description>
                <dnaSequence>
                    <DnaSequence ns2:about="http://genocad.org/SBOL/doi:10.6084/m9.figshare.1159038/Part:attP1-002#seq">
                        <nucleotides>aaataatgattttattttgactgatagtgacctgttcgttgcaacaaattgatgagcaatgcttttttataatgccaactttgtacaaaaaagctgaacgagaaacgtaaaatgatataaatatcaatatattaaattagattttgcataaaaaacagactacataatactgtaaaacacaacatatccagtcactatgaatcaactacttagatggtattagtgacctgta</nucleotides>
                    </DnaSequence>
                </dnaSequence>
            </DnaComponent>
        </component>
        <component>
            <DnaComponent ns2:about="http://genocad.org/SBOL/doi:10.6084/m9.figshare.1159038/Part:attP2-002">
                <ns2:type ns2:resource="so:0000410"/>
                <displayId>attP2-002</displayId>
                <name>attP2-002</name>
                <description>recombination site for the Gateway(R) BP reaction (pDONR(TM)221 version)</description>
                <dnaSequence>
                    <DnaSequence ns2:about="http://genocad.org/SBOL/doi:10.6084/m9.figshare.1159038/Part:attP2-002#seq">
                        <nucleotides>aaataatgattttattttgactgatagtgacctgttcgttgcaacaaattgataagcaatgctttcttataatgccaactttgtacaagaaagctgaacgagaaacgtaaaatgatataaatatcaatatattaaattagattttgcataaaaaacagactacataatactgtaaaacacaacatatccagtcactatgaatcaactacttagatggtattagtgacctgta</nucleotides>
                    </DnaSequence>
                </dnaSequence>
            </DnaComponent>
        </component>
        <component>
            <DnaComponent ns2:about="http://genocad.org/SBOL/doi:10.6084/m9.figshare.1159038/Part:attR1-001">
                <ns2:type ns2:resource="so:0000410"/>
                <displayId>attR1-001</displayId>
                <name>attR1-001</name>
                <description>recombination site for the Gateway(R) LR reaction</description>
                <dnaSequence>
                    <DnaSequence ns2:about="http://genocad.org/SBOL/doi:10.6084/m9.figshare.1159038/Part:attR1-001#seq">
                        <nucleotides>acaagtttgtacaaaaaagctgaacgagaaacgtaaaatgatataaatatcaatatattaaattagattttgcataaaaaacagactacataatactgtaaaacacaacatatccagtcactatg</nucleotides>
                    </DnaSequence>
                </dnaSequence>
            </DnaComponent>
        </component>
        <component>
            <DnaComponent ns2:about="http://genocad.org/SBOL/doi:10.6084/m9.figshare.1159038/Part:attR1-002">
                <ns2:type ns2:resource="so:0000410"/>
                <displayId>attR1-002</displayId>
                <name>attR1-002</name>
                <description>recombination site for the Gateway(R) LR reaction</description>
                <dnaSequence>
                    <DnaSequence ns2:about="http://genocad.org/SBOL/doi:10.6084/m9.figshare.1159038/Part:attR1-002#seq">
                        <nucleotides>acaagtttgtacaaaaaagctgaacgagaaacgtaaaatgatataaatatcaatatattaaattagattttgcataaaaaacagactacataatactgtaaaacacaacatatccagtca</nucleotides>
                    </DnaSequence>
                </dnaSequence>
            </DnaComponent>
        </component>
        <component>
            <DnaComponent ns2:about="http://genocad.org/SBOL/doi:10.6084/m9.figshare.1159038/Part:attR2-001">
                <ns2:type ns2:resource="so:0000410"/>
                <displayId>attR2-001</displayId>
                <name>attR2-001</name>
                <description>recombination site for the Gateway(R) LR reaction</description>
                <dnaSequence>
                    <DnaSequence ns2:about="http://genocad.org/SBOL/doi:10.6084/m9.figshare.1159038/Part:attR2-001#seq">
                        <nucleotides>accactttgtacaagaaagctgaacgagaaacgtaaaatgatataaatatcaatatattaaattagattttgcataaaaaacagactacataatactgtaaaacacaacatatccagtcactatg</nucleotides>
                    </DnaSequence>
                </dnaSequence>
            </DnaComponent>
        </component>
        <component>
            <DnaComponent ns2:about="http://genocad.org/SBOL/doi:10.6084/m9.figshare.1159038/Part:attR2-002">
                <ns2:type ns2:resource="so:0000410"/>
                <displayId>attR2-002</displayId>
                <name>attR2-002</name>
                <description>recombination site for the Gateway(R) LR reaction</description>
                <dnaSequence>
                    <DnaSequence ns2:about="http://genocad.org/SBOL/doi:10.6084/m9.figshare.1159038/Part:attR2-002#seq">
                        <nucleotides>accactttgtacaagaaagctgaacgagaaacgtaaaatgatataaatatcaatatattaaattagattttgcataaaaaacagactacataatgctgtaaaacacaacatatccagtcactatg</nucleotides>
                    </DnaSequence>
                </dnaSequence>
            </DnaComponent>
        </component>
        <component>
            <DnaComponent ns2:about="http://genocad.org/SBOL/doi:10.6084/m9.figshare.1159038/Part:BlpR-001">
                <ns2:type ns2:resource="so:0000316"/>
                <displayId>BlpR-001</displayId>
                <name>BlpR-001</name>
                <description>confers resistance to bialophos or phosphinothricin</description>
                <dnaSequence>
                    <DnaSequence ns2:about="http://genocad.org/SBOL/doi:10.6084/m9.figshare.1159038/Part:BlpR-001#seq">
                        <nucleotides>atgagcccagaacgacgcccggccgacatccgccgtgccaccgaggcggacatgccggcggtctgcaccatcgtcaaccactacatccagacaagcacggtcaacttccgtaccgagccgcaggaaccgcaggagtggacggacgacctcgtccgtctgcgggagcgctatccctggctcgtcgccgaggtggacggcgaggtcgccggcatcgcctacgcgggtccctggaaggcacgcaacgcctacgactggacggccgagtcaaccgtgtacgtctccccccgccaccagcggacgggactgggctccacgctctacacccacctgctgaagtccctggaggcacagggcttcaagagcgtggtcgctgtcatcgggctgcccaacgacccgagcgtgcgcatgcacgaggcgctcggatatgccccccgtggcatgctgcgggcggccggcttcaagcacgggaactggcatgacgtgggtttctggcagctggacttcagcctgccggtgccgccccgtccggtcctgcccgtcaccgaaatctga</nucleotides>
                    </DnaSequence>
                </dnaSequence>
            </DnaComponent>
        </component>
        <component>
            <DnaComponent ns2:about="http://genocad.org/SBOL/doi:10.6084/m9.figshare.1159038/Part:BlpR-002">
                <ns2:type ns2:resource="so:0000316"/>
                <displayId>BlpR-002</displayId>
                <name>BlpR-002</name>
                <description>confers resistance to bialophos or phosphinothricin</description>
                <dnaSequence>
                    <DnaSequence ns2:about="http://genocad.org/SBOL/doi:10.6084/m9.figshare.1159038/Part:BlpR-002#seq">
                        <nucleotides>atgagcccagaacgacgcccggccgacatccgccgtgccaccgaggcggacatgccggcggtctgcaccatcgtcaaccactacatcgagacaagcacggtcaacttccgtaccgagccgcaggaaccgcaggagtggacggacgacctcgtccgtctgcgggagcgctatccctggctcgtcgccgaggtggacggcgaggtcgccggcatcgcctacgcgggcccctggaaggcacgcaacgcctacgactggacggccgagtcgaccgtgtacgtctccccccgccaccagcggacgggactgggctccacgctctacacccacctgctgaagtccctggaggcacagggcttcaagagcgtggtcgctgtcatcgggctgcccaacgacccgagcgtgcgcatgcacgaggcgctcggatatgccccccgcggcatgctgcgggcggccggcttcaagcacgggaactggcatgacgtgggtttctggcagctggacttcagcctgccggtaccgccccgtccggtcctgcccgtcaccgagatttga</nucleotides>
                    </DnaSequence>
                </dnaSequence>
            </DnaComponent>
        </component>
        <component>
            <DnaComponent ns2:about="http://genocad.org/SBOL/doi:10.6084/m9.figshare.1159038/Part:BlpR-003">
                <ns2:type ns2:resource="so:0000316"/>
                <displayId>BlpR-003</displayId>
                <name>BlpR-003</name>
                <description>confers resistance to bialophos or phosphinothricin</description>
                <dnaSequence>
                    <DnaSequence ns2:about="http://genocad.org/SBOL/doi:10.6084/m9.figshare.1159038/Part:BlpR-003#seq">
                        <nucleotides>atgagcccagaacgacgcccggccgacatccgccgtgccaccgaggcggacatgccggcggtctgcaccatcgtcaaccactacatcgagacaagcacggtcaacttccgtaccgagccgcaggaaccgcaggagtggacggacgacctcgtccgtctgcgggagcgctatccctggctcgtcgccgaggtggacggcgaggtcgccggcatcgcctacgcgggcccctggaaggcacgcaacgcctacgactggacggccgagtcgaccgtgtacgtctccccccgccaccagcggacgggactgggctccacgctctacacccacctgctgaagtccctggaggcacagggcttcaagagcgtggtcgctgtcatcgggctgcccaacgacccgagcgtgcgcatgcacgaggcgctcggatatgccccccgcggcatgctgcgggcggccggcttcaagcacgggaactggcatgacgtgggtttctggcagctggacttcagcctgccggtaccgccccgtccggtcctgcccgtcaccgagatctaa</nucleotides>
                    </DnaSequence>
                </dnaSequence>
            </DnaComponent>
        </component>
        <component>
            <DnaComponent ns2:about="http://genocad.org/SBOL/doi:10.6084/m9.figshare.1159038/Part:bom-001">
                <ns2:type ns2:resource="SO:0000001"/>
                <displayId>bom-001</displayId>
                <name>bom-001</name>
                <description>basis of mobility region from pBR322</description>
                <dnaSequence>
                    <DnaSequence ns2:about="http://genocad.org/SBOL/doi:10.6084/m9.figshare.1159038/Part:bom-001#seq">
                        <nucleotides>cgcagccatgacccagtcacgtagcgatagcggagtgtatactggcttaactatgcggcatcagagcagattgtactgagagtgcaccatatgcggtgtgaaataccgcacagatgcgtaaggagaaaataccgcatcagg</nucleotides>
                    </DnaSequence>
                </dnaSequence>
            </DnaComponent>
        </component>
        <component>
            <DnaComponent ns2:about="http://genocad.org/SBOL/doi:10.6084/m9.figshare.1159038/Part:bom-002">
                <ns2:type ns2:resource="SO:0000001"/>
                <displayId>bom-002</displayId>
                <name>bom-002</name>
                <description>basis of mobility region from pBR322</description>
                <dnaSequence>
                    <DnaSequence ns2:about="http://genocad.org/SBOL/doi:10.6084/m9.figshare.1159038/Part:bom-002#seq">
                        <nucleotides>cctgatgcggtattttctccttacgcatctgtgcggtatttcacaccgcatatggtgcactctcagtacaatctgctctgatgccgcatagttaagccagtatacactccgctatcgctacgtgactgggtcatggctgcg</nucleotides>
                    </DnaSequence>
                </dnaSequence>
            </DnaComponent>
        </component>
        <component>
            <DnaComponent ns2:about="http://genocad.org/SBOL/doi:10.6084/m9.figshare.1159038/Part:CaMV_35S_promoter_(enhanced)-001">
                <ns2:type ns2:resource="so:0000167"/>
                <displayId>CaMV_35S_promoter_(enhanced)-001</displayId>
                <name>CaMV 35S promoter (enhanced)-001</name>
                <description>cauliflower mosaic virus 35S promoter with a duplicated enhancer region</description>
                <dnaSequence>
                    <DnaSequence ns2:about="http://genocad.org/SBOL/doi:10.6084/m9.figshare.1159038/Part:CaMV_35S_promoter_(enhanced)-001#seq">
                        <nucleotides>tgagacttttcaacaaagggtaatatcgggaaacctcctcggattccattgcccagctatctgtcacttcatcaaaaggacagtagaaaaggaaggtggcacctacaaatgccatcattgcgataaaggaaaggctatcgttcaagatgcctctgccgacagtggtcccaaagatggacccccacccacgaggagcatcgtggaaaaagaagacgttccaaccacgtcttcaaagcaagtggattgatgtgataacatggtggagcacgacactctcgtctactccaagaatatcaaagatacagtctcagaagaccaaagggctattgagacttttcaacaaagggtaatatcgggaaacctcctcggattccattgcccagctatctgtcacttcatcaaaaggacagtagaaaaggaaggtggcacctacaaatgccatcattgcgataaaggaaaggctatcgttcaagatgcctctgccgacagtggtcccaaagatggacccccacccacgaggagcatcgtggaaaaagaagacgttccaaccacgtcttcaaagcaagtggattgatgtgatatctccactgacgtaagggatgacgcacaatcccactatccttcgcaagacccttcctctatataaggaagttcatttcatttggagaggacacgctga</nucleotides>
                    </DnaSequence>
                </dnaSequence>
            </DnaComponent>
        </component>
        <component>
            <DnaComponent ns2:about="http://genocad.org/SBOL/doi:10.6084/m9.figshare.1159038/Part:CaMV_35S_promoter_(enhanced)-002">
                <ns2:type ns2:resource="so:0000167"/>
                <displayId>CaMV_35S_promoter_(enhanced)-002</displayId>
                <name>CaMV 35S promoter (enhanced)-002</name>
                <description>cauliflower mosaic virus 35S promoter with a duplicated enhancer region</description>
                <dnaSequence>
                    <DnaSequence ns2:about="http://genocad.org/SBOL/doi:10.6084/m9.figshare.1159038/Part:CaMV_35S_promoter_(enhanced)-002#seq">
                        <nucleotides>tgagacttttcaacaaagggtaatatcgggaaacctcctcggattccattgcccagctatctgtcacttcatcaaaaggacagtagaaaaggaaggtggcacctacaaatgccatcattgcgataaaggaaaggctatcgttcaagatgcctctgccgacagtggtcccaaagatggacccccacccacgaggagcatcgtggaaaaagaagacgttccaaccacgtcttcaaagcaagtggattgatgtgataacatggtggagcacgacactctcgtctactccaagaatatcaaagatacagtctcagaagaccaaagggctattgagacttttcaacaaagggtaatatcgggaaacctcctcggattccattgcccagctatctgtcacttcatcaaaaggacagtagaaaaggaaggtggcacctacaaatgccatcattgcgataaaggaaaggctatcgttcaagatgcctctgccgacagtggtcccaaagatggacccccacccacgaggagcatcgtggaaaaagaagacgttccaaccacgtcttcaaagcaagtggattgatgtgatatctccactgacgtaagggatgacgcacaatcccactatccttcgcaagaccttcctctatataaggaagttcatttcatttggagaggacacgctga</nucleotides>
                    </DnaSequence>
                </dnaSequence>
            </DnaComponent>
        </component>
        <component>
            <DnaComponent ns2:about="http://genocad.org/SBOL/doi:10.6084/m9.figshare.1159038/Part:CaMV_35S_promoter-001">
                <ns2:type ns2:resource="so:0000167"/>
                <displayId>CaMV_35S_promoter-001</displayId>
                <name>CaMV 35S promoter-001</name>
                <description>strong constitutive promoter from cauliflower mosaic virus</description>
                <dnaSequence>
                    <DnaSequence ns2:about="http://genocad.org/SBOL/doi:10.6084/m9.figshare.1159038/Part:CaMV_35S_promoter-001#seq">
                        <nucleotides>tgagacttttcaacaaagggtaatatcgggaaacctcctcggattccattgcccagctatctgtcacttcatcaaaaggacagtagaaaaggaaggtggcacctacaaatgccatcattgcgataaaggaaaggctatcgttcaagatgcctctgccgacagtggtcccaaagatggacccccacccacgaggagcatcgtggaaaaagaagacgttccaaccacgtcttcaaagcaagtggattgatgtgatatctccactgacgtaagggatgacgcacaatcccactatccttcgcaagacccttcctctatataaggaagttcatttcatttggagaggac</nucleotides>
                    </DnaSequence>
                </dnaSequence>
            </DnaComponent>
        </component>
        <component>
            <DnaComponent ns2:about="http://genocad.org/SBOL/doi:10.6084/m9.figshare.1159038/Part:CaMV_35S_promoter-002">
                <ns2:type ns2:resource="so:0000167"/>
                <displayId>CaMV_35S_promoter-002</displayId>
                <name>CaMV 35S promoter-002</name>
                <description>strong constitutive promoter from cauliflower mosaic virus</description>
                <dnaSequence>
                    <DnaSequence ns2:about="http://genocad.org/SBOL/doi:10.6084/m9.figshare.1159038/Part:CaMV_35S_promoter-002#seq">
                        <nucleotides>tgagacttttcaacaaagggtaatttcgggaaacctcctcggattccattgcccagctatctgtcacttcatcgaaaggacagtagaaaaggaaggtggctcctacaaatgccatcattgcgataaaggaaaggctatcattcaagatgcctctgccgacagtggtcccaaagatggacccccacccacgaggagcatcgtggaaaaagaagacgttccaaccacgtcttcaaagcaagtggattgatgtgacatctccactgacgtaagggatgacgcacaatcccactatccttcgcaagacccttcctctatataaggaagttcatttcatttggagaggaca</nucleotides>
                    </DnaSequence>
                </dnaSequence>
            </DnaComponent>
        </component>
        <component>
            <DnaComponent ns2:about="http://genocad.org/SBOL/doi:10.6084/m9.figshare.1159038/Part:CaMV_35S_promoter-003">
                <ns2:type ns2:resource="so:0000167"/>
                <displayId>CaMV_35S_promoter-003</displayId>
                <name>CaMV 35S promoter-003</name>
                <description>strong constitutive promoter from cauliflower mosaic virus</description>
                <dnaSequence>
                    <DnaSequence ns2:about="http://genocad.org/SBOL/doi:10.6084/m9.figshare.1159038/Part:CaMV_35S_promoter-003#seq">
                        <nucleotides>tgagacttttcaacaaaggataatttcgggaaacctcctcggattccattgcccagctatctgtcacttcatcgaaaggacagtagaaaaggaaggtggctcctacaaatgccatcattgcgataaaggaaaggctatcattcaagatctctctgccgacagtggtcccaaagatggacccccacccacgaggagcatcgtggaaaaagaagacgttccaaccacgtcttcaaagcaagtggattgatgtgacatctccactgacgtaagggatgacgcacaatcccactatccttcgcaagacccttcctctatataaggaagttcatttcatttggagaggaca</nucleotides>
                    </DnaSequence>
                </dnaSequence>
            </DnaComponent>
        </component>
        <component>
            <DnaComponent ns2:about="http://genocad.org/SBOL/doi:10.6084/m9.figshare.1159038/Part:CaMV_35S_promoter-004">
                <ns2:type ns2:resource="so:0000167"/>
                <displayId>CaMV_35S_promoter-004</displayId>
                <name>CaMV 35S promoter-004</name>
                <description>strong constitutive promoter from cauliflower mosaic virus</description>
                <dnaSequence>
                    <DnaSequence ns2:about="http://genocad.org/SBOL/doi:10.6084/m9.figshare.1159038/Part:CaMV_35S_promoter-004#seq">
                        <nucleotides>tgagacttttcaacaaagggtaatatccggaaacctcctcggattccattgcccagctatctgtcactttattgtgaagatagtggaaaaggaaggtggctcctacaaatgccatcattgcgataaaggaaaggccatcgttgaagatgcctctgccgacagtggtcccaaagatggacccccacccacgaggagcatcgtggaaaaagaagacgttccaaccacgtcttcaaagcaagtggattgatgtgatatctccactgacgtaagggatgacgcacaatcccactatccttcgcaagacccttcctctatataaggaagttcatttcatttggagagaaca</nucleotides>
                    </DnaSequence>
                </dnaSequence>
            </DnaComponent>
        </component>
        <component>
            <DnaComponent ns2:about="http://genocad.org/SBOL/doi:10.6084/m9.figshare.1159038/Part:CaMV_poly(A)_signal-001">
                <ns2:type ns2:resource="so:0000551"/>
                <displayId>CaMV_poly(A)_signal-001</displayId>
                <name>CaMV poly(A) signal-001</name>
                <description>cauliflower mosaic virus polyadenylation signal</description>
                <dnaSequence>
                    <DnaSequence ns2:about="http://genocad.org/SBOL/doi:10.6084/m9.figshare.1159038/Part:CaMV_poly(A)_signal-001#seq">
                        <nucleotides>gatctggattttagtactggattttggttttaggaattagaaattttattgatagaagtattttacaaatacaaatacatactaagggtttcttatatgctcaacacatgagcgaaaccctataagaaccctaatttcccttatcgggaaactactcacacattatttatggagaaa</nucleotides>
                    </DnaSequence>
                </dnaSequence>
            </DnaComponent>
        </component>
        <component>
            <DnaComponent ns2:about="http://genocad.org/SBOL/doi:10.6084/m9.figshare.1159038/Part:CaMV_poly(A)_signal-002">
                <ns2:type ns2:resource="so:0000551"/>
                <displayId>CaMV_poly(A)_signal-002</displayId>
                <name>CaMV poly(A) signal-002</name>
                <description>cauliflower mosaic virus polyadenylation signal</description>
                <dnaSequence>
                    <DnaSequence ns2:about="http://genocad.org/SBOL/doi:10.6084/m9.figshare.1159038/Part:CaMV_poly(A)_signal-002#seq">
                        <nucleotides>gatctggattttagtactggattttggttttaggaattagaaattttattgatagaagtattttacaaatacaaatacatactaagggtttcttatatgctcaacacgtgagcgaaaccctataagaaccctaattcccttatctgggaactactcacacattattatggagaaa</nucleotides>
                    </DnaSequence>
                </dnaSequence>
            </DnaComponent>
        </component>
        <component>
            <DnaComponent ns2:about="http://genocad.org/SBOL/doi:10.6084/m9.figshare.1159038/Part:CaMV_poly(A)_signal-003">
                <ns2:type ns2:resource="so:0000551"/>
                <displayId>CaMV_poly(A)_signal-003</displayId>
                <name>CaMV poly(A) signal-003</name>
                <description>cauliflower mosaic virus polyadenylation signal</description>
                <dnaSequence>
                    <DnaSequence ns2:about="http://genocad.org/SBOL/doi:10.6084/m9.figshare.1159038/Part:CaMV_poly(A)_signal-003#seq">
                        <nucleotides>gatctggattttagtactggattttggttttaggaattagaaattttattgatagaagtattttacaaatacaaatacatactaagggtttcttatatgctcaacacatgagcgaaaccctataggaaccctaattcccttatctgggaactactcacacattattatggagaaa</nucleotides>
                    </DnaSequence>
                </dnaSequence>
            </DnaComponent>
        </component>
        <component>
            <DnaComponent ns2:about="http://genocad.org/SBOL/doi:10.6084/m9.figshare.1159038/Part:CaMV_poly(A)_signal-004">
                <ns2:type ns2:resource="so:0000551"/>
                <displayId>CaMV_poly(A)_signal-004</displayId>
                <name>CaMV poly(A) signal-004</name>
                <description>cauliflower mosaic virus polyadenylation signal</description>
                <dnaSequence>
                    <DnaSequence ns2:about="http://genocad.org/SBOL/doi:10.6084/m9.figshare.1159038/Part:CaMV_poly(A)_signal-004#seq">
                        <nucleotides>tttctccataataatgtgtgagtagttcccagataagggaattagggttcctatagggtttcgctcatgtgttgagcatataagaaacccttagtatgtatttgtatttgtaaaatacttctatcaataaaatttctaattcctaaaaccaaaatccagtactaaaatccagatc</nucleotides>
                    </DnaSequence>
                </dnaSequence>
            </DnaComponent>
        </component>
        <component>
            <DnaComponent ns2:about="http://genocad.org/SBOL/doi:10.6084/m9.figshare.1159038/Part:CAP_binding_site-002">
                <ns2:type ns2:resource="so:0000410"/>
                <displayId>CAP_binding_site-002</displayId>
                <name>CAP binding site-002</name>
                <description>CAP binding activates transcription in the presence of cAMP.</description>
                <dnaSequence>
                    <DnaSequence ns2:about="http://genocad.org/SBOL/doi:10.6084/m9.figshare.1159038/Part:CAP_binding_site-002#seq">
                        <nucleotides>taatgtgagttagctcactcat</nucleotides>
                    </DnaSequence>
                </dnaSequence>
            </DnaComponent>
        </component>
        <component>
            <DnaComponent ns2:about="http://genocad.org/SBOL/doi:10.6084/m9.figshare.1159038/Part:cat1_intron-001">
                <ns2:type ns2:resource="so:0000188"/>
                <displayId>cat1_intron-001</displayId>
                <name>cat1 intron-001</name>
                <description>castor bean catalase intron, modified</description>
                <dnaSequence>
                    <DnaSequence ns2:about="http://genocad.org/SBOL/doi:10.6084/m9.figshare.1159038/Part:cat1_intron-001#seq">
                        <nucleotides>ctgcagttatcatcatcatcatagacacacgaaataaagtaatcagattatcagttaaagctatgtaatatttgcgccataaccaatcaattaaaaaatagatcagtttaaagaaagatcaaagctcaaaaaaataaaaagagaaaagggtcctaaccaagaaaatgaaggagaaaaactagaaatttac</nucleotides>
                    </DnaSequence>
                </dnaSequence>
            </DnaComponent>
        </component>
        <component>
            <DnaComponent ns2:about="http://genocad.org/SBOL/doi:10.6084/m9.figshare.1159038/Part:cat1_intron-002">
                <ns2:type ns2:resource="so:0000188"/>
                <displayId>cat1_intron-002</displayId>
                <name>cat1 intron-002</name>
                <description>castor bean catalase intron, modified</description>
                <dnaSequence>
                    <DnaSequence ns2:about="http://genocad.org/SBOL/doi:10.6084/m9.figshare.1159038/Part:cat1_intron-002#seq">
                        <nucleotides>gtaaatttctagtttttctccttcattttcttggttaggacccttttctctttttatttttttgagctttgatctttctttaaactgatctattttttaattgattggttatggtgtaaatattacatagctttaactgataatctgattactttatttcgtgtgtctatgatgatgatgatagttacag</nucleotides>
                    </DnaSequence>
                </dnaSequence>
            </DnaComponent>
        </component>
        <component>
            <DnaComponent ns2:about="http://genocad.org/SBOL/doi:10.6084/m9.figshare.1159038/Part:cat1_intron-003">
                <ns2:type ns2:resource="so:0000188"/>
                <displayId>cat1_intron-003</displayId>
                <name>cat1 intron-003</name>
                <description>castor bean catalase intron, modified</description>
                <dnaSequence>
                    <DnaSequence ns2:about="http://genocad.org/SBOL/doi:10.6084/m9.figshare.1159038/Part:cat1_intron-003#seq">
                        <nucleotides>ctgtaactatcatcatcatcatagacacacgaaataaagtaatcagattatcagttaaagctatgtaatatttacaccataaccaatcaattaaaaaatagatcagtttaaagaaagatcaaagctcaaaaaaataaaaagagaaaagggtcctaaccaagaaaatgaaggagaaaaactagaaatttac</nucleotides>
                    </DnaSequence>
                </dnaSequence>
            </DnaComponent>
        </component>
        <component>
            <DnaComponent ns2:about="http://genocad.org/SBOL/doi:10.6084/m9.figshare.1159038/Part:CBP-002">
                <ns2:type ns2:resource="so:0000316"/>
                <displayId>CBP-002</displayId>
                <name>CBP-002</name>
                <description>derived from skeletal muscle myosin light chain kinase; binds calmodulin with nanomolar affinity in the</description>
                <dnaSequence>
                    <DnaSequence ns2:about="http://genocad.org/SBOL/doi:10.6084/m9.figshare.1159038/Part:CBP-002#seq">
                        <nucleotides>aagagaagatggaaaaagaatttcatagccgtctcagcagccaaccgctttaagaaaatctcatcctccggggcactt</nucleotides>
                    </DnaSequence>
                </dnaSequence>
            </DnaComponent>
        </component>
        <component>
            <DnaComponent ns2:about="http://genocad.org/SBOL/doi:10.6084/m9.figshare.1159038/Part:ccdB-004">
                <ns2:type ns2:resource="so:0000316"/>
                <displayId>ccdB-004</displayId>
                <name>ccdB-004</name>
                <description>Plasmids containing the ccdB gene cannot be propagated in standard E. coli strains.</description>
                <dnaSequence>
                    <DnaSequence ns2:about="http://genocad.org/SBOL/doi:10.6084/m9.figshare.1159038/Part:ccdB-004#seq">
                        <nucleotides>atgcagtttaaggtttacacctataaaagagagagccgttatcgtctgtttgtggatgtacagagtgatattattgacacgcccgggcgacggatggtgatccccctggccagtgcacgtctgctgtcagataaagtctcccgtgaactttacccggtggtgcatatcggggatgaaagctggcgcatgatgaccaccgatatggccagtgtgccggtctccgttatcggggaagaagtggctgatctcagccaccgcgaaaatgacatcaaaaacgccattaacctgatgttctggggaatataa</nucleotides>
                    </DnaSequence>
                </dnaSequence>
            </DnaComponent>
        </component>
        <component>
            <DnaComponent ns2:about="http://genocad.org/SBOL/doi:10.6084/m9.figshare.1159038/Part:CmR-004">
                <ns2:type ns2:resource="so:0000316"/>
                <displayId>CmR-004</displayId>
                <name>CmR-004</name>
                <description>confers resistance to chloramphenicol</description>
                <dnaSequence>
                    <DnaSequence ns2:about="http://genocad.org/SBOL/doi:10.6084/m9.figshare.1159038/Part:CmR-004#seq">
                        <nucleotides>atggagaaaaaaatcactggatataccaccgttgatatatcccaatggcatcgtaaagaacattttgaggcatttcagtcagttgctcaatgtacctataaccagaccgttcagctggatattacggcctttttaaagaccgtaaagaaaaataagcacaagttttatccggcctttattcacattcttgcccgcctgatgaatgctcatccggagttccgtatggcaatgaaagacggtgagctggtgatatgggatagtgttcacccttgttacaccgttttccatgagcaaactgaaacgttttcatcgctctggagtgaataccacgacgatttccggcagtttctacacatatattcgcaagatgtggcgtgttacggtgaaaacctggcctatttccctaaagggtttattgagaatatgtttttcgtctcagccaatccctgggtgagtttcaccagttttgatttaaacgtggccaatatggacaacttcttcgcccccgttttcacaatgggcaaatattatacgcaaggcgacaaggtgctgatgccgctggcgattcaggttcatcatgccgtttgtgatggcttccatgtcggcagaatgcttaatgaattacaacagtactgcgatgagtggcagggcggggcgtaa</nucleotides>
                    </DnaSequence>
                </dnaSequence>
            </DnaComponent>
        </component>
        <component>
            <DnaComponent ns2:about="http://genocad.org/SBOL/doi:10.6084/m9.figshare.1159038/Part:CmR-013">
                <ns2:type ns2:resource="so:0000316"/>
                <displayId>CmR-013</displayId>
                <name>CmR-013</name>
                <description>confers resistance to chloramphenicol</description>
                <dnaSequence>
                    <DnaSequence ns2:about="http://genocad.org/SBOL/doi:10.6084/m9.figshare.1159038/Part:CmR-013#seq">
                        <nucleotides>atggagaaaaaaatcactggatataccaccgttgatatatcccaatggcatcgtaaagaacattttgaggcatttcagtcagttgctcaatgtacctataaccagaccgttcagctggatattacggcctttttaaagaccgtaaagaaaaataagcacaagttttatccggcctttattcacattcttgcccgcctgatgaatgctcatccggaattccgtatggcaatgaaagacggtgagctggtgatatgggatagtgttcacccttgttacaccgttttccatgagcaaactgaaacgttttcatcgctctggagtgaataccacgacgatttccggcagtttctacacatatattcgcaagatgtggcgtgttacggtgaaaacctggcctatttccctaaagggtttattgagaatatgtttttcgtctcagccaatccctgggtgagtttcaccagttttgatttaaacgtggccaatatggacaacttcttcgcccccgttttcaccatgggcaaatattatacgcaaggcgacaaggtgctgatgccgctggcgattcaggttcatcatgccgtttgtgatggcttccatgtcggcagaatgcttaatgaattacaacagtactgcgatgagtggcagggcggggcgtaa</nucleotides>
                    </DnaSequence>
                </dnaSequence>
            </DnaComponent>
        </component>
        <component>
            <DnaComponent ns2:about="http://genocad.org/SBOL/doi:10.6084/m9.figshare.1159038/Part:CmR-016">
                <ns2:type ns2:resource="so:0000316"/>
                <displayId>CmR-016</displayId>
                <name>CmR-016</name>
                <description>confers resistance to chloramphenicol</description>
                <dnaSequence>
                    <DnaSequence ns2:about="http://genocad.org/SBOL/doi:10.6084/m9.figshare.1159038/Part:CmR-016#seq">
                        <nucleotides>atggagaaaaaaatcactggatataccaccgttgatatatcccaatggcatcgtaaagaacattttgaggcatttcagtcagttgctcaatgtacctataaccagaccgttcagctggatattacggcctttttaaagaccgtaaagaaaaataagcacaagttttatccggcctttattcacattcttgcccgcctgatgaatgctcatccggaattccgtatggcaatgaaagacggtgagctggtgatatgggatagtgttcacccttgttacaccgttttccatgagcaaactgaaacgttttcatcgctctggagtgaataccacgacgatttccggcagtttctacacatatattcgcaagatgtggcgtgttacggtgaaaacctggcctatttccctaaagggtttattgagaatatgtttttcgtctcagccaatccctgggtgagtttcaccagttttgatttaaacgtggccaatatggacaacttcttcgcccccgttttcaccatgggcaaatattatacgcaaggcgacaaggtgctgatgccgctggcgattcaggttcatcatgccgtctgtgatggcttccatgtcggcagaatgcttaatgaattacaacagtactgcgatgagtggcagggcggggcgtaa</nucleotides>
                    </DnaSequence>
                </dnaSequence>
            </DnaComponent>
        </component>
        <component>
            <DnaComponent ns2:about="http://genocad.org/SBOL/doi:10.6084/m9.figshare.1159038/Part:cos-001">
                <ns2:type ns2:resource="SO:0000001"/>
                <displayId>cos-001</displayId>
                <name>cos-001</name>
                <description>lambda cos site; allows packaging into phage lambda particles</description>
                <dnaSequence>
                    <DnaSequence ns2:about="http://genocad.org/SBOL/doi:10.6084/m9.figshare.1159038/Part:cos-001#seq">
                        <nucleotides>ttccattgttcattccacggacaaaaacagagaaaggaaacgacagaggccaaaaagctcgctttcagcacctgtcgtttcctttcttttcagagggtattttaaataaaaacattaagttatgacgaagaagaacggaaacgccttaaaccggaaaattttcataaatagcgaaaacccgcgaggtcgccgccccgtaacctgtcggatcaccggaaaggacccgtaaagtgataatgattatcatctacatatcacaacgtgcgtggaggccatcaaaccacgtcaaataatcaattatgacgcaggtatcgtattaattgatctgcatcaacttaacgtaaaaacaacttcagacaatacaaatcagcgacactgaatacggggcaacctcatgtc</nucleotides>
                    </DnaSequence>
                </dnaSequence>
            </DnaComponent>
        </component>
        <component>
            <DnaComponent ns2:about="http://genocad.org/SBOL/doi:10.6084/m9.figshare.1159038/Part:ECFP-002">
                <ns2:type ns2:resource="so:0000316"/>
                <displayId>ECFP-002</displayId>
                <name>ECFP-002</name>
                <description>mammalian codon-optimized</description>
                <dnaSequence>
                    <DnaSequence ns2:about="http://genocad.org/SBOL/doi:10.6084/m9.figshare.1159038/Part:ECFP-002#seq">
                        <nucleotides>gtgagcaagggcgaggagctgttcaccggggtggtgcccatcctggtcgagctggacggcgacgtaaacggccacaagttcagcgtgtccggcgagggcgagggcgatgccacctacggcaagctgaccctgaagttcatctgcaccaccggcaagctgcccgtgccctggcccaccctcgtgaccaccctgacctggggcgtgcagtgcttcagccgctaccccgaccacatgaagcagcacgacttcttcaagtccgccatgcccgaaggctacgtccaggagcgcaccatcttcttcaaggacgacggcaactacaagacccgcgccgaggtgaagttcgagggcgacaccctggtgaaccgcatcgagctgaagggcatcgacttcaaggaggacggcaacatcctggggcacaagctggagtacaactacatcagccacaacgtctatatcaccgccgacaagcagaagaacggcatcaaggccaacttcaagatccgccacaacatcgaggacggcagcgtgcagctcgccgaccactaccagcagaacacccccatcggcgacggccccgtgctgctgcccgacaaccactacctgagcacccagtccgccctgagcaaagaccccaacgagaagcgcgatcacatggtcctgctggagttcgtgaccgccgccgggatcactctcggcatggacgagctgtacaag</nucleotides>
                    </DnaSequence>
                </dnaSequence>
            </DnaComponent>
        </component>
        <component>
            <DnaComponent ns2:about="http://genocad.org/SBOL/doi:10.6084/m9.figshare.1159038/Part:EYFP-001">
                <ns2:type ns2:resource="so:0000316"/>
                <displayId>EYFP-001</displayId>
                <name>EYFP-001</name>
                <description>mammalian codon-optimized</description>
                <dnaSequence>
                    <DnaSequence ns2:about="http://genocad.org/SBOL/doi:10.6084/m9.figshare.1159038/Part:EYFP-001#seq">
                        <nucleotides>gtgagcaagggcgaggagctgttcaccggggtggtgcccatcctggtcgagctggacggcgacgtaaacggccacaagttcagcgtgtccggcgagggcgagggcgatgccacctacggcaagctgaccctgaagttcatctgcaccaccggcaagctgcccgtgccctggcccaccctcgtgaccaccttcggctacggcctgcagtgcttcgcccgctaccccgaccacatgaagcagcacgacttcttcaagtccgccatgcccgaaggctacgtccaggagcgcaccatcttcttcaaggacgacggcaactacaagacccgcgccgaggtgaagttcgagggcgacaccctggtgaaccgcatcgagctgaagggcatcgacttcaaggaggacggcaacatcctggggcacaagctggagtacaactacaacagccacaacgtctatatcatggccgacaagcagaagaacggcatcaaggtgaacttcaagatccgccacaacatcgaggacggcagcgtgcagctcgccgaccactaccagcagaacacccccatcggcgacggccccgtgctgctgcccgacaaccactacctgagctaccagtccgccctgagcaaagaccccaacgagaagcgcgatcacatggtcctgctggagttcgtgaccgccgccgggatcactctcggcatggacgagctgtacaag</nucleotides>
                    </DnaSequence>
                </dnaSequence>
            </DnaComponent>
        </component>
        <component>
            <DnaComponent ns2:about="http://genocad.org/SBOL/doi:10.6084/m9.figshare.1159038/Part:EYFP-002">
                <ns2:type ns2:resource="so:0000316"/>
                <displayId>EYFP-002</displayId>
                <name>EYFP-002</name>
                <description>mammalian codon-optimized</description>
                <dnaSequence>
                    <DnaSequence ns2:about="http://genocad.org/SBOL/doi:10.6084/m9.figshare.1159038/Part:EYFP-002#seq">
                        <nucleotides>atgggcaagggcgaggagctgttcaccggggtggtgcccatcctggtcgagctggacggcgacgtaaacggccacaagttcagcgtgtccggcgagggcgagggcgatgccacctacggcaagctgaccctgaagttcatctgcaccaccggcaagctgcccgtgccctggcccaccctcgtgaccaccttcggctacggcctgcagtgcttcgcccgctaccccgaccacatgaagcagcacgacttcttcaagtccgccatgcccgaaggctacgtccaggagcgcaccatcttcttcaaggacgacggcaactacaagacccgcgccgaggtgaagttcgagggcgacaccctggtgaaccgcatcgagctgaagggcatcgacttcaaggaggacggcaacatcctggggcacaagctggagtacaactacaacagccacaacgtctatatcatggccgacaagcagaagaacggcatcaaggtgaacttcaagatccgccacaacatcgaggacggcagcgtgcagctcgccgaccactaccagcagaacacccccatcggcgacggccccgtgctgctgcccgacaaccactacctgagctaccagtccgccctgagcaaagaccccaacgagaagcgcgatcacatggtcctgctggagttcgtgaccgccgccgggatcactctcggcatggacgagctgtacaag</nucleotides>
                    </DnaSequence>
                </dnaSequence>
            </DnaComponent>
        </component>
        <component>
            <DnaComponent ns2:about="http://genocad.org/SBOL/doi:10.6084/m9.figshare.1159038/Part:f1_ori-014">
                <ns2:type ns2:resource="SO:0000296"/>
                <displayId>f1_ori-014</displayId>
                <name>f1 ori-014</name>
                <description>f1 bacteriophage origin of replication; arrow indicates direction of (+) strand synthesis</description>
                <dnaSequence>
                    <DnaSequence ns2:about="http://genocad.org/SBOL/doi:10.6084/m9.figshare.1159038/Part:f1_ori-014#seq">
                        <nucleotides>acgcgccctgtagcggcgcattaagcgcggcgggtgtggtggttacgcgcagcgtgaccgctacacttgccagcgccctagcgcccgctcctttcgctttcttcccttcctttctcgccacgttcgccggctttccccgtcaagctctaaatcggggcatccctttagggttccgatttagtgctttacggcacctcgaccccaaaaaacttgattagggtgatggttcacgtagtgggccatcgccctgatagacggtttttcgccctttgacgttggagtccacgttctttaatagtggactcttgttccaaactggaacaacactcaaccctatctcggtctattcttttgatttataagggattttgccgatttcggcctattggttaaaaaatgagctgatttaacaaaaatttaacgcgaatt</nucleotides>
                    </DnaSequence>
                </dnaSequence>
            </DnaComponent>
        </component>
        <component>
            <DnaComponent ns2:about="http://genocad.org/SBOL/doi:10.6084/m9.figshare.1159038/Part:FLAG-008">
                <ns2:type ns2:resource="so:0000316"/>
                <displayId>FLAG-008</displayId>
                <name>FLAG-008</name>
                <description></description>
                <dnaSequence>
                    <DnaSequence ns2:about="http://genocad.org/SBOL/doi:10.6084/m9.figshare.1159038/Part:FLAG-008#seq">
                        <nucleotides>gactacaaagacgatgacgacaaa</nucleotides>
                    </DnaSequence>
                </dnaSequence>
            </DnaComponent>
        </component>
        <component>
            <DnaComponent ns2:about="http://genocad.org/SBOL/doi:10.6084/m9.figshare.1159038/Part:gene_7_terminator">
                <ns2:type ns2:resource="so:0000141"/>
                <displayId>gene_7_terminator</displayId>
                <name>gene 7 terminator</name>
                <description>transcription terminator for octopine-type Ti plasmid gene 7</description>
                <dnaSequence>
                    <DnaSequence ns2:about="http://genocad.org/SBOL/doi:10.6084/m9.figshare.1159038/Part:gene_7_terminator#seq">
                        <nucleotides>gctagctatatcatcaatttatgtattacacataatatcgcactcagtctttcatctacggcaatgtaccagctgatataatcagttattgaaatatttctgaatttaaacttgcatcaataaatttatgtttttgcttggactataatacctgacttgttattttatcaataaatatttaaactatatttctttcaagat</nucleotides>
                    </DnaSequence>
                </dnaSequence>
            </DnaComponent>
        </component>
        <component>
            <DnaComponent ns2:about="http://genocad.org/SBOL/doi:10.6084/m9.figshare.1159038/Part:GmR-003">
                <ns2:type ns2:resource="so:0000316"/>
                <displayId>GmR-003</displayId>
                <name>GmR-003</name>
                <description>confers resistance to gentamycin</description>
                <dnaSequence>
                    <DnaSequence ns2:about="http://genocad.org/SBOL/doi:10.6084/m9.figshare.1159038/Part:GmR-003#seq">
                        <nucleotides>atggtacgcagcagcaacgatgttacgcagcagggcagtcgccctaaaacaaagttaggtggctcaagtatgggcatcattcgcacatgtaggctcggccctgaccaagtcaaatccatgcgggctgctcttgatcttttcggtcgtgagttcggagacgtagccacctactcccaacatcagccggactccgattacctcgggaacttgctccgtagtaagacattcatcgcgcttgctgccttcgaccaagaagcggttgttggcgctctcgcggcttacgttctgcccaggtttgagcagccgcgtagtgagatctatatctatgatctcgcagtctccggcgagcaccggaggcagggcattgccaccgcgctcatcaatctcctcaagcatgaggccaacgcgcttggtgcttatgtgatctacgtgcaagcagattacggtgacgatcccgcagtggctctctatacaaagttgggcatacgggaagaagtgatgcactttgatatcgacccaagtaccgccacctaa</nucleotides>
                    </DnaSequence>
                </dnaSequence>
            </DnaComponent>
        </component>
        <component>
            <DnaComponent ns2:about="http://genocad.org/SBOL/doi:10.6084/m9.figshare.1159038/Part:GRP_signal_sequence">
                <ns2:type ns2:resource="so:0000316"/>
                <displayId>GRP_signal_sequence</displayId>
                <name>GRP signal sequence</name>
                <description></description>
                <dnaSequence>
                    <DnaSequence ns2:about="http://genocad.org/SBOL/doi:10.6084/m9.figshare.1159038/Part:GRP_signal_sequence#seq">
                        <nucleotides>atggctactactaagcatttggctcttgccatccttgtcctccttagcattggtatgaccaccagtgcaagaaccctccta</nucleotides>
                    </DnaSequence>
                </dnaSequence>
            </DnaComponent>
        </component>
        <component>
            <DnaComponent ns2:about="http://genocad.org/SBOL/doi:10.6084/m9.figshare.1159038/Part:GUS-001">
                <ns2:type ns2:resource="so:0000316"/>
                <displayId>GUS-001</displayId>
                <name>GUS-001</name>
                <description></description>
                <dnaSequence>
                    <DnaSequence ns2:about="http://genocad.org/SBOL/doi:10.6084/m9.figshare.1159038/Part:GUS-001#seq">
                        <nucleotides>atgttacgtcctgtagaaaccccaacccgtgaaatcaaaaaactcgacggcctgtgggcattcagtctggatcgcgaaaactgtggaattgatcagcgttggtgggaaagcgcgttacaagaaagccgggcaattgctgtgccaggcagttttaacgatcagttcgccgatgcagatattcgtaattatgcgggcaacgtctggtatcagcgcgaagtctttataccgaaaggttgggcaggccagcgtatcgtgctgcgtttcgatgcggtcactcattacggcaaagtgtgggtcaataatcaggaagtgatggagcatcagggcggctatacgccatttgaagccgatgtcacgccgtatgttattgccgggaaaagtgtacgtatcaccgtttgtgtgaacaacgaactgaactggcagactatcccgccgggaatggtgattaccgacgaaaacggcaagaaaaagcagtcttacttccatgatttctttaactatgccggaatccatcgcagcgtaatgctctacaccacgccgaacacctgggtggacgatatcaccgtggtgacgcatgtcgcgcaagactgtaaccacgcgtctgttgactggcaggtggtggccaatggtgatgtcagcgttgaactgcgtgatgcggatcaacaggtggttgcaactggacaaggcactagcgggactttgcaagtggtgaatccgcacctctggcaaccgggtgaaggttatctctatgaactgtgcgtcacagccaaaagccagacagagtgtgatatctacccgcttcgcgtcggcatccggtcagtggcagtgaagggcgaacagttcctgattaaccacaaaccgttctactttactggctttggtcgtcatgaagatgcggacttgcgtggcaaaggattcgataacgtgctgatggtgcacgaccacgcattaatggactggattggggccaactcctaccgtacctcgcattacccttacgctgaagagatgctcgactgggcagatgaacatggcatcgtggtgattgatgaaactgctgctgtcggctttaacctctctttaggcattggtttcgaagcgggcaacaagccgaaagaactgtacagcgaagaggcagtcaacggggaaactcagcaagcgcacttacaggcgattaaagagctgatagcgcgtgacaaaaaccacccaagcgtggtgatgtggagtattgccaacgaaccggatacccgtccgcaaggtgcacgggaatatttcgcgccactggcggaagcaacgcgtaaactcgacccgacgcgtccgatcacctgcgtcaatgtaatgttctgcgacgctcacaccgataccatcagcgatctctttgatgtgctgtgcctgaaccgttattacggatggtatgtccaaagcggcgatttggaaacggcagagaaggtactggaaaaagaacttctggcctggcaggagaaactgcatcagccgattatcatcaccgaatacggcgtggatacgttagccgggctgcactcaatgtacaccgacatgtggagtgaagagtatcagtgtgcatggctggatatgtatcaccgcgtctttgatcgcgtcagcgccgtcgtcggtgaacaggtatggaatttcgccgattttgcgacctcgcaaggcatattgcgcgttggcggtaacaagaaagggatcttcactcgcgaccgcaaaccgaagtcggcggcttttctgctgcaaaaacgctggactggcatgaacttcggtgaaaaaccgcagcagggaggcaaacaatga</nucleotides>
                    </DnaSequence>
                </dnaSequence>
            </DnaComponent>
        </component>
        <component>
            <DnaComponent ns2:about="http://genocad.org/SBOL/doi:10.6084/m9.figshare.1159038/Part:GUS-002">
                <ns2:type ns2:resource="so:0000316"/>
                <displayId>GUS-002</displayId>
                <name>GUS-002</name>
                <description></description>
                <dnaSequence>
                    <DnaSequence ns2:about="http://genocad.org/SBOL/doi:10.6084/m9.figshare.1159038/Part:GUS-002#seq">
                        <nucleotides>ttacgtcctgtagaaaccccaacccgtgaaatcaaaaaactcgacggcctgtgggcattcagtctggatcgcgaaaactgtggaattgatcagcgttggtgggaaagcgcgttacaagaaagccgggcaattgctgtgccaggcagttttaacgatcagttcgccgatgcagatattcgtaattatgcgggcaacgtctggtatcagcgcgaagtctttataccgaaaggttgggcaggccagcgtatcgtgctgcgtttcgatgcggtcactcattacggcaaagtgtgggtcaataatcaggaagtgatggagcatcagggcggctatacgccatttgaagccgatgtcacgccgtatgttattgccgggaaaagtgtacgtatcaccgtttgtgtgaacaacgaactgaactggcagactatcccgccgggaatggtgattaccgacgaaaacggcaagaaaaagcagtcttacttccatgatttctttaactatgccggaatccatcgcagcgtaatgctctacaccacgccgaacacctgggtggacgatatcaccgtggtgacgcatgtcgcgcaagactgtaaccacgcgtctgttgactggcaggtggtggccaatggtgatgtcagcgttgaactgcgtgatgcggatcaacaggtggttgcaactggacaaggcactagcgggactttgcaagtggtgaatccgcacctctggcaaccgggtgaaggttatctctatgaactgtgcgtcacagccaaaagccagacagagtgtgatatctacccgcttcgcgtcggcatccggtcagtggcagtgaagggccaacagttcctgattaaccacaaaccgttctactttactggctttggtcgtcatgaagatgcggacttacgtggcaaaggattcgataacgtgctgatggtgcacgaccacgcattaatggactggattggggccaactcctaccgtacctcgcattacccttacgctgaagagatgctcgactgggcagatgaacatggcatcgtggtgattgatgaaactgctgctgtcggctttcagctgtctttaggcattggtttcgaagcgggcaacaagccgaaagaactgtacagcgaagaggcagtcaacggggaaactcagcaagcgcacttacaggcgattaaagagctgatagcgcgtgacaaaaaccacccaagcgtggtgatgtggagtattgccaacgaaccggatacccgtccgcaaggtgcacgggaatatttcgcgccactggcggaagcaacgcgtaaactcgacccgacgcgtccgatcacctgcgtcaatgtaatgttctgcgacgctcacaccgataccatcagcgatctctttgatgtgctgtgcctgaaccgttattacggatggtatgtccaaagcggcgatttggaaacggcagagaaggtactggaaaaagaacttctggcctggcaggagaaactgcatcagccgattatcatcaccgaatacggcgtggatacgttagccgggctgcactcaatgtacaccgacatgtggagtgaagagtatcagtgtgcatggctggatatgtatcaccgcgtctttgatcgcgtcagcgccgtcgtcggtgaacaggtatggaatttcgccgattttgcgacctcgcaaggcatattgcgcgttggcggtaacaagaaagggatcttcactcgcgaccgcaaaccgaagtcggcggcttttctgctgcaaaaacgctggactggcatgaacttcggtgaaaaaccgcagcagggaggcaaacaa</nucleotides>
                    </DnaSequence>
                </dnaSequence>
            </DnaComponent>
        </component>
        <component>
            <DnaComponent ns2:about="http://genocad.org/SBOL/doi:10.6084/m9.figshare.1159038/Part:HA-008">
                <ns2:type ns2:resource="so:0000316"/>
                <displayId>HA-008</displayId>
                <name>HA-008</name>
                <description></description>
                <dnaSequence>
                    <DnaSequence ns2:about="http://genocad.org/SBOL/doi:10.6084/m9.figshare.1159038/Part:HA-008#seq">
                        <nucleotides>tacccatacgatgttccagattacgct</nucleotides>
                    </DnaSequence>
                </dnaSequence>
            </DnaComponent>
        </component>
        <component>
            <DnaComponent ns2:about="http://genocad.org/SBOL/doi:10.6084/m9.figshare.1159038/Part:HSP_terminator">
                <ns2:type ns2:resource="so:0000141"/>
                <displayId>HSP_terminator</displayId>
                <name>HSP terminator</name>
                <description>efficient transcription terminator from the Arabidopsis thaliana heat shock protein 18.2 gene (Nagaya</description>
                <dnaSequence>
                    <DnaSequence ns2:about="http://genocad.org/SBOL/doi:10.6084/m9.figshare.1159038/Part:HSP_terminator#seq">
                        <nucleotides>cttatctttaatcatattccatagtccataccatagcacatacagtagttatatgcgaagagatccaacaaaacattcacaatggattatagaaacatttgtttattcattataatgagatcttacattcatttaatattagaaaaagccacaaattcataacacaacaagccaagaaaaaaacacaaacttaagcacacaagctagctttttatttgacacaccaaatatttcatcttcatcttcata</nucleotides>
                    </DnaSequence>
                </dnaSequence>
            </DnaComponent>
        </component>
        <component>
            <DnaComponent ns2:about="http://genocad.org/SBOL/doi:10.6084/m9.figshare.1159038/Part:HygR-006">
                <ns2:type ns2:resource="so:0000316"/>
                <displayId>HygR-006</displayId>
                <name>HygR-006</name>
                <description>confers resistance to hygromycin</description>
                <dnaSequence>
                    <DnaSequence ns2:about="http://genocad.org/SBOL/doi:10.6084/m9.figshare.1159038/Part:HygR-006#seq">
                        <nucleotides>atgaaaaagcctgaactcaccgcgacgtctgtcgagaagtttctgatcgaaaagttcgacagcgtctccgacctgatgcagctctcggagggcgaagaatctcgtgctttcagcttcgatgtaggagggcgtggatatgtcctgcgggtaaatagctgcgccgatggtttctacaaagatcgttatgtttatcggcactttgcatcggccgcgctcccgattccggaagtgcttgacattggggagttcagcgagagcctgacctattgcatctcccgccgtgcacagggtgtcacgttgcaagacctgcctgaaaccgaactgcccgctgttcttcagccggtcgcggaggctatggatgcgatcgctgcggccgatcttagccagacgagcgggttcggcccattcggaccgcaaggaatcggtcaatacactacatggcgtgatttcatatgcgcgattgctgatccccatgtgtatcactggcaaactgtgatggacgacaccgtcagtgcgtccgtcgcgcaggctctcgatgagctgatgctttgggccgaggactgccccgaagtccggcacctcgtgcacgcggatttcggctccaacaatgtcctgacggacaatggccgcataacagcggtcattgactggagcgaggcgatgttcggggattcccaatacgaggtcgccaacatcttcttctggaggccgtggttggcttgtatggagcagcagacgcgctacttcgagcggaggcatccggagcttgcaggatcgccacgcctccgggcgtatatgctccgcattggtcttgaccaactctatcagagcttggttgacggcaatttcgatgatgcagcttgggcgcagggtcgatgcgacgcaatcgtccgatccggagccgggactgtcgggcgtacacaaatcgcccgcagaagcgcggccgtctggaccgatggctgtgtagaagtactcgccgatagtggaaaccgacgccccagcactcgtccgagggcaaaggaatag</nucleotides>
                    </DnaSequence>
                </dnaSequence>
            </DnaComponent>
        </component>
        <component>
            <DnaComponent ns2:about="http://genocad.org/SBOL/doi:10.6084/m9.figshare.1159038/Part:HygR-012">
                <ns2:type ns2:resource="so:0000316"/>
                <displayId>HygR-012</displayId>
                <name>HygR-012</name>
                <description>confers resistance to hygromycin</description>
                <dnaSequence>
                    <DnaSequence ns2:about="http://genocad.org/SBOL/doi:10.6084/m9.figshare.1159038/Part:HygR-012#seq">
                        <nucleotides>atgaaaaagcctgaactcaccgcgacgtctgtcgagaagtttctgatcgaaaagttcgacagcgtctccgacctgatgcagctctcggagggcgaagaatctcgtgctttcagcttcgatgtaggagggcgtggatatgtcctgcgggtaaatagctgcgccgatggtttctacaaagatcgttatgtttatcggcactttgcatcggccgcgctcccgattccggaagtgcttgacattggggagtttagcgagagcctgacctattgcatctcccgccgtgcacagggtgtcacgttgcaagacctgcctgaaaccgaactgcccgctgttctacaaccggtcgcggaggctatggatgcgatcgctgcggccgatcttagccagacgagcgggttcggcccattcggaccgcaaggaatcggtcaatacactacatggcgtgatttcatatgcgcgattgctgatccccatgtgtatcactggcaaactgtgatggacgacaccgtcagtgcgtccgtcgcgcaggctctcgatgagctgatgctttgggccgaggactgccccgaagtccggcacctcgtgcacgcggatttcggctccaacaatgtcctgacggacaatggccgcataacagcggtcattgactggagcgaggcgatgttcggggattcccaatacgaggtcgccaacatcttcttctggaggccgtggttggcttgtatggagcagcagacgcgctacttcgagcggaggcatccggagcttgcaggatcgccacgactccgggcgtatatgctccgcattggtcttgaccaactctatcagagcttggttgacggcaatttcgatgatgcagcttgggcgcagggtcgatgcgacgcaatcgtccgatccggagccgggactgtcgggcgtacacaaatcgcccgcagaagcgcggccgtctggaccgatggctgtgtagaagtactcgccgatagtggaaaccgacgccccagcactcgtccgagggcaaagaaatag</nucleotides>
                    </DnaSequence>
                </dnaSequence>
            </DnaComponent>
        </component>
        <component>
            <DnaComponent ns2:about="http://genocad.org/SBOL/doi:10.6084/m9.figshare.1159038/Part:incC,korABFG_operon">
                <ns2:type ns2:resource="so:0000178"/>
                <displayId>incC,korABFG_operon</displayId>
                <name>incC,korABFG operon</name>
                <description></description>
                <dnaSequence>
                    <DnaSequence ns2:about="http://genocad.org/SBOL/doi:10.6084/m9.figshare.1159038/Part:incC,korABFG_operon#seq">
                        <nucleotides>ttgacgtgcgagaaatgtttagctaaacttctctcatgtgctggcggctgtcaccgctatgttcaaccaaggcgcggagcaaattatgggtgttatccatgaagaaacggcttaccgaaagccagttccaggaggcgatccaggggctggaagtggggcagcagaccatcgagatagcgcggggcgtcttagtcgatgggaagccacaggcgacgttcgcaacgtcgctgggactgaccaggggcgcagtgtcgcaagcggtgcatcgcgtgtgggccgcgttcgaggacaagaacttgcccgaggggtacgcgcgggtaacggcggttctgccggaacatcaggcgtacatcgtccggaagtgggaagcggacgccaagaaaaaacaggaaaccaaacgatgaaaactttggtcacggccaaccagaaaggcggcgtcggcaagacttcgacccttgtgcatcttgccttcgactttttcgagcgcggcttgcgggttgccgtgatcgacctggacccccagggcaatgcgtcctacacgctcaaggactttgctaccggcctgcatgcaagcaagctgttcggcgctgtccctgccggcggctggaccgaaaccgcacccgcagccggcgacggccaggccgcgcgcctcgccctcatcgagtccaacccggtactggcgaacgccgaacggctgtcgctggacgacgcccgcgagctgttcggggcgaacatcaaggccctggcgaaccaaggcttcgacgtgtgcctgatcgacacggccccgacccttggcgtcggcctggcggccgccctcttcgcggccgactatgtgctgtcccccatcgagcttgaggcgtacagcatccagggcatcaagaagatggtcacgaccattgcgaacgtgcgccagaagaacgccaagctgcaattccttggcatggtgcccagcaaggtcgatgcgcggaatccgcgccacgcgcgccaccaagccgagctgctggccgcgtaccccaagatgatgattccggccaccgttggcctgcgcagcagcatcgccgatgccctcgcatccggtgtgccggtctggaagatcaagaaaacggccgcgcgcaaggcatcgaaagaggttcgcgccctggctgattacgtgttcacgaagatggagatttcccaatgactgcggctcaagccaagaccaccaagaaaaacaccgctgcggccgctcaggaagccgcaggcgcggcgcagccgtccggcctggggttggatagcatcggcgacctgtcgagcctcctggacgctcctgcggcgtctcagggcggttccggccctatcgagctggacctggacctgatcgacgaagatccgcatcagccgcggacggccgacaaccccggcttttccccggagagcatcgcggaaatcggtgccacgatcaaagagcgcggggtgaagtcacccatttcggtgcgcgagaaccaggagcagccgggccgctatatcatcaatcacggcgcccgccgctaccgtggctcgaagtgggccggcaagaagtccatcccggcgttcatcgacaacgactacaacgaagccgaccaggttatcgagaacctgcaacgcaacgagctgaccccgcgcgaaattgccgacttcattggccgcgagctggcgaagggcaagaagaaaggcgatatcgccaaggaaatcggcaagtcgccggcgttcatcacccagcacgtcacgctgctggacctgccggagaagatcgccgatgcgttcaacaccggccgcgtgcgcgacgtgaccgtggtgaacgagctggtgacggccttcaagaagcgcccggaggaagtcgaggcgtggcttgacgacgacacccaggaaatcacgcgcggcacggtcaagctgctgcgcgagttcctggacgagaagggccgcgatcccaacaccgtcgatgccttcaacggccagactgatgccgagcgtgacgcggaggccggcgacggccaggacggcgaggacggcgaccaggacggtaaggacgccaaggaaaagggcgcgaaggagccggacccggacaagctgaaaaaggccatcgtccaggtcgagcacgacgagcgccctgcccgccttatcctcaaccgtcggccgccggcggaaggctatgcctggttgaagtacgaggacgacggccaggagttcgaggcgaaccttgccgacgtgaaactggtcgcgctcatcgagggctgatccccaaagacagcggcgcgggccacccgcgccgcacagacaacggttccgctacaaggaggaccgaagaatgaatccgatgctgttctacatcgcgggaggcgtaggcgcggcgttgctgctggtttccgcgatcatgctgttcaagctgcgcgagccgaagaaggaacaccgaccgcagcgcaaggcggcggccccgacgccgcagccggtcgataacgagctgctgcgcacctttcgccggccgtcgcaggccagccaacccgagccatccacgacgccgccggcgcggcgcactgccccgccgagcagcgaacaatccagagggaatgacggcgatttcgtcacgtcggccctggtggccggggcgaccaacagcaccatgctgggctacctggccggcggctcgctgaccggggccatgctgggcgatgcgctgcggccggatacgccgtctgcggcgttcgcggacccctcgccgtgcttcggcagcagcgacacggacagcggctggaccgataccggcagctcttgcgatttcagttcgtccgacaccgatacgaacaactggtgagggcggaccatgactgacgaacaaaagaaacggctcctgatgttgcaagctatccggcgcagcatccaggcaatgcgcaggggtgtttcggggccggatagtttcaagggctggttgaccggcatcggcatcatcgcggcggggttcctggttggcgagctgctgccatcccctgcccccggcgtcggcctggttgtgccaggggcctgcattgccggcttcgtcgtcggctgctggctcaacaggaaaggccgctcatggccgacagccatttacgaccaattggcccgttaccagccgctcaacgagcgggcgtaccgcgacctgcaagagacggtgaaggaacgcggcctcgactgcgatgcggtcatggagtggacctacatcgagcaggccgagttcatgcccctggtgcccaccagggaggacctagcgcgcgacaagttcctgaccgcgacgcgggccgatagggccgaggacgatgcgcgtgcgcgcttcgtcgtgctccatcccaagaagcgcggccccgacgcatgaagaagcccgacgcccgctaatccccttcccgctgaccctttgcccccgccgaccgtgcggggcttttttt</nucleotides>
                    </DnaSequence>
                </dnaSequence>
            </DnaComponent>
        </component>
        <component>
            <DnaComponent ns2:about="http://genocad.org/SBOL/doi:10.6084/m9.figshare.1159038/Part:incP_origin_of_transfer-001">
                <ns2:type ns2:resource="so:0000724"/>
                <displayId>incP_origin_of_transfer-001</displayId>
                <name>incP origin of transfer-001</name>
                <description></description>
                <dnaSequence>
                    <DnaSequence ns2:about="http://genocad.org/SBOL/doi:10.6084/m9.figshare.1159038/Part:incP_origin_of_transfer-001#seq">
                        <nucleotides>ccggccagcctcgcagagcaggattcccgttgagcaccgccaggtgcgaataagggacagtgaagaaggaacacccgctcgcgggtgggcctacttcacctatcctgccc</nucleotides>
                    </DnaSequence>
                </dnaSequence>
            </DnaComponent>
        </component>
        <component>
            <DnaComponent ns2:about="http://genocad.org/SBOL/doi:10.6084/m9.figshare.1159038/Part:incP_origin_of_transfer-002">
                <ns2:type ns2:resource="so:0000724"/>
                <displayId>incP_origin_of_transfer-002</displayId>
                <name>incP origin of transfer-002</name>
                <description></description>
                <dnaSequence>
                    <DnaSequence ns2:about="http://genocad.org/SBOL/doi:10.6084/m9.figshare.1159038/Part:incP_origin_of_transfer-002#seq">
                        <nucleotides>gggcaggataggtgaagtaggcccacccgcgagcgggtgttccttcttcactgtcccttattcgcacctggcggtgctcaacgggaatcctgctctgcgaggctggccgg</nucleotides>
                    </DnaSequence>
                </dnaSequence>
            </DnaComponent>
        </component>
        <component>
            <DnaComponent ns2:about="http://genocad.org/SBOL/doi:10.6084/m9.figshare.1159038/Part:IS1-001">
                <ns2:type ns2:resource="SO:0001837"/>
                <displayId>IS1-001</displayId>
                <name>IS1-001</name>
                <description>prokaryotic transposable element</description>
                <dnaSequence>
                    <DnaSequence ns2:about="http://genocad.org/SBOL/doi:10.6084/m9.figshare.1159038/Part:IS1-001#seq">
                        <nucleotides>ggtgatgctgccaacttactgatttagtgtatgatggtgtttttgaggtgctccagtggcttctgtgtctatcagctgtccctcctgttcagctactgacggggtggtgcgtaacggcaaaagcaccgccggacatcagcgctatctctgctctcactgccgtaaaacatggcaactgcagttcacttacaccgcttctcaacccggtacgcaccagaaaatcattgatatggccatgaatggcgttggatgccgggcaacagcccgcattatgggcgttggcctcaacacgattttacgtcacttaaaaaactcaggccgcagtcggtaacctcgcgcatacagccgggcagtgacgtcatcgtctgcgcggaaatggacgaacagtggggctatgtcggggctaaatcgcgccagcgctggctgttttacgcgtatgacagtctccggaagacggttgttgcgcacgtattcggtgaacgcactatggcgacgctggggcgtcttatgagcctgctgtcaccctttgacgtggtgatatggatgacggatggctggccgctgtatgaatcccgcctgaagggaaagctgcacgtaatcagcaagcgatatacgcagcgaattgagcggcataacctgaatctgaggcagcacctggcacggctgggacggaagtcgctgtcgttctcaaaatcggtggagctgcatgacaaagtcatcgggcattatctgaacataaaacactatcaataagttggagtcattacc</nucleotides>
                    </DnaSequence>
                </dnaSequence>
            </DnaComponent>
        </component>
        <component>
            <DnaComponent ns2:about="http://genocad.org/SBOL/doi:10.6084/m9.figshare.1159038/Part:IS1-002">
                <ns2:type ns2:resource="SO:0001837"/>
                <displayId>IS1-002</displayId>
                <name>IS1-002</name>
                <description>prokaryotic transposable element</description>
                <dnaSequence>
                    <DnaSequence ns2:about="http://genocad.org/SBOL/doi:10.6084/m9.figshare.1159038/Part:IS1-002#seq">
                        <nucleotides>ggtaatgactccaacttattgatagtgttttatgttcagataatgcccgatgactttgtcatgcagctccaccgattttgagaacgacagcgacttccgtcccagccgtgccaggtgctgcctcagattcaggttatgccgctcaattcgctgcgtatatcgcttgctgattacgtgcagctttcccttcaggcgggattcatacagcggccagccatccgtcatccatatcaccacgtcaaagggtgacagcaggctcataagacgccccagcgtcgccatagtgcgttcaccgaatacgtgcgcaacaaccgtcttccggagactgtcatacgcgtaaaacagccagcgctggcgcgatttagccccgacatagccccactgttcgtccatttccgcgcagacgatgacgtcactgcccggctgtatgcgcgaggttaccgactgcggcctgagttttttaagtgacgtaaaatcgtgttgaggccaacgcccataatgcgggctgttgcccggcatccaacgccattcatggccatatcaatgattttctggtgcgtaccgggttgagaagcggtgtaagtgaactgcagttgccatgttttacggcagtgagagcagagatagcgctgatgtccggcggtgcttttgccgttacgcaccaccccgtcagtagctgaacaggagggacagctgatagacacagaagccactggagcacctcaaaaacaccatcatacactaaatcagtaagttggcagcatcacc</nucleotides>
                    </DnaSequence>
                </dnaSequence>
            </DnaComponent>
        </component>
        <component>
            <DnaComponent ns2:about="http://genocad.org/SBOL/doi:10.6084/m9.figshare.1159038/Part:IS1-003">
                <ns2:type ns2:resource="SO:0001837"/>
                <displayId>IS1-003</displayId>
                <name>IS1-003</name>
                <description>prokaryotic transposable element</description>
                <dnaSequence>
                    <DnaSequence ns2:about="http://genocad.org/SBOL/doi:10.6084/m9.figshare.1159038/Part:IS1-003#seq">
                        <nucleotides>ggtgatgctgccaacttactgatttagtgtatgatggtgtttttgaggtgctccagtggcttctgtttctatcagctgtccctcctgttcagctactgacggggtggtgcgtaacggcaaaagcaccgccggacatcagcgctatctctgctctcactgccgtaaaacatggcaactgcagttcacttacaccgcttctcaacccggtacgcaccagaaaatcattgatatggccatgaatggcgttggatgccgggcaacagcccgcattatgggcgttggcctcaacacgattttacgtcacttaaaaaactcaggccgcagtcggtaacctcgcgcatacagccgggcagtgacgtcatcgtctgcgcggaaatggacgaacagtggggctatgtcggggctaaatcgcgccagcgctggctgttttacgcgtatgacagtctccggaagacggttgttgcgcacgtattcggtgaacgcactatggcgacgctggggcgtcttatgagcctgctgtcaccctttgacgtggtgatatggatgacggatggctggccgctgtatgaatcccgcctgaagggaaagctgcacgtaatcagcaagcgatatacgcagcgaattgagcggcataacctgaatctgaggcagcacctggcacggctgggacggaagtcgctgtcgttctcaaaatcggtggagctgcatgacaaagtcatcgggcattatctgaacataaaacactatcaataagttggagtcattacc</nucleotides>
                    </DnaSequence>
                </dnaSequence>
            </DnaComponent>
        </component>
        <component>
            <DnaComponent ns2:about="http://genocad.org/SBOL/doi:10.6084/m9.figshare.1159038/Part:KanR-001">
                <ns2:type ns2:resource="so:0000316"/>
                <displayId>KanR-001</displayId>
                <name>KanR-001</name>
                <description>confers resistance to kanamycin in bacteria or G418 (Geneticin(R)) in eukaryotes</description>
                <dnaSequence>
                    <DnaSequence ns2:about="http://genocad.org/SBOL/doi:10.6084/m9.figshare.1159038/Part:KanR-001#seq">
                        <nucleotides>atgagccatattcaacgggaaacgtcttgctccaggccgcgattaaattccaacatggatgctgatttatatgggtataaatgggctcgcgataatgtcgggcaatcaggtgcgacaatctatggattgtatgggaagcccgatgcgccagagttgtttctgaaacatggcaaaggtagcgttgccaatgatgttacagatgagatggtcagactaaactggctgacggaatttatgcctcttccgaccatcaagcattttatccgtactcctgatgatgcatggttactcaccactgcgatcccagggaaaacagcattccaggtattagaagaatatcctgattcaggtgaaaatattgttgatgcgctggcagtgttcctgcgccggttgcattcgattcctgtttgtaattgtccttttaacagcgatcgcgtatttcgtctcgctcaggcgcaatcacgaatgaataacggtttggttgatgcgagtgattttgatgacgagcgtaatggctggcctgttgaacaagtctggaaagaaatgcataaacttttgccattctcaccggattcagtcgtcactcatggtgatttctcacttgataaccttatttttgacgaggggaaattaataggttgtattgatgttggacgagtcggaatcgcagaccgataccaggatcttgccatcctatggaactgcctcggtgagttttctccttcattacagaaacggctttttcaaaaatatggtattgataatcctgatatgaataaattgcagtttcatttgatgctcgatgagtttttctaa</nucleotides>
                    </DnaSequence>
                </dnaSequence>
            </DnaComponent>
        </component>
        <component>
            <DnaComponent ns2:about="http://genocad.org/SBOL/doi:10.6084/m9.figshare.1159038/Part:KanR-008">
                <ns2:type ns2:resource="so:0000316"/>
                <displayId>KanR-008</displayId>
                <name>KanR-008</name>
                <description>confers resistance to kanamycin in bacteria or G418 (Geneticin(R)) in eukaryotes</description>
                <dnaSequence>
                    <DnaSequence ns2:about="http://genocad.org/SBOL/doi:10.6084/m9.figshare.1159038/Part:KanR-008#seq">
                        <nucleotides>atgagccatattcaacgggaaacgtcttgctcaaggccgcgattaaattccaacatggatgctgatttatatgggtataaatgggctcgcgataatgtcgggcaatcaggtgcgacaatctaccgattgtatgggaagcccgatgcgccagagttgtttctgaaacatggcaaaggtagcgttgccaatgttgttacagatgagatggtcagactaaactggctgacggaatttatgcctcttccgaccatcaagcattttatccgtactcctgatgatgcatggttactcaccactgcgatcccagggaaaacagcattccaggtattagaagaatatcctgattcaggtgaaaatattgttgatgcgctggcagtgttcctgcgccggttgcattcgattcctgtttgtaattgtccttttaacagcgatcgcgtatttcgtctcgctcaggcgcaatcacgaatgaataacggtttggttgatgcgagtgattttgatgacgagcgtaatggctggcctgttgaacaagtctggaaagaaatgcataaacttttgccattctcaccggattcagtcgtcactcatggtgatttctcacttgataaccttatttttgacgaggggaaattaataggttgtattgatgttggacgagtcggaatcgcagaccgataccaggatcttgccatcctatggaactgcctcggtgagttttctccttcattacagaaacggctttttcaaaaatatggtattgataatcctgatatgaataaattgcagtttcatttgatgctcgatgagtttttctaa</nucleotides>
                    </DnaSequence>
                </dnaSequence>
            </DnaComponent>
        </component>
        <component>
            <DnaComponent ns2:about="http://genocad.org/SBOL/doi:10.6084/m9.figshare.1159038/Part:KanR-016">
                <ns2:type ns2:resource="so:0000316"/>
                <displayId>KanR-016</displayId>
                <name>KanR-016</name>
                <description>confers resistance to kanamycin</description>
                <dnaSequence>
                    <DnaSequence ns2:about="http://genocad.org/SBOL/doi:10.6084/m9.figshare.1159038/Part:KanR-016#seq">
                        <nucleotides>atggcaattaccttatccgcaacttctttacctatttccgcccggatccgggcaggttctccggccgcttgggtggagaggctattcggctatgactgggcacaacagacaatcggctgctctgatgccgccgtgttccggctgtcagcgcaggggcgcccggttctttttgtcaagaccgacctgtccggtgccctgaatgaactgcaggacgaggcagcgcggctatcgtggctggccacgacgggcgttccttgcgcagctgtgctcgacgttgtcactgaagcgggaagggactggctgctattgggcgaagtgccggggcaggatctcctgtcatctcaccttgctcctgccgagaaagtatccatcatggctgatgcaatgcggcggctgcatacgcttgatccggctacctgcccattcgaccaccaagcgaaacatcgcatcgagcgagcacgtactcggatggaagccggtcttgtcgatcaggatgatctggacgaagagcatcaggggctcgcgccagccgaactgttcgccaggctcaaggcgcgcatgcccgacggcgaggatctcgtcgtgacccatggcgatgcctgcttgccgaatatcatggtggaaaatggccgcttttctggattcatcgactgtggccggctgggtgtggcggaccgctatcaggacatagcgttggctacccgtgatattgctgaagagcttggcggcgaatgggctgaccgcttcctcgtgctttacggtatcgccgctcccgattcgcagcgcatcgccttctatcgccttcttgacgagttcttctga</nucleotides>
                    </DnaSequence>
                </dnaSequence>
            </DnaComponent>
        </component>
        <component>
            <DnaComponent ns2:about="http://genocad.org/SBOL/doi:10.6084/m9.figshare.1159038/Part:KanR-020">
                <ns2:type ns2:resource="so:0000316"/>
                <displayId>KanR-020</displayId>
                <name>KanR-020</name>
                <description>confers resistance to kanamycin</description>
                <dnaSequence>
                    <DnaSequence ns2:about="http://genocad.org/SBOL/doi:10.6084/m9.figshare.1159038/Part:KanR-020#seq">
                        <nucleotides>atggctaaaatgagaatatcaccggaattgaaaaaactgatcgaaaaataccgctgcgtaaaagatacggaaggaatgtctcctgctaaggtatataagctggtgggagaaaatgaaaacctatatttaaaaatgacggacagccggtataaagggaccacctatgatgtggaacgggaaaaggacatgatgctatggctggaaggaaagctgcctgttccaaaggtcctgcactttgaacggcatgatggctggagcaatctgctcatgagtgaggccgatggcgtcctttgctcggaagagtatgaagatgaacaaagccctgaaaagattatcgagctgtatgcggagtgcatcaggctctttcactccatcgacatatcggattgtccctatacgaatagcttagacagccgcttagccgaattggattacttactgaataacgatctggccgatgtggattgcgaaaactgggaagaagacactccatttaaagatccgcgcgagctgtatgattttttaaagacggaaaagcccgaagaggaacttgtcttttcccacggcgacctgggagacagcaacatctttgtgaaagatggcaaagtaagtggctttattgatcttgggagaagcggcagggcggacaagtggtatgacattgccttctgcgtccggtcgatcagggaggatatcggggaagaacagtatgtcgagctattttttgacttactggggatcaagcctgattgggagaaaataaaatattatattttactggatgaattgttttag</nucleotides>
                    </DnaSequence>
                </dnaSequence>
            </DnaComponent>
        </component>
        <component>
            <DnaComponent ns2:about="http://genocad.org/SBOL/doi:10.6084/m9.figshare.1159038/Part:kfrA_operon">
                <ns2:type ns2:resource="so:0000178"/>
                <displayId>kfrA_operon</displayId>
                <name>kfrA operon</name>
                <description></description>
                <dnaSequence>
                    <DnaSequence ns2:about="http://genocad.org/SBOL/doi:10.6084/m9.figshare.1159038/Part:kfrA_operon#seq">
                        <nucleotides>ttgcgctgataaggtaggtaagagtattattattcttaccaattaccggagccaacatggaactgaacaaagagacgcgcgaccgcatttttgcggctgcggacgagctgttcgagcaaggcgaccgggagaacttcccgaccgtggatgcagtgcgtaaggccgcccgcgtcaacatgaacgacgccagcgccggcatgcgcgaatggcgacgccagcgcacggcgcaggccgccccgctggcagtccaggtgccggacgcggtgcagcaggccggcaaccaggccgtggccgccctctggcaagccgcccaggcccttgccaatgaatcgttgcaggcagcgcaagccggctgggatcgtgagcgcaacgagttggaagccgtgcgcggggagctggccgacgccttcgaggcgcaggcccgcgagctggaagaagcccaggcgcgcgttacattgctagagcagcaggccgccgaggcggccgagctggccgcacgccagcggcaagccctggccgaagcacgcaccgccctggcaggagccgagcagcgggccgcgctggcgacgcagcgggccgacgaggtggagcgtcgagcgcaggagctgcgcgccgagctggactacgctcaccaggacgcccgcgcattcaaagaagagagccgcaagaccctggacgcggccaaccaggaaatgcaggcgcttcgcggcgagcgcgacgccaccaggcgcgaagcggagagtttgcgcacggagttggcagcggtgaaagcgaaggcgcaggccgacgccgaggcccaccaggagcaaaggaagttggcggcgcaagaggcggccaggcaggccgagcgctttacgacggtgcaagccgagcgtgacgaagcgcggcaagaggcaaaggcagcccaagaagaggccgctatgttgaggggtcggctagacgcggaaacgagtgggaggaaacacaaagcgggaggaaagtaactgataaatcgaacgcagttcactaaaatagatggaacaaccttgacgcgcccggctctagggaaagccggcctcgaactgccgaggtcggctttttttt</nucleotides>
                    </DnaSequence>
                </dnaSequence>
            </DnaComponent>
        </component>
        <component>
            <DnaComponent ns2:about="http://genocad.org/SBOL/doi:10.6084/m9.figshare.1159038/Part:kfrBC_operon">
                <ns2:type ns2:resource="so:0000178"/>
                <displayId>kfrBC_operon</displayId>
                <name>kfrBC operon</name>
                <description></description>
                <dnaSequence>
                    <DnaSequence ns2:about="http://genocad.org/SBOL/doi:10.6084/m9.figshare.1159038/Part:kfrBC_operon#seq">
                        <nucleotides>ctgataaatcgaacgcagttcactaaaatagatggaacaaccttgacgcgcccggctctagggaaagccggcctcgaactgccgaggtcggcttttttttagccggcaagcgaccaggacacgtttaacaccagaggcaaccgtcaggagtcacccaatgaaacaccgcctcctggtcatgaatgggcaaagaattgtccagaccgagaaccaaggcgcatggacgaaccagaaggtagataaagccggggccctgaaacctggcatttacaacatctatatggcccaaaaggccgataagtcgcagcgccacgacggcagcatcgtccacgcagatagcggcagcatttaccaacaggtggggaagaactttgtaatgcacgcccggtcagatttcgataaagtacctgaaatcgggagtgcgaaaagcatcacctatgacgcaagtggcaaggcacaggtaagtgccgaaagcgtcaagttgagtcgcgggcgcactcgttagagttttagcggctaaaaagggaggcgtcttgagcagctacagcagagccgagcgcgcaccgtggggagacttcccgaaggtggttcgcaacggcgaccttggttctttgaccaacgagcctgaataccaggctgcgaagcagggcgacgcggaagcggcgcttaatttggtcgagcgcctgatttcggacgacactgttgcccagctcaagacgctgatcggcgacgacaagccccgcatcgttccagtcctcgccgtcgaggcggcggggaacaacaagattccggccatgatggcggtcgttctggccgaccgccttggccttgaggtcgaaacggacattgtgcagcgggagaaggtcgcccgaaccggagccggttcagatcatcgcctggcgttcaacccgactttcgagggggaggtgatccccggccagaagtacatcgttgtcgatgacacgctgacgatgggcggcaccattgcctcattacgcggctacatcgagaacaacggcggcaaggtcatggcggcgtccgtcatgaccgcccatgaaggcgcgcttgacctggcggtcaagccgaagatgcttgcgggcatcaatgagaaacacggtccagcaatggacgcattttggaaggaaacctttggctatggcatcgaccgactcacccaaggagaagccggacacctccgcgctgccccgtccgttgacgcaatccgagatcgcatcgctgcggctcgaaatgaagcagtcaatcgagtgggggcaagccgaactgcgacgacggcgcgagcagggcaacagcagtccccggcagtaaagcagtccagcggcaacagcggcgaggatttgctacaggcggcccaggaggccgagacggaacagcaggccctcttagaatccgcgcccatcgagcagacctaccagcagacccttgcgctctacgtgcaggcaaagcatgaccaggtggagcgcatcgaggaccgcctagaacagctcgtagaccgtcagcaggcgcgtttgcagcagctacagtccaatgcccccggcttgctgtccctgccgcgtacaaaggccgcctggcagcagcagcaggcccaacagcaagcccgcttgcagaccctgcacacgcggctggacatggtgcgcgaaatcaaggaaggcatgggcattcacgcgcccaagatcgaggaactggcgacgcgcaagatgcgcgcggagcatcccgagctggccggcgactgggattcgatgcgtgaagcagcccgacggcaccaggccctgatgcgcaagcaggagcaggagaagaaacaggcccaggagcgcgagcgcgggcgcagtcagagcttgggcctgtcaaacaagcccagctaacgcaaaaacaaagcccggcaacgccgggcttttt</nucleotides>
                    </DnaSequence>
                </dnaSequence>
            </DnaComponent>
        </component>
        <component>
            <DnaComponent ns2:about="http://genocad.org/SBOL/doi:10.6084/m9.figshare.1159038/Part:lac_operator-001">
                <ns2:type ns2:resource="so:0000410"/>
                <displayId>lac_operator-001</displayId>
                <name>lac operator-001</name>
                <description>The lac repressor binds to the lac operator to inhibit transcription in E. coli. This inhibition can be</description>
                <dnaSequence>
                    <DnaSequence ns2:about="http://genocad.org/SBOL/doi:10.6084/m9.figshare.1159038/Part:lac_operator-001#seq">
                        <nucleotides>ttgttatccgctcacaa</nucleotides>
                    </DnaSequence>
                </dnaSequence>
            </DnaComponent>
        </component>
        <component>
            <DnaComponent ns2:about="http://genocad.org/SBOL/doi:10.6084/m9.figshare.1159038/Part:lac_operator-003">
                <ns2:type ns2:resource="so:0000410"/>
                <displayId>lac_operator-003</displayId>
                <name>lac operator-003</name>
                <description>The lac repressor binds to the lac operator to inhibit transcription in E. coli. This inhibition can be</description>
                <dnaSequence>
                    <DnaSequence ns2:about="http://genocad.org/SBOL/doi:10.6084/m9.figshare.1159038/Part:lac_operator-003#seq">
                        <nucleotides>ttgtgagcggataacaa</nucleotides>
                    </DnaSequence>
                </dnaSequence>
            </DnaComponent>
        </component>
        <component>
            <DnaComponent ns2:about="http://genocad.org/SBOL/doi:10.6084/m9.figshare.1159038/Part:lac_promoter-002">
                <ns2:type ns2:resource="so:0000167"/>
                <displayId>lac_promoter-002</displayId>
                <name>lac promoter-002</name>
                <description>promoter for the E. coli lac operon</description>
                <dnaSequence>
                    <DnaSequence ns2:about="http://genocad.org/SBOL/doi:10.6084/m9.figshare.1159038/Part:lac_promoter-002#seq">
                        <nucleotides>tttacactttatgcttccggctcgtatgttg</nucleotides>
                    </DnaSequence>
                </dnaSequence>
            </DnaComponent>
        </component>
        <component>
            <DnaComponent ns2:about="http://genocad.org/SBOL/doi:10.6084/m9.figshare.1159038/Part:lac_UV5_promoter-002">
                <ns2:type ns2:resource="so:0000167"/>
                <displayId>lac_UV5_promoter-002</displayId>
                <name>lac UV5 promoter-002</name>
                <description>E. coli lac promoter with an ""up"" mutation</description>
                <dnaSequence>
                    <DnaSequence ns2:about="http://genocad.org/SBOL/doi:10.6084/m9.figshare.1159038/Part:lac_UV5_promoter-002#seq">
                        <nucleotides>tttacactttatgcttccggctcgtataatg</nucleotides>
                    </DnaSequence>
                </dnaSequence>
            </DnaComponent>
        </component>
        <component>
            <DnaComponent ns2:about="http://genocad.org/SBOL/doi:10.6084/m9.figshare.1159038/Part:lacZ-alpha-006">
                <ns2:type ns2:resource="so:0000316"/>
                <displayId>lacZ-alpha-006</displayId>
                <name>lacZ-alpha-006</name>
                <description></description>
                <dnaSequence>
                    <DnaSequence ns2:about="http://genocad.org/SBOL/doi:10.6084/m9.figshare.1159038/Part:lacZ-alpha-006#seq">
                        <nucleotides>atgaccatgattacgaattcccggggatccgtcgacctgcagccaagcttggcactggccgtcgttttacaacgtcgtgactgggaaaaccctggcgttacccaacttaatcgccttgcagcacatccccctttcgccagctggcgtaatagcgaagaggcccgcaccgatcgcccttcccaacagttgcgcagcctg</nucleotides>
                    </DnaSequence>
                </dnaSequence>
            </DnaComponent>
        </component>
        <component>
            <DnaComponent ns2:about="http://genocad.org/SBOL/doi:10.6084/m9.figshare.1159038/Part:lacZ-alpha-012">
                <ns2:type ns2:resource="so:0000316"/>
                <displayId>lacZ-alpha-012</displayId>
                <name>lacZ-alpha-012</name>
                <description></description>
                <dnaSequence>
                    <DnaSequence ns2:about="http://genocad.org/SBOL/doi:10.6084/m9.figshare.1159038/Part:lacZ-alpha-012#seq">
                        <nucleotides>atgaccatgattacgccaagctcggaattaaccctcactaaagggaacaaaagctggagctccaccgcggtggcggccgctctagaactagtggatcccccgggctgcaggaattcgatatcaagcttatcgataccgtcgacctcgagggggggcccggtacccaattcgccctatagtgagtcgtattacaattcactggccgtcgttttacaacgtcgtgactgggaaaaccctggcgttacccaacttaatcgccttgcagcacatccccctttcgccagctggcgtaatagcgaagaggcccgcaccgatcgcccttcccaacagttgcgcagcctgaatggcgaatggaaattgtaa</nucleotides>
                    </DnaSequence>
                </dnaSequence>
            </DnaComponent>
        </component>
        <component>
            <DnaComponent ns2:about="http://genocad.org/SBOL/doi:10.6084/m9.figshare.1159038/Part:lacZ-alpha-023">
                <ns2:type ns2:resource="so:0000316"/>
                <displayId>lacZ-alpha-023</displayId>
                <name>lacZ-alpha-023</name>
                <description></description>
                <dnaSequence>
                    <DnaSequence ns2:about="http://genocad.org/SBOL/doi:10.6084/m9.figshare.1159038/Part:lacZ-alpha-023#seq">
                        <nucleotides>atgaccatgattacgccaagctcggaattaaccctcactaaagggaacaaaagctggagctccaccgcggtggcggccgctctagaactagtggatcccccgggctgcaggaattcgatatcaagcttatcgataccgtcgacctcgagggggggcccggtacccaattcgccctatagtgagtcgtattacaattcactggccgtcgttttacaacgtcgtgactgggaaaaccctggcgttacccaacttaatcgccttgcagcacatccccctttcgccagctggcgtaatagcgaagaggcccgcaccgatcgcccttcccaacagttgcgcagcctgaatggcgaatggcgcgaaattgtaaacgttaatgttatcgtacccctactccaaaaatgtcaaagatacagtctcagaagaccaaagggctattga</nucleotides>
                    </DnaSequence>
                </dnaSequence>
            </DnaComponent>
        </component>
        <component>
            <DnaComponent ns2:about="http://genocad.org/SBOL/doi:10.6084/m9.figshare.1159038/Part:lacZ-alpha-030">
                <ns2:type ns2:resource="so:0000316"/>
                <displayId>lacZ-alpha-030</displayId>
                <name>lacZ-alpha-030</name>
                <description></description>
                <dnaSequence>
                    <DnaSequence ns2:about="http://genocad.org/SBOL/doi:10.6084/m9.figshare.1159038/Part:lacZ-alpha-030#seq">
                        <nucleotides>atgaccatgattacgccaagcttgcatgcctgcaggtcgactctagaggatccccgggtaccgagctcgaattcactggccgtcgttttacaacgtcgtgactgggaaaaccctggcgttacccaacttaatcgccttgcagcacatccccctttcgccagctggcgtaatagcgaagaggcccgcaccgatcgcccttcccaacagttgcgcagcctgaatggcgcccgctcctttcgctttcttcccttcctttctcgccacgttcgccggctttccccgtcaagctctaaatcgggggctccctttagggttccgatttag</nucleotides>
                    </DnaSequence>
                </dnaSequence>
            </DnaComponent>
        </component>
        <component>
            <DnaComponent ns2:about="http://genocad.org/SBOL/doi:10.6084/m9.figshare.1159038/Part:lacZ-alpha-032">
                <ns2:type ns2:resource="so:0000316"/>
                <displayId>lacZ-alpha-032</displayId>
                <name>lacZ-alpha-032</name>
                <description></description>
                <dnaSequence>
                    <DnaSequence ns2:about="http://genocad.org/SBOL/doi:10.6084/m9.figshare.1159038/Part:lacZ-alpha-032#seq">
                        <nucleotides>atgaccatgattacgccaagctcggaattaaccctcactaaagggaacaaaagctggagctccaccgcggtggcggccgctctagaactagtggatcccccgggctgcaggaattcgatatcaagcttatcgataccgtcgacctcgagggggggcccggtacccaattcgccctatagtgagtcgtattacaattcactggccgtcgttttacaacgtcgtgactgggaaaaccctggcgttacccaacttaatcgccttgcagcacatccccctttcgccagctggcgtaatagcgaagaggcccgcaccgatcgcccttcccaacagttgcgcagcctgaatggcgaatggcgcgaaattgtaaacgttaatgttatcgatacatga</nucleotides>
                    </DnaSequence>
                </dnaSequence>
            </DnaComponent>
        </component>
        <component>
            <DnaComponent ns2:about="http://genocad.org/SBOL/doi:10.6084/m9.figshare.1159038/Part:lacZ-alpha-034">
                <ns2:type ns2:resource="so:0000316"/>
                <displayId>lacZ-alpha-034</displayId>
                <name>lacZ-alpha-034</name>
                <description></description>
                <dnaSequence>
                    <DnaSequence ns2:about="http://genocad.org/SBOL/doi:10.6084/m9.figshare.1159038/Part:lacZ-alpha-034#seq">
                        <nucleotides>atgaccatgattacgaattcgagctcggtacccggggatcctctagagtcgacctgcaggcatgcaagcttggcactggccgtcgttttacaacgtcgtgactgggaaaaccctggcgttacccaacttaatcgccttgcagcacatccccctttcgccagctggcgtaatagcgaagaggcccgcaccgatcgcccttcccaacagttgcgcagcctgaatggcgaatga</nucleotides>
                    </DnaSequence>
                </dnaSequence>
            </DnaComponent>
        </component>
        <component>
            <DnaComponent ns2:about="http://genocad.org/SBOL/doi:10.6084/m9.figshare.1159038/Part:lacZ-alpha-041">
                <ns2:type ns2:resource="so:0000316"/>
                <displayId>lacZ-alpha-041</displayId>
                <name>lacZ-alpha-041</name>
                <description></description>
                <dnaSequence>
                    <DnaSequence ns2:about="http://genocad.org/SBOL/doi:10.6084/m9.figshare.1159038/Part:lacZ-alpha-041#seq">
                        <nucleotides>atgaccatgattacgccaagctcggaattaaccctcactaaagggaacaaaagctggagctccaccgcggtggcggccgctctagaactagtggatcccccgggctgcaggaatcgatatcaagcttatcgataccgtcgacctcgagggggggcccggtacccaattcgccctatagtgagtcgtattacaattcactggccgtcgttttacaacgtcgtgactgggaaaaccctggcgttacccaacttaatcgccttgcagcacatccccctttcgccagctggcgtaatagcgaagaggcccgcaccgatcgcccttcccaacagttgcgcagcctga</nucleotides>
                    </DnaSequence>
                </dnaSequence>
            </DnaComponent>
        </component>
        <component>
            <DnaComponent ns2:about="http://genocad.org/SBOL/doi:10.6084/m9.figshare.1159038/Part:lacZ-alpha-044">
                <ns2:type ns2:resource="so:0000316"/>
                <displayId>lacZ-alpha-044</displayId>
                <name>lacZ-alpha-044</name>
                <description></description>
                <dnaSequence>
                    <DnaSequence ns2:about="http://genocad.org/SBOL/doi:10.6084/m9.figshare.1159038/Part:lacZ-alpha-044#seq">
                        <nucleotides>atgaccatgattacgccaagctggcgcgccaagcttgcatgcctgcaggtcgactctagaggatccccgggtaccgagctcgaattcttaattaacaattcactggccgtcgttttacaacgtcgtgactgggaaaaccctggcgttacccaacttaatcgccttgcagcacatccccctttcgccagctggcgtaatagcgaagaggcccgcaccgatcgcccttcccaacagttgcgcagcctgaatggcgcccgctcctttcgctttcttcccttcctttctcgccacgttcgccggctttccccgtcaagctctaaatcgggggctccctttagggttccgatttag</nucleotides>
                    </DnaSequence>
                </dnaSequence>
            </DnaComponent>
        </component>
        <component>
            <DnaComponent ns2:about="http://genocad.org/SBOL/doi:10.6084/m9.figshare.1159038/Part:lacZ-alpha-046">
                <ns2:type ns2:resource="so:0000316"/>
                <displayId>lacZ-alpha-046</displayId>
                <name>lacZ-alpha-046</name>
                <description></description>
                <dnaSequence>
                    <DnaSequence ns2:about="http://genocad.org/SBOL/doi:10.6084/m9.figshare.1159038/Part:lacZ-alpha-046#seq">
                        <nucleotides>atgaccatgattacgccaagcttggctgcaggtcgacggatccccgggaattcactggccgtcgttttacaacgtcgtgactgggaaaaccctggcgttacccaacttaatcgccttgcagcacatccccctttcgccagctggcgtaatagcgaagaggcccgcaccgatcgcccttcccaacagttgcgcagcctg</nucleotides>
                    </DnaSequence>
                </dnaSequence>
            </DnaComponent>
        </component>
        <component>
            <DnaComponent ns2:about="http://genocad.org/SBOL/doi:10.6084/m9.figshare.1159038/Part:lacZ-alpha-047">
                <ns2:type ns2:resource="so:0000316"/>
                <displayId>lacZ-alpha-047</displayId>
                <name>lacZ-alpha-047</name>
                <description></description>
                <dnaSequence>
                    <DnaSequence ns2:about="http://genocad.org/SBOL/doi:10.6084/m9.figshare.1159038/Part:lacZ-alpha-047#seq">
                        <nucleotides>atgaccatgattacgccaagctcggaattaaccctcactaaagggaacaaaagctggagctccaccgcggtggcggccgctctagaactagtggatcccccgggctgcaggaattcgatatcaagcttatcgataccgtcgacctcgagggggggcccggtacccaattcgccctatagtgagtcgtattacaattcactggccgtcgttttacaacgtcgtgactgggaaaaccctggcgttacccaacttaatcgccttgcagcacatccccctttcgccagctggcgtaatagcgaagaggcccgcaccgatcgcccttcccaacagttgcgcagcctgaatggcgaatggcgcgaaattgtaaacgttaatgttaacgttacaccacaatatatcctgccaagatctctaattccggggatcggaaatccagaagcccgagaggttgccgcctttcgggctttttctttttcaaaaaaaaaaatttataaaacgatctgttgcggccggccgccgggttgtgggcaaaggcgctggcgctcgacggtgggcaaccgcttgcggttgtccacgggcggagccggtgcgcgtagcgcattgtccacaagccaagggcgaccaataattgatatatatattcataattga</nucleotides>
                    </DnaSequence>
                </dnaSequence>
            </DnaComponent>
        </component>
        <component>
            <DnaComponent ns2:about="http://genocad.org/SBOL/doi:10.6084/m9.figshare.1159038/Part:lacZ-alpha-060">
                <ns2:type ns2:resource="so:0000316"/>
                <displayId>lacZ-alpha-060</displayId>
                <name>lacZ-alpha-060</name>
                <description></description>
                <dnaSequence>
                    <DnaSequence ns2:about="http://genocad.org/SBOL/doi:10.6084/m9.figshare.1159038/Part:lacZ-alpha-060#seq">
                        <nucleotides>atgaccatgattacgaattcgagctcggtacccggggatcctctagagtcgacctgcaggcatgcaagcttggcactggccgtcgttttacaacgtcgtgactgggaaaaccctggcgttacccaacttaatcgccttgcagcacatccccctttcgccagctggcgtaatagcgaagaggcccgcaccgatcgcccttcccaacagttgcgcagcctgaatggcgaatgctag</nucleotides>
                    </DnaSequence>
                </dnaSequence>
            </DnaComponent>
        </component>
        <component>
            <DnaComponent ns2:about="http://genocad.org/SBOL/doi:10.6084/m9.figshare.1159038/Part:LB_T-DNA_repeat-001">
                <ns2:type ns2:resource="SO:0000001"/>
                <displayId>LB_T-DNA_repeat-001</displayId>
                <name>LB T-DNA repeat-001</name>
                <description>left border repeat from nopaline C58 T-DNA</description>
                <dnaSequence>
                    <DnaSequence ns2:about="http://genocad.org/SBOL/doi:10.6084/m9.figshare.1159038/Part:LB_T-DNA_repeat-001#seq">
                        <nucleotides>gtttacaccacaatatatcctgcca</nucleotides>
                    </DnaSequence>
                </dnaSequence>
            </DnaComponent>
        </component>
        <component>
            <DnaComponent ns2:about="http://genocad.org/SBOL/doi:10.6084/m9.figshare.1159038/Part:LB_T-DNA_repeat-002">
                <ns2:type ns2:resource="SO:0000001"/>
                <displayId>LB_T-DNA_repeat-002</displayId>
                <name>LB T-DNA repeat-002</name>
                <description>left border repeat from nopaline C58 T-DNA (truncated)</description>
                <dnaSequence>
                    <DnaSequence ns2:about="http://genocad.org/SBOL/doi:10.6084/m9.figshare.1159038/Part:LB_T-DNA_repeat-002#seq">
                        <nucleotides>tggcaggatatattgtggtgtaa</nucleotides>
                    </DnaSequence>
                </dnaSequence>
            </DnaComponent>
        </component>
        <component>
            <DnaComponent ns2:about="http://genocad.org/SBOL/doi:10.6084/m9.figshare.1159038/Part:LB_T-DNA_repeat-003">
                <ns2:type ns2:resource="SO:0000001"/>
                <displayId>LB_T-DNA_repeat-003</displayId>
                <name>LB T-DNA repeat-003</name>
                <description>left border repeat from nopaline C58 T-DNA</description>
                <dnaSequence>
                    <DnaSequence ns2:about="http://genocad.org/SBOL/doi:10.6084/m9.figshare.1159038/Part:LB_T-DNA_repeat-003#seq">
                        <nucleotides>tggcaggatatattgtggtgtaaac</nucleotides>
                    </DnaSequence>
                </dnaSequence>
            </DnaComponent>
        </component>
        <component>
            <DnaComponent ns2:about="http://genocad.org/SBOL/doi:10.6084/m9.figshare.1159038/Part:luciferase-002">
                <ns2:type ns2:resource="so:0000316"/>
                <displayId>luciferase-002</displayId>
                <name>luciferase-002</name>
                <description></description>
                <dnaSequence>
                    <DnaSequence ns2:about="http://genocad.org/SBOL/doi:10.6084/m9.figshare.1159038/Part:luciferase-002#seq">
                        <nucleotides>atggaagacgccaaaaacataaagaaaggcccggcgccattctatccgctagaggatggaaccgctggagagcaactgcataaggctatgaagagatacgccctggttcctggaacaattgcttttacagatgcacatatcgaggtgaacatcacgtacgcggaatacttcgaaatgtccgttcggttggcagaagctatgaaacgatatgggctgaatacaaatcacagaatcgtcgtatgcagtgaaaactctcttcaattctttatgccggtgttgggcgcgttatttatcggagttgcagttgcgcccgcgaacgacatttataatgaacgtgaattgctcaacagtatgaacatttcgcagcctaccgtagtgtttgtttccaaaaaggggttgcaaaaaattttgaacgtgcaaaaaaaattaccaataatccagaaaattattatcatggattctaaaacggattaccagggatttcagtcgatgtacacgttcgtcacatctcatctacctcccggttttaatgaatacgattttgtaccagagtcctttgatcgtgacaaaacaattgcactgataatgaactcctctggatctactgggttacctaagggtgtggcccttccgcatagaactgcctgcgtcagattctcgcatgccagagatcctatttttggcaatcaaatcattccggatactgcgattttaagtgttgttccattccatcacggttttggaatgtttactacactcggatatttgatatgtggatttcgagtcgtcttaatgtatagatttgaagaagagctgtttttacgatcccttcaggattacaaaattcaaagtgcgttgctagtaccaaccctattttcattcttcgccaaaagcactctgattgacaaatacgatttatctaatttacacgaaattgcttctgggggcgcacctctttcgaaagaagtcggggaagcggttgcaaaacgcttccatcttccagggatacgacaaggatatgggctcactgagactacatcagctattctgattacacccgagggggatgataaaccgggcgcggtcggtaaagttgttccattttttgaagcgaaggttgtggatctggataccgggaaaacgctgggcgttaatcagagaggcgaattatgtgtcagaggacctatgattatgtccggttatgtaaacaatccggaagcgaccaacgccttgattgacaaggatggatggctacattctggagacatagcttactgggacgaagacgaacacttcttcatagttgaccgcttgaagtctttaattaaatacaaaggataccaggtggcccccgctgaattggagtcgatattgttacaacaccccaacatcttcgacgcgggcgtggcaggtcttcccgacgatgacgccggtgaacttcccgccgccgttgttgttttggagcacggaaagacgatgacggaaaaagagatcgtggattacgtcgccagtcaagtaacaaccgccaaaaagttgcgcggaggagttgtgtttgtggacgaagtaccgaaaggtcttaccggaaaactcgacgcaagaaaaatcagagagatcctcataaaggccaagaagggcggaaagtccaaattgtaa</nucleotides>
                    </DnaSequence>
                </dnaSequence>
            </DnaComponent>
        </component>
        <component>
            <DnaComponent ns2:about="http://genocad.org/SBOL/doi:10.6084/m9.figshare.1159038/Part:M13_fwd">
                <ns2:type ns2:resource="so:0005850"/>
                <displayId>M13_fwd</displayId>
                <name>M13 fwd</name>
                <description>common sequencing primer, one of multiple similar variants</description>
                <dnaSequence>
                    <DnaSequence ns2:about="http://genocad.org/SBOL/doi:10.6084/m9.figshare.1159038/Part:M13_fwd#seq">
                        <nucleotides>gtaaaacgacggccagt</nucleotides>
                    </DnaSequence>
                </dnaSequence>
            </DnaComponent>
        </component>
        <component>
            <DnaComponent ns2:about="http://genocad.org/SBOL/doi:10.6084/m9.figshare.1159038/Part:M13_ori-005">
                <ns2:type ns2:resource="SO:0000296"/>
                <displayId>M13_ori-005</displayId>
                <name>M13 ori-005</name>
                <description>M13 bacteriophage origin of replication; arrow indicates direction of (+) strand synthesis</description>
                <dnaSequence>
                    <DnaSequence ns2:about="http://genocad.org/SBOL/doi:10.6084/m9.figshare.1159038/Part:M13_ori-005#seq">
                        <nucleotides>acgcgccctgtagcggcgcattaagcgcggcgggtgtggtggttacgcgcagcgtgaccgctacacttgccagcgccctagcgcccgctcctttcgctttcttcccttcctttctcgccacgttcgccggctttccccgtcaagctctaaatcgggggctccctttagggttccgatttagagctttacggcacctcgaccgcaaaaaacttgatttgggtgatggttcacgtagtgggccatcgccctgatagacggtttttcgccctttgacgttggagtccacgttctttaatagtggactcttgttccaaactggaacaacactcaaccctatcgcggtctattcttttgatttataagggattttgccgatttcgg</nucleotides>
                    </DnaSequence>
                </dnaSequence>
            </DnaComponent>
        </component>
        <component>
            <DnaComponent ns2:about="http://genocad.org/SBOL/doi:10.6084/m9.figshare.1159038/Part:M13_rev">
                <ns2:type ns2:resource="so:0005850"/>
                <displayId>M13_rev</displayId>
                <name>M13 rev</name>
                <description>common sequencing primer, one of multiple similar variants</description>
                <dnaSequence>
                    <DnaSequence ns2:about="http://genocad.org/SBOL/doi:10.6084/m9.figshare.1159038/Part:M13_rev#seq">
                        <nucleotides>caggaaacagctatgac</nucleotides>
                    </DnaSequence>
                </dnaSequence>
            </DnaComponent>
        </component>
        <component>
            <DnaComponent ns2:about="http://genocad.org/SBOL/doi:10.6084/m9.figshare.1159038/Part:MAS_promoter-001">
                <ns2:type ns2:resource="so:0000167"/>
                <displayId>MAS_promoter-001</displayId>
                <name>MAS promoter-001</name>
                <description>mannopine synthase promoter (Velten et al., 1984)</description>
                <dnaSequence>
                    <DnaSequence ns2:about="http://genocad.org/SBOL/doi:10.6084/m9.figshare.1159038/Part:MAS_promoter-001#seq">
                        <nucleotides>ttttcaaatcagtgcgcaagacgtgacgtaagtatccgagtcagtttttatttttctactaatttggtcgtttatttcggcgtgtaggacatggcaaccgggcctgaatttcgcgggtattctgtttctattccaactttttcttgatccgcagccattaacgacttttgaatagatacgctgacacgccaagcctcgctagtcaaaagtgtaccaaacaacgctttacagcaagaacggaatgcgcgtgacgctcgcggtgacgccatttcgccttttcagaaatggataaatagccttgcttcctattatatcttcccaaattaccaatacattacactagcatctgaatttcataaccaatctcgatacaccaaatcg</nucleotides>
                    </DnaSequence>
                </dnaSequence>
            </DnaComponent>
        </component>
        <component>
            <DnaComponent ns2:about="http://genocad.org/SBOL/doi:10.6084/m9.figshare.1159038/Part:MAS_promoter-002">
                <ns2:type ns2:resource="so:0000167"/>
                <displayId>MAS_promoter-002</displayId>
                <name>MAS promoter-002</name>
                <description>mannopine synthase promoter (Velten et al., 1984)</description>
                <dnaSequence>
                    <DnaSequence ns2:about="http://genocad.org/SBOL/doi:10.6084/m9.figshare.1159038/Part:MAS_promoter-002#seq">
                        <nucleotides>ttttcaaatcagtgcgcaagacgtgacgtaagtatctgagctagtttttatttttctactaatttggtcgtttatttcggcgtgtaggacatggcaaccgggcctgaatttcgcgggtattctgtttctattccaactttttcttgatccgcagccattaacgacttttgaatagatacgctgacacgccaagcctcgctagtcaaaagtgtaccaaacaacgctttacagcaagaacggaatgcgcgtgacgctcgcggtgacgccatttcgccttttcagaaatggataaatagccttgcttcctattatatcttcccaaattaccaatacattacactagcatctgaatttcataaccaatctcgatacaccaaatcg</nucleotides>
                    </DnaSequence>
                </dnaSequence>
            </DnaComponent>
        </component>
        <component>
            <DnaComponent ns2:about="http://genocad.org/SBOL/doi:10.6084/m9.figshare.1159038/Part:MAS_terminator">
                <ns2:type ns2:resource="so:0000141"/>
                <displayId>MAS_terminator</displayId>
                <name>MAS terminator</name>
                <description>mannopine synthase terminator</description>
                <dnaSequence>
                    <DnaSequence ns2:about="http://genocad.org/SBOL/doi:10.6084/m9.figshare.1159038/Part:MAS_terminator#seq">
                        <nucleotides>gataatttatttgaaaattcataagaaaagcaaacgttacatgaattgatgaaacaatacaaagacagataaagccacgcacatttaggatattggccgagattactgaatattgagtaagatcacggaatttctgacaggagcatgtcttcaattcagcccaaatggcagttgaaatactcaaaccgccccatatgcaggagcggatcattcattgtttgtttggttgcctttgccaacatgggagtccaag</nucleotides>
                    </DnaSequence>
                </dnaSequence>
            </DnaComponent>
        </component>
        <component>
            <DnaComponent ns2:about="http://genocad.org/SBOL/doi:10.6084/m9.figshare.1159038/Part:MCS_1-007">
                <ns2:type ns2:resource="SO:0000001"/>
                <displayId>MCS_1-007</displayId>
                <name>MCS 1-007</name>
                <description>multiple cloning site 1</description>
                <dnaSequence>
                    <DnaSequence ns2:about="http://genocad.org/SBOL/doi:10.6084/m9.figshare.1159038/Part:MCS_1-007#seq">
                        <nucleotides>aattcggtacc</nucleotides>
                    </DnaSequence>
                </dnaSequence>
            </DnaComponent>
        </component>
        <component>
            <DnaComponent ns2:about="http://genocad.org/SBOL/doi:10.6084/m9.figshare.1159038/Part:MCS_1-009">
                <ns2:type ns2:resource="SO:0000001"/>
                <displayId>MCS_1-009</displayId>
                <name>MCS 1-009</name>
                <description>multiple cloning site 1</description>
                <dnaSequence>
                    <DnaSequence ns2:about="http://genocad.org/SBOL/doi:10.6084/m9.figshare.1159038/Part:MCS_1-009#seq">
                        <nucleotides>gtcgacccggtagtaacttgctaatcgacgggcatatg</nucleotides>
                    </DnaSequence>
                </dnaSequence>
            </DnaComponent>
        </component>
        <component>
            <DnaComponent ns2:about="http://genocad.org/SBOL/doi:10.6084/m9.figshare.1159038/Part:MCS_1-010">
                <ns2:type ns2:resource="SO:0000001"/>
                <displayId>MCS_1-010</displayId>
                <name>MCS 1-010</name>
                <description>multiple cloning site 1</description>
                <dnaSequence>
                    <DnaSequence ns2:about="http://genocad.org/SBOL/doi:10.6084/m9.figshare.1159038/Part:MCS_1-010#seq">
                        <nucleotides>gctcgaggaattcggtacc</nucleotides>
                    </DnaSequence>
                </dnaSequence>
            </DnaComponent>
        </component>
        <component>
            <DnaComponent ns2:about="http://genocad.org/SBOL/doi:10.6084/m9.figshare.1159038/Part:MCS_1-012">
                <ns2:type ns2:resource="SO:0000001"/>
                <displayId>MCS_1-012</displayId>
                <name>MCS 1-012</name>
                <description>multiple cloning site 1</description>
                <dnaSequence>
                    <DnaSequence ns2:about="http://genocad.org/SBOL/doi:10.6084/m9.figshare.1159038/Part:MCS_1-012#seq">
                        <nucleotides>ccatggggcgcgcccaatcgatgatttaaat</nucleotides>
                    </DnaSequence>
                </dnaSequence>
            </DnaComponent>
        </component>
        <component>
            <DnaComponent ns2:about="http://genocad.org/SBOL/doi:10.6084/m9.figshare.1159038/Part:MCS_2-008">
                <ns2:type ns2:resource="SO:0000001"/>
                <displayId>MCS_2-008</displayId>
                <name>MCS 2-008</name>
                <description>multiple cloning site 2</description>
                <dnaSequence>
                    <DnaSequence ns2:about="http://genocad.org/SBOL/doi:10.6084/m9.figshare.1159038/Part:MCS_2-008#seq">
                        <nucleotides>atcgata</nucleotides>
                    </DnaSequence>
                </dnaSequence>
            </DnaComponent>
        </component>
        <component>
            <DnaComponent ns2:about="http://genocad.org/SBOL/doi:10.6084/m9.figshare.1159038/Part:MCS_2-011">
                <ns2:type ns2:resource="SO:0000001"/>
                <displayId>MCS_2-011</displayId>
                <name>MCS 2-011</name>
                <description>multiple cloning site 2</description>
                <dnaSequence>
                    <DnaSequence ns2:about="http://genocad.org/SBOL/doi:10.6084/m9.figshare.1159038/Part:MCS_2-011#seq">
                        <nucleotides>gaattcccgggatccagcggccgcaggtacc</nucleotides>
                    </DnaSequence>
                </dnaSequence>
            </DnaComponent>
        </component>
        <component>
            <DnaComponent ns2:about="http://genocad.org/SBOL/doi:10.6084/m9.figshare.1159038/Part:MCS_2-013">
                <ns2:type ns2:resource="SO:0000001"/>
                <displayId>MCS_2-013</displayId>
                <name>MCS 2-013</name>
                <description>multiple cloning site 2</description>
                <dnaSequence>
                    <DnaSequence ns2:about="http://genocad.org/SBOL/doi:10.6084/m9.figshare.1159038/Part:MCS_2-013#seq">
                        <nucleotides>atcgataagcttggatcctctaga</nucleotides>
                    </DnaSequence>
                </dnaSequence>
            </DnaComponent>
        </component>
        <component>
            <DnaComponent ns2:about="http://genocad.org/SBOL/doi:10.6084/m9.figshare.1159038/Part:MCS_2-016">
                <ns2:type ns2:resource="SO:0000001"/>
                <displayId>MCS_2-016</displayId>
                <name>MCS 2-016</name>
                <description>multiple cloning site</description>
                <dnaSequence>
                    <DnaSequence ns2:about="http://genocad.org/SBOL/doi:10.6084/m9.figshare.1159038/Part:MCS_2-016#seq">
                        <nucleotides>ggatcctaggtgagtctagagagttaattaagacccggg</nucleotides>
                    </DnaSequence>
                </dnaSequence>
            </DnaComponent>
        </component>
        <component>
            <DnaComponent ns2:about="http://genocad.org/SBOL/doi:10.6084/m9.figshare.1159038/Part:MCS-019">
                <ns2:type ns2:resource="SO:0000001"/>
                <displayId>MCS-019</displayId>
                <name>MCS-019</name>
                <description>multiple cloning site</description>
                <dnaSequence>
                    <DnaSequence ns2:about="http://genocad.org/SBOL/doi:10.6084/m9.figshare.1159038/Part:MCS-019#seq">
                        <nucleotides>aagcttctagagctcgttaacggtaccatcgatagatct</nucleotides>
                    </DnaSequence>
                </dnaSequence>
            </DnaComponent>
        </component>
        <component>
            <DnaComponent ns2:about="http://genocad.org/SBOL/doi:10.6084/m9.figshare.1159038/Part:MCS-039">
                <ns2:type ns2:resource="SO:0000001"/>
                <displayId>MCS-039</displayId>
                <name>MCS-039</name>
                <description>multiple cloning site</description>
                <dnaSequence>
                    <DnaSequence ns2:about="http://genocad.org/SBOL/doi:10.6084/m9.figshare.1159038/Part:MCS-039#seq">
                        <nucleotides>aagcttgcatgcctcgagtctagaggatccccgggtaccgagctcgaattc</nucleotides>
                    </DnaSequence>
                </dnaSequence>
            </DnaComponent>
        </component>
        <component>
            <DnaComponent ns2:about="http://genocad.org/SBOL/doi:10.6084/m9.figshare.1159038/Part:MCS-049">
                <ns2:type ns2:resource="SO:0000001"/>
                <displayId>MCS-049</displayId>
                <name>MCS-049</name>
                <description>multiple cloning site from pUC8</description>
                <dnaSequence>
                    <DnaSequence ns2:about="http://genocad.org/SBOL/doi:10.6084/m9.figshare.1159038/Part:MCS-049#seq">
                        <nucleotides>gaattcccggggatccgtcgacctgcagccaagctt</nucleotides>
                    </DnaSequence>
                </dnaSequence>
            </DnaComponent>
        </component>
        <component>
            <DnaComponent ns2:about="http://genocad.org/SBOL/doi:10.6084/m9.figshare.1159038/Part:MCS-061">
                <ns2:type ns2:resource="SO:0000001"/>
                <displayId>MCS-061</displayId>
                <name>MCS-061</name>
                <description>multiple cloning site</description>
                <dnaSequence>
                    <DnaSequence ns2:about="http://genocad.org/SBOL/doi:10.6084/m9.figshare.1159038/Part:MCS-061#seq">
                        <nucleotides>gagctcggtacccggggatcctctagagtcgacctgcaggcatgcaagctt</nucleotides>
                    </DnaSequence>
                </dnaSequence>
            </DnaComponent>
        </component>
        <component>
            <DnaComponent ns2:about="http://genocad.org/SBOL/doi:10.6084/m9.figshare.1159038/Part:MCS-115">
                <ns2:type ns2:resource="SO:0000001"/>
                <displayId>MCS-115</displayId>
                <name>MCS-115</name>
                <description>pBluescript multiple cloning site</description>
                <dnaSequence>
                    <DnaSequence ns2:about="http://genocad.org/SBOL/doi:10.6084/m9.figshare.1159038/Part:MCS-115#seq">
                        <nucleotides>ggtaccgggccccccctcgaggtcgacggtatcgataagcttgatatcgaattcctgcagcccgggggatccactagttctagagcggccgccaccgcggtggagctc</nucleotides>
                    </DnaSequence>
                </dnaSequence>
            </DnaComponent>
        </component>
        <component>
            <DnaComponent ns2:about="http://genocad.org/SBOL/doi:10.6084/m9.figshare.1159038/Part:MCS-139">
                <ns2:type ns2:resource="SO:0000001"/>
                <displayId>MCS-139</displayId>
                <name>MCS-139</name>
                <description>pBluescript multiple cloning site</description>
                <dnaSequence>
                    <DnaSequence ns2:about="http://genocad.org/SBOL/doi:10.6084/m9.figshare.1159038/Part:MCS-139#seq">
                        <nucleotides>ggtaccgggccccccctcgaggtcgacggtatcgataagcttgatatcgattcctgcagcccgggggatccactagttctagagcggccgccaccgcggtggagctc</nucleotides>
                    </DnaSequence>
                </dnaSequence>
            </DnaComponent>
        </component>
        <component>
            <DnaComponent ns2:about="http://genocad.org/SBOL/doi:10.6084/m9.figshare.1159038/Part:MCS-141">
                <ns2:type ns2:resource="SO:0000001"/>
                <displayId>MCS-141</displayId>
                <name>MCS-141</name>
                <description>multiple cloning site</description>
                <dnaSequence>
                    <DnaSequence ns2:about="http://genocad.org/SBOL/doi:10.6084/m9.figshare.1159038/Part:MCS-141#seq">
                        <nucleotides>ggcgcgccaagcttgcatgcctgcaggtcgactctagaggatccccgggtaccgagctcgaattcttaattaa</nucleotides>
                    </DnaSequence>
                </dnaSequence>
            </DnaComponent>
        </component>
        <component>
            <DnaComponent ns2:about="http://genocad.org/SBOL/doi:10.6084/m9.figshare.1159038/Part:MCS-149">
                <ns2:type ns2:resource="SO:0000001"/>
                <displayId>MCS-149</displayId>
                <name>MCS-149</name>
                <description>multiple cloning site from pUC9</description>
                <dnaSequence>
                    <DnaSequence ns2:about="http://genocad.org/SBOL/doi:10.6084/m9.figshare.1159038/Part:MCS-149#seq">
                        <nucleotides>aagcttggctgcaggtcgacggatccccgggaattc</nucleotides>
                    </DnaSequence>
                </dnaSequence>
            </DnaComponent>
        </component>
        <component>
            <DnaComponent ns2:about="http://genocad.org/SBOL/doi:10.6084/m9.figshare.1159038/Part:MCS-207">
                <ns2:type ns2:resource="SO:0000001"/>
                <displayId>MCS-207</displayId>
                <name>MCS-207</name>
                <description>pUC19 multiple cloning site</description>
                <dnaSequence>
                    <DnaSequence ns2:about="http://genocad.org/SBOL/doi:10.6084/m9.figshare.1159038/Part:MCS-207#seq">
                        <nucleotides>aagcttgcatgcctgcaggtcgactctagaggatccccgggtaccgagctcgaattc</nucleotides>
                    </DnaSequence>
                </dnaSequence>
            </DnaComponent>
        </component>
        <component>
            <DnaComponent ns2:about="http://genocad.org/SBOL/doi:10.6084/m9.figshare.1159038/Part:MCS-234">
                <ns2:type ns2:resource="SO:0000001"/>
                <displayId>MCS-234</displayId>
                <name>MCS-234</name>
                <description>multiple cloning site</description>
                <dnaSequence>
                    <DnaSequence ns2:about="http://genocad.org/SBOL/doi:10.6084/m9.figshare.1159038/Part:MCS-234#seq">
                        <nucleotides>gagctcggtagcaattcccgaggctgtagccgacgatggtgcgccaggagagttgttgattcagaattcggatccggtacccccggggtcgacgggcatatg</nucleotides>
                    </DnaSequence>
                </dnaSequence>
            </DnaComponent>
        </component>
        <component>
            <DnaComponent ns2:about="http://genocad.org/SBOL/doi:10.6084/m9.figshare.1159038/Part:MCS-255">
                <ns2:type ns2:resource="SO:0000001"/>
                <displayId>MCS-255</displayId>
                <name>MCS-255</name>
                <description>multiple cloning site</description>
                <dnaSequence>
                    <DnaSequence ns2:about="http://genocad.org/SBOL/doi:10.6084/m9.figshare.1159038/Part:MCS-255#seq">
                        <nucleotides>gagctcggtagcaattcccgaggctgtagccgacgatggtgcgccaggagagttgttgattcaggatccggtacccccggggtcgacgggcatatg</nucleotides>
                    </DnaSequence>
                </dnaSequence>
            </DnaComponent>
        </component>
        <component>
            <DnaComponent ns2:about="http://genocad.org/SBOL/doi:10.6084/m9.figshare.1159038/Part:MCS-301">
                <ns2:type ns2:resource="SO:0000001"/>
                <displayId>MCS-301</displayId>
                <name>MCS-301</name>
                <description>multiple cloning site</description>
                <dnaSequence>
                    <DnaSequence ns2:about="http://genocad.org/SBOL/doi:10.6084/m9.figshare.1159038/Part:MCS-301#seq">
                        <nucleotides>aagcttggtaccgagctcggatccactagtaacggccgccagtgtgctggaattctgcagatatccatcacactggcggccgctcgagcatgcatctagagggccc</nucleotides>
                    </DnaSequence>
                </dnaSequence>
            </DnaComponent>
        </component>
        <component>
            <DnaComponent ns2:about="http://genocad.org/SBOL/doi:10.6084/m9.figshare.1159038/Part:MCS-328">
                <ns2:type ns2:resource="SO:0000001"/>
                <displayId>MCS-328</displayId>
                <name>MCS-328</name>
                <description>pUC18/19 multiple cloning site</description>
                <dnaSequence>
                    <DnaSequence ns2:about="http://genocad.org/SBOL/doi:10.6084/m9.figshare.1159038/Part:MCS-328#seq">
                        <nucleotides>gaattcgagctcggtacccggggatcctctagagtcgacctgcaggcatgcaagctt</nucleotides>
                    </DnaSequence>
                </dnaSequence>
            </DnaComponent>
        </component>
        <component>
            <DnaComponent ns2:about="http://genocad.org/SBOL/doi:10.6084/m9.figshare.1159038/Part:mgfp5-001">
                <ns2:type ns2:resource="so:0000316"/>
                <displayId>mgfp5-001</displayId>
                <name>mgfp5-001</name>
                <description>suitable for expression in plants due to removal of a cryptic intron</description>
                <dnaSequence>
                    <DnaSequence ns2:about="http://genocad.org/SBOL/doi:10.6084/m9.figshare.1159038/Part:mgfp5-001#seq">
                        <nucleotides>agtaaaggagaagaacttttcactggagttgtcccaattcttgttgaattagatggtgatgttaatgggcacaaattttctgtcagtggagagggtgaaggtgatgcaacatacggaaaacttacccttaaatttatttgcactactggaaaactacctgttccgtggccaacacttgtcactactttctcttatggtgttcaatgcttttcaagatacccagatcatatgaagcggcacgacttcttcaagagcgccatgcctgagggatacgtgcaggagaggaccatcttcttcaaggacgacgggaactacaagacacgtgctgaagtcaagtttgagggagacaccctcgtcaacaggatcgagcttaagggaatcgatttcaaggaggacggaaacatcctcggccacaagttggaatacaactacaactcccacaacgtatacatcatggccgacaagcaaaagaacggcatcaaagccaacttcaagacccgccacaacatcgaagacggcggcgtgcaactcgctgatcattatcaacaaaatactccaattggcgatggccctgtccttttaccagacaaccattacctgtccacacaatctgccctttcgaaagatcccaacgaaaagagagaccacatggtccttcttgagtttgtaacagctgctgggattacacatggcatggatgaactatacaaa</nucleotides>
                    </DnaSequence>
                </dnaSequence>
            </DnaComponent>
        </component>
        <component>
            <DnaComponent ns2:about="http://genocad.org/SBOL/doi:10.6084/m9.figshare.1159038/Part:Myc-005">
                <ns2:type ns2:resource="so:0000316"/>
                <displayId>Myc-005</displayId>
                <name>Myc-005</name>
                <description></description>
                <dnaSequence>
                    <DnaSequence ns2:about="http://genocad.org/SBOL/doi:10.6084/m9.figshare.1159038/Part:Myc-005#seq">
                        <nucleotides>gaacagaaactgatctctgaagaagatctg</nucleotides>
                    </DnaSequence>
                </dnaSequence>
            </DnaComponent>
        </component>
        <component>
            <DnaComponent ns2:about="http://genocad.org/SBOL/doi:10.6084/m9.figshare.1159038/Part:NeoR/KanR-002">
                <ns2:type ns2:resource="so:0000316"/>
                <displayId>NeoR/KanR-002</displayId>
                <name>NeoR/KanR-002</name>
                <description>confers resistance to neomycin, kanamycin, and G418 (Geneticin)</description>
                <dnaSequence>
                    <DnaSequence ns2:about="http://genocad.org/SBOL/doi:10.6084/m9.figshare.1159038/Part:NeoR/KanR-002#seq">
                        <nucleotides>atgattgaacaagatggattgcacgcaggttctccggccgcttgggtggagaggctattcggctatgactgggcacaacagacaatcggctgctctgatgccgccgtgttccggctgtcagcgcaggggcgcccggttctttttgtcaagaccgacctgtccggtgccctgaatgaactgcaggacgaggcagcgcggctatcgtggctggccacgacgggcgttccttgcgcagctgtgctcgacgttgtcactgaagcgggaagggactggctgctattgggcgaagtgccggggcaggatctcctgtcatctcaccttgctcctgccgagaaagtatccatcatggctgatgcaatgcggcggctgcatacgcttgatccggctacctgcccattcgaccaccaagcgaaacatcgcatcgagcgagcacgtactcggatggaagccggtcttgtcgatcaggatgatctggacgaagagcatcaggggctcgcgccagccgaactgttcgccaggctcaaggcgcgcatgcccgacggcgaggatctcgtcgtgacccatggcgatgcctgcttgccgaatatcatggtggaaaatggccgcttttctggattcatcgactgtggccggctgggtgtggcggaccgctatcaggacatagcgttggctacccgtgatattgctgaagagcttggcggcgaatgggctgaccgcttcctcgtgctttacggtatcgccgctcccgattcgcagcgcatcgccttctatcgccttcttgacgagttcttctga</nucleotides>
                    </DnaSequence>
                </dnaSequence>
            </DnaComponent>
        </component>
        <component>
            <DnaComponent ns2:about="http://genocad.org/SBOL/doi:10.6084/m9.figshare.1159038/Part:NeoR/KanR-007">
                <ns2:type ns2:resource="so:0000316"/>
                <displayId>NeoR/KanR-007</displayId>
                <name>NeoR/KanR-007</name>
                <description>confers resistance to neomycin, kanamycin, and G418 (Geneticin(R))</description>
                <dnaSequence>
                    <DnaSequence ns2:about="http://genocad.org/SBOL/doi:10.6084/m9.figshare.1159038/Part:NeoR/KanR-007#seq">
                        <nucleotides>atgattgaacaagatggattgcacgcaggttctccggccgcttgggtggagaggctattcggctatgactgggcacaacagacaatcggctgctctgatgccgccgtgttccggctgtcagcgcaggggcgcccggttctttttgtcaagaccgacctgtccggtgccctgaatgaactccaagacgaggcagcgcggctatcgtggctggccacgacgggcgttccttgcgcagctgtgctcgacgttgtcactgaagcgggaagggactggctgctattgggcgaagtgccggggcaggatctcctgtcatctcaccttgctcctgccgagaaagtatccatcatggctgatgcaatgcggcggctgcatacgcttgatccggctacctgcccattcgaccaccaagcgaaacatcgcatcgagcgaggacgtactcggatggaagccggtcttgtcgatcaggatgatctggacgaagagcatcaggggctcgcgccagccgaactgttcgccaggctcaaggcgcggatgcccgacggcgaggatctcgtcgtgacccagggcgatgcctgcttgccgaatatcatggtggaaaatggccgcttttctggattcatcgactgtggccggctgggtgtggcggaccgctatcaggacatagcgttggctacccgtgatattgctgaagagcttggcggcgaatgggctgaccgcttcctcgtgctttacggtatcgccgctcccgattcgcagcgcatcgccttctatcgccttcttgacgagttcttctga</nucleotides>
                    </DnaSequence>
                </dnaSequence>
            </DnaComponent>
        </component>
        <component>
            <DnaComponent ns2:about="http://genocad.org/SBOL/doi:10.6084/m9.figshare.1159038/Part:NeoR/KanR-009">
                <ns2:type ns2:resource="so:0000316"/>
                <displayId>NeoR/KanR-009</displayId>
                <name>NeoR/KanR-009</name>
                <description>confers resistance to neomycin, kanamycin, and G418 (Geneticin(R))</description>
                <dnaSequence>
                    <DnaSequence ns2:about="http://genocad.org/SBOL/doi:10.6084/m9.figshare.1159038/Part:NeoR/KanR-009#seq">
                        <nucleotides>atgattgaacaagatggattgcacgcaggttctccggccgcttgggtggagaggctattcggctatgactgggcacaacagacaatcggctgctctgatgccgccgtgttccggctgtcagcgcaggggcgcccggttctttttgtcaagaccgacctgtccggtgccctgaatgaactgcaggacgaggcagcgcggctatcgtggctggccacgacgggcgttccttgcgcagctgtgctcgacgttgtcactgaagcgggaagggactggctgctattgggcgaagtgccggggcaggatctcctgtcatctcaccttgctcctgccgagaaagtatccatcatggctgatgcaatgcggcggctgcatacgcttgatccggctacctgcccattcgaccaccaagcgaaacatcgcatcgagcgagcacgtactcggatggaagccggtcttgtcgatcaggatgatctggacgaagagcatcaggggctcgcgccagccgaactgttcgccaggctcaaggcgcgcatgcccgacggcgatgatctcgtcgtgacccatggcgatgcctgcttgccgaatatcatggtggaaaatggccgcttttctggattcatcgactgtggccggctgggtgtggcggaccgctatcaggacatagcgttggctacccgtgatattgctgaagagcttggcggcgaatgggctgaccgcttcctcgtgctttacggtatcgccgctcccgattcgcagcgcatcgccttctatcgccttcttgacgagttcttctga</nucleotides>
                    </DnaSequence>
                </dnaSequence>
            </DnaComponent>
        </component>
        <component>
            <DnaComponent ns2:about="http://genocad.org/SBOL/doi:10.6084/m9.figshare.1159038/Part:NeoR/KanR-014">
                <ns2:type ns2:resource="so:0000316"/>
                <displayId>NeoR/KanR-014</displayId>
                <name>NeoR/KanR-014</name>
                <description>confers resistance to neomycin, kanamycin, and G418 (Geneticin(R))</description>
                <dnaSequence>
                    <DnaSequence ns2:about="http://genocad.org/SBOL/doi:10.6084/m9.figshare.1159038/Part:NeoR/KanR-014#seq">
                        <nucleotides>atggggattgaacaagatggattgcacgcaggttctccggccgcttgggtggagaggctattcggctatgactgggcacaacagacaatcggctgctctgatgccgccgtgttccggctgtcagcgcaggggcgcccggttctttttgtcaagaccgacctgtccggtgccctgaatgaactccaggacgaggcagcgcggctatcgtggctggccacgacgggcgttccttgcgcagctgtgctcgacgttgtcactgaagcgggaagggactggctgctattgggcgaagtgccggggcaggatctcctgtcatctcaccttgctcctgccgagaaagtatccatcatggctgatgcaatgcggcggctgcatacgcttgatccggctacctgcccattcgaccaccaagcgaaacatcgcatcgagcgagcacgtactcggatggaagccggtcttgtcgatcaggatgatctggacgaagagcatcaggggctcgcgccagccgaactgttcgccaggctcaaggcgcgcatgcccgacggcgaggatctcgtcgtgacacatggcgatgcctgcttgccgaatatcatggtggaaaatggccgcttttctggattcatcgactgtggccggctgggtgtggcggaccgctatcaggacatagcgttggctacccgtgatattgctgaagagcttggcggcgaatgggctgaccgcttcctcgtgctttacggtatcgccgctcccgattcgcagcgcatcgccttctatcgccttcttgacgagttcttctga</nucleotides>
                    </DnaSequence>
                </dnaSequence>
            </DnaComponent>
        </component>
        <component>
            <DnaComponent ns2:about="http://genocad.org/SBOL/doi:10.6084/m9.figshare.1159038/Part:NeoR/KanR-018">
                <ns2:type ns2:resource="so:0000316"/>
                <displayId>NeoR/KanR-018</displayId>
                <name>NeoR/KanR-018</name>
                <description>confers resistance to neomycin, kanamycin, and G418 (Geneticin(R))</description>
                <dnaSequence>
                    <DnaSequence ns2:about="http://genocad.org/SBOL/doi:10.6084/m9.figshare.1159038/Part:NeoR/KanR-018#seq">
                        <nucleotides>atgattgaacaagatggattgcacgcaggttctccggccgcttgggtggagaggctattcggctatgactgggcacaacagacaatcggctgctctgatgccgccgtgttccggctgtcagcgcaggggcgcccggttctttttgtcaagaccgacctgtccggtgccctgaatgaactgcaggacgaggcagcgcggctatcgtggctggccacgacgggcgttccttgcgcagctgtgctcgacgttgtcactgaagcgggaagggactggctgctattgggcgaagtgccggggcaggatctcctgtcatcccaccttgctcctgccgagaaagtatccatcatggctgatgcaatgcggcggctgcatacgcttgatccggctacctgcccattcgaccaccaagcgaaacatcgcatcgagcgagcacgtactcggatggaagccggtcttgtcgatcaggatgatctggacgaagagcatcaggggctcgcgccagccgaactgttcgccaggctcaaggcgcgcatgcccgacggcgaggatctcgtcgtgacccatggcgatgcctgcttgccgaatatcatggtggaaaatggccgcttttctggattcatcgactgtggccggctgggtgtggcggaccgctatcaggacatagcgttggctacccgtgatattgctgaagagcttggcggcgaatgggctgaccgcttcctcgtgctttacggtatcgccgctcccgattcgcagcgcatcgccttctatcgccttcttgacgagttcttctga</nucleotides>
                    </DnaSequence>
                </dnaSequence>
            </DnaComponent>
        </component>
        <component>
            <DnaComponent ns2:about="http://genocad.org/SBOL/doi:10.6084/m9.figshare.1159038/Part:NeoR/KanR-022">
                <ns2:type ns2:resource="so:0000316"/>
                <displayId>NeoR/KanR-022</displayId>
                <name>NeoR/KanR-022</name>
                <description>confers resistance to neomycin, kanamycin, and G418 (Geneticin(R))</description>
                <dnaSequence>
                    <DnaSequence ns2:about="http://genocad.org/SBOL/doi:10.6084/m9.figshare.1159038/Part:NeoR/KanR-022#seq">
                        <nucleotides>atgattgaacaagatggattgcacgcaggttctccggccgcttgggtggagaggctattcggctatgactgggcacaacagacaatcggctgctctgatgccgccgtgttccggctgtcagcgcaggggcgcccggttctttttgtcaagaccgacctgtccggtgccctgaatgaactacaggacgaggcagcgcggctatcgtggctggccacgacgggcgttccttgcgcagctgtgctcgacgttgtcactgaagcgggaagggactggctgctattgggcgaagtgccggggcaggatctcctgtcatctcaccttgctcctgccgagaaagtatccatcatggctgatgcaatgcggcggctgcatacgcttgatccggctacctgcccattcgaccaccaagcgaaacatcgcatcgagcgagcacgtactcggatggaagccggtcttgtcgatcaggatgatctggacgaagagcatcaggggctcgcgccagccgaactgttcgccaggctcaaggcgcgtatgcccgacggcgatgatctcgtcgtgacccatggcgatgcctgcttgccgaatatcatggtggaaaatggccgcttttctggattcatcgactgtggccggctgggtgtggcggaccgctatcaggacatagcgttggctacccgtgatattgctgaagagcttggcggcgaatgggctgaccgcttcctcgtgctttacggtatcgccgctcccgattcgcagcgcatcgccttctatcgccttcttgacgagttcttctga</nucleotides>
                    </DnaSequence>
                </dnaSequence>
            </DnaComponent>
        </component>
        <component>
            <DnaComponent ns2:about="http://genocad.org/SBOL/doi:10.6084/m9.figshare.1159038/Part:NOS_promoter-001">
                <ns2:type ns2:resource="so:0000167"/>
                <displayId>NOS_promoter-001</displayId>
                <name>NOS promoter-001</name>
                <description>nopaline synthase promoter</description>
                <dnaSequence>
                    <DnaSequence ns2:about="http://genocad.org/SBOL/doi:10.6084/m9.figshare.1159038/Part:NOS_promoter-001#seq">
                        <nucleotides>gaaccgcaacgttgaaggagccactcagccgcgggtttctggagtttaatgagctaagcacatacgtcagaaaccattattgcgcgttcaaaagtcgcctaaggtcactatcagctagcaaatatttcttgtcaaaaatgctccactgacgtaccataaattcccctcggtatccaattagagtctcatattcactctcaatccaaataatctgca</nucleotides>
                    </DnaSequence>
                </dnaSequence>
            </DnaComponent>
        </component>
        <component>
            <DnaComponent ns2:about="http://genocad.org/SBOL/doi:10.6084/m9.figshare.1159038/Part:NOS_promoter-002">
                <ns2:type ns2:resource="so:0000167"/>
                <displayId>NOS_promoter-002</displayId>
                <name>NOS promoter-002</name>
                <description>nopaline synthase promoter</description>
                <dnaSequence>
                    <DnaSequence ns2:about="http://genocad.org/SBOL/doi:10.6084/m9.figshare.1159038/Part:NOS_promoter-002#seq">
                        <nucleotides>gaaccgcaacgttgaaggagccactcagccgggtttctggagtttaatgagctaagcacatacgtcagaaaccattattgcgcgttcaaaagtcgcctaaggtcactatcagctagcaaatatttcttgtcaaaaatgctccactgacgttccataaattcccctcggtatccaatta</nucleotides>
                    </DnaSequence>
                </dnaSequence>
            </DnaComponent>
        </component>
        <component>
            <DnaComponent ns2:about="http://genocad.org/SBOL/doi:10.6084/m9.figshare.1159038/Part:NOS_promoter-003">
                <ns2:type ns2:resource="so:0000167"/>
                <displayId>NOS_promoter-003</displayId>
                <name>NOS promoter-003</name>
                <description>nopaline synthase promoter</description>
                <dnaSequence>
                    <DnaSequence ns2:about="http://genocad.org/SBOL/doi:10.6084/m9.figshare.1159038/Part:NOS_promoter-003#seq">
                        <nucleotides>gggtttctggagtttaatgagctaagcacatacgtcagaaaccattattgcgcgttcaaaagtcgcctaaggtcactatcagctagcaaatatttcttgtcaaaaatgctccactgacgttccataaattcccctcggtatccaattagagtctcatattcactctcaatccaaataatctgca</nucleotides>
                    </DnaSequence>
                </dnaSequence>
            </DnaComponent>
        </component>
        <component>
            <DnaComponent ns2:about="http://genocad.org/SBOL/doi:10.6084/m9.figshare.1159038/Part:NOS_promoter-004">
                <ns2:type ns2:resource="so:0000167"/>
                <displayId>NOS_promoter-004</displayId>
                <name>NOS promoter-004</name>
                <description>nopaline synthase promoter</description>
                <dnaSequence>
                    <DnaSequence ns2:about="http://genocad.org/SBOL/doi:10.6084/m9.figshare.1159038/Part:NOS_promoter-004#seq">
                        <nucleotides>gaaccgcaacgttgaaggagccactcagccgcgggtttctggagtttaatgagctaagcacatacgtcagaaaccattattgcgcgttcaaaagtcgcctaaggtcactatcagctagcaaatatttcttgtcaaaaatgctccactgacgttccataaattcccctcggtatccaatta</nucleotides>
                    </DnaSequence>
                </dnaSequence>
            </DnaComponent>
        </component>
        <component>
            <DnaComponent ns2:about="http://genocad.org/SBOL/doi:10.6084/m9.figshare.1159038/Part:NOS_terminator-001">
                <ns2:type ns2:resource="so:0000141"/>
                <displayId>NOS_terminator-001</displayId>
                <name>NOS terminator-001</name>
                <description>nopaline synthase terminator and poly(A) signal</description>
                <dnaSequence>
                    <DnaSequence ns2:about="http://genocad.org/SBOL/doi:10.6084/m9.figshare.1159038/Part:NOS_terminator-001#seq">
                        <nucleotides>gatctagtaacatagatgacaccgcgcgcgataatttatcctagtttgcgcgctatattttgttttctatcgcgtattaaatgtataattgcgggactctaatcaaaaaacccatctcataaataacgtcatgcattacatgttaattattacatgcttaacgtaattcaacagaaattatatgataatcatcgcaagaccggcaacaggattcaatcttaagaaactttattgccaaatgtttgaacgatc</nucleotides>
                    </DnaSequence>
                </dnaSequence>
            </DnaComponent>
        </component>
        <component>
            <DnaComponent ns2:about="http://genocad.org/SBOL/doi:10.6084/m9.figshare.1159038/Part:NOS_terminator-002">
                <ns2:type ns2:resource="so:0000141"/>
                <displayId>NOS_terminator-002</displayId>
                <name>NOS terminator-002</name>
                <description>nopaline synthase terminator and poly(A) signal</description>
                <dnaSequence>
                    <DnaSequence ns2:about="http://genocad.org/SBOL/doi:10.6084/m9.figshare.1159038/Part:NOS_terminator-002#seq">
                        <nucleotides>gatcgttcaaacatttggcaataaagtttcttaagattgaatcctgttgccggtcttgcgatgattatcatataatttctgttgaattacgttaagcatgtaataattaacatgtaatgcatgacgttatttatgagatgggtttttatgattagagtcccgcaattatacatttaatacgcgatagaaaacaaaatatagcgcgcaaactaggataaattatcgcgcgcggtgtcatctatgttactagatc</nucleotides>
                    </DnaSequence>
                </dnaSequence>
            </DnaComponent>
        </component>
        <component>
            <DnaComponent ns2:about="http://genocad.org/SBOL/doi:10.6084/m9.figshare.1159038/Part:NOS_terminator-003">
                <ns2:type ns2:resource="so:0000141"/>
                <displayId>NOS_terminator-003</displayId>
                <name>NOS terminator-003</name>
                <description>nopaline synthase terminator and poly(A) signal</description>
                <dnaSequence>
                    <DnaSequence ns2:about="http://genocad.org/SBOL/doi:10.6084/m9.figshare.1159038/Part:NOS_terminator-003#seq">
                        <nucleotides>gatctagtaacatagatgacaccgcgcgcgataatttatcctagtttgcgcgctatattttgttttctatcgcgtattaaatgtataattgcgggactctaatcataaaaacccatctcataaataacgtcatgcattacatgttaattattacatgcttaacgtaattcaacagaaattatatgataatcatcgcaagaccggcaacaggattcaatcttaagaaactttattgccaaatgtttgaacgatc</nucleotides>
                    </DnaSequence>
                </dnaSequence>
            </DnaComponent>
        </component>
        <component>
            <DnaComponent ns2:about="http://genocad.org/SBOL/doi:10.6084/m9.figshare.1159038/Part:OCS_terminator-001">
                <ns2:type ns2:resource="so:0000141"/>
                <displayId>OCS_terminator-001</displayId>
                <name>OCS terminator-001</name>
                <description>octopine synthase terminator</description>
                <dnaSequence>
                    <DnaSequence ns2:about="http://genocad.org/SBOL/doi:10.6084/m9.figshare.1159038/Part:OCS_terminator-001#seq">
                        <nucleotides>ctgctttaatgagatatgcgagacgcctatgatcgcatgatatttgctttcaattctgttgtgcacgttgtaaaaaacctgagcatgtgtagctcagatccttaccgccggtttcggttcattctaatgaatatatcacccgttactatcgtatttttatgaataatattctccgttcaatttactgattgtaccctactacttatatgtacaatattaaaatgaaaacaatatattgtgctgaataggtttatagcgacatctatgatagagcgccacaataacaaacaattgcgttttattattacaaatccaattttaaaaaaagcggcagaaccggtcaaacctaaaagactgattacataaatcttattcaaatttcaaaaggccccaggggctagtatctacgacacaccgagcggcgaactaataacgttcactgaagggaactccggttccccgccggcgcgcatgggtgagattccttgaagttgagtattggccgtccgctctaccgaaagttacgggcaccattcaacccggtccagcacggcggccgggtaaccgacttgctgccccgagaattatgcagcatttttttggtgtatgtgggccccaaatgaagtgcaggtcaaaccttgacagtgacgacaaatcgttgggcgggtccagggcgaattttgcgacaacatgtcgaggctcagcag</nucleotides>
                    </DnaSequence>
                </dnaSequence>
            </DnaComponent>
        </component>
        <component>
            <DnaComponent ns2:about="http://genocad.org/SBOL/doi:10.6084/m9.figshare.1159038/Part:OCS_terminator-002">
                <ns2:type ns2:resource="so:0000141"/>
                <displayId>OCS_terminator-002</displayId>
                <name>OCS terminator-002</name>
                <description>octopine synthase terminator</description>
                <dnaSequence>
                    <DnaSequence ns2:about="http://genocad.org/SBOL/doi:10.6084/m9.figshare.1159038/Part:OCS_terminator-002#seq">
                        <nucleotides>ctgctttaatgagatatgcgagacgcctatgatcgcatgatatttgctttcaattctgttgtgcacgttgtaaaaaacctgagcatgtgtagctcagatccttaccgccggtttcggttcattctaatgaatatatcacccgttactatcgtatttttatgaataatattctccgttcaatttactgattgtaccctactacttatatgtacaatattaaaatgaaaacaatatattgtgctgaataggtttatagcgacatctatgatagagcgccacaataacaaacaattgcgttttattattacaaatccaattttaaaaaaagcggcagaaccggtcaaacctaaaagactgattacataaatcttattcaaatttcaaaagtgccccaggggctagtatctacgacacaccgagcggcgaactaataacgctcactgaagggaactccggttccccgccggcgcgcatgggtgagattccttgaagttgagtattggccgtccgctctaccgaaagttacgggcaccattcaacccggtccagcacggcggccgggtaaccgacttgctgccccgagaattatgcagcatttttttggtgtatgtgggccccaaatgaagtgcaggtcaaaccttgacagtgacgacaaatcgttgggcgggtccagggcgaattttgcgacaacatgtcgaggctcagcag</nucleotides>
                    </DnaSequence>
                </dnaSequence>
            </DnaComponent>
        </component>
        <component>
            <DnaComponent ns2:about="http://genocad.org/SBOL/doi:10.6084/m9.figshare.1159038/Part:ori-010">
                <ns2:type ns2:resource="SO:0000296"/>
                <displayId>ori-010</displayId>
                <name>ori-010</name>
                <description>high-copy-number ColE1/pMB1/pBR322/pUC origin of replication</description>
                <dnaSequence>
                    <DnaSequence ns2:about="http://genocad.org/SBOL/doi:10.6084/m9.figshare.1159038/Part:ori-010#seq">
                        <nucleotides>ttgagatcctttttttctgcgcgtaatctgctgcttgcaaacaaaaaaaccaccgctaccagcggtggtttgtttgccggatcaagagctaccaactcttcttccgaaggtaactggcttcagcagagcgcagataccaaatactgttcttctagtgtagccgtagttaggccaccacttcaagaactctgtagcaccgcctacatacctcgctctgctaatcctgttaccagtggctgctgccagtggcgataagtcgtgtcttaccgggttggactcaagacgatagttaccggataaggcgcagcggtcgggctgaacggggggttcgtgcacacagcccagcttggagcgaacgacctacaccgaactgagatacctacagcgtgagctatgagaaagcgccacgcttcccgaagggagaaaggcggacaggtatccggtaagcggcagggtcggaacaggagagcgcacgagggagcttccagggggaaacgcctggtatctttatagtcctgtcgggtttcgccacctctgacttgagcgtcgatttttgtgatgctcgtcaggggggcggagcctatggaaa</nucleotides>
                    </DnaSequence>
                </dnaSequence>
            </DnaComponent>
        </component>
        <component>
            <DnaComponent ns2:about="http://genocad.org/SBOL/doi:10.6084/m9.figshare.1159038/Part:ori-013">
                <ns2:type ns2:resource="SO:0000296"/>
                <displayId>ori-013</displayId>
                <name>ori-013</name>
                <description>high-copy-number ColE1/pMB1/pBR322/pUC origin of replication</description>
                <dnaSequence>
                    <DnaSequence ns2:about="http://genocad.org/SBOL/doi:10.6084/m9.figshare.1159038/Part:ori-013#seq">
                        <nucleotides>ttgagatcctttttttctgcgcgtaatctgctgcttgcaaacaaaaaaaccaccgctaccagcggtggtttgtttgccggatcaagagctaccaactctttttccgaaggtaactggcttcagcagagcgcagataccaaatactgttcttctagtgtagccgtagttaggccaccacttcaagaactctgtagcaccgcctacatacctcgctctgctaatcctgttaccagtggctgctgccagtggcgataagtcgtgtcttaccgggttggactcaagacgatagttaccggataaggcgcagcggtcgggctgaacggggggttcgtgcacacagcccagcttggagcgaacgacctacaccgaactgagatacctacagcgtgagctatgagaaagcgccacgcttcccgaagggagaaaggcggacaggtatccggtaagcggcagggtcggaacaggagagcgcacgagggagcttccagggggaaacgcctggtatctttatagtcctgtcgggtttcgccacctctgacttgagcgtcgatttttgtgatgctcgtcaggggggcggagcctatggaaa</nucleotides>
                    </DnaSequence>
                </dnaSequence>
            </DnaComponent>
        </component>
        <component>
            <DnaComponent ns2:about="http://genocad.org/SBOL/doi:10.6084/m9.figshare.1159038/Part:ori-014">
                <ns2:type ns2:resource="SO:0000296"/>
                <displayId>ori-014</displayId>
                <name>ori-014</name>
                <description>high-copy-number ColE1/pMB1/pBR322/pUC origin of replication</description>
                <dnaSequence>
                    <DnaSequence ns2:about="http://genocad.org/SBOL/doi:10.6084/m9.figshare.1159038/Part:ori-014#seq">
                        <nucleotides>ttgagatcctttttttctgcgcgtaatctgctgcttgcaaacaaaaaaaccaccgctaccagcggtggtttgtttgccggatcaagagctaccaactctttttccgaaggtaactggcttcagcagagcgcagataccaaatactgtccttctagtgtagccgtagttaggccaccacttcaagaactctgtagcaccgcctacatacctcgctctgctaatcctgttaccagtggctgctgccagtggcgataagtcgtgtcttaccgggttggactcaagacgatagttaccggataaggcgcagcggtcgggctgaacggggggttcgtgcacacagcccagcttggagcgaacgacctacaccgaactgagatacctacagcgtgagctatgagaaagcgccacgcttcccgaagggagaaaggcggacaggtatccggtaagcggcagggtcggaacaggagagcgcacgagggagcttccagggggaaacgcctggtatctttatagtcctgtcgggtttcgccacctctgacttgagcgtcgatttttgtgatgctcgtcaggggggcggagcctatggaaa</nucleotides>
                    </DnaSequence>
                </dnaSequence>
            </DnaComponent>
        </component>
        <component>
            <DnaComponent ns2:about="http://genocad.org/SBOL/doi:10.6084/m9.figshare.1159038/Part:ori-018">
                <ns2:type ns2:resource="SO:0000296"/>
                <displayId>ori-018</displayId>
                <name>ori-018</name>
                <description>high-copy-number ColE1/pMB1/pBR322/pUC origin of replication</description>
                <dnaSequence>
                    <DnaSequence ns2:about="http://genocad.org/SBOL/doi:10.6084/m9.figshare.1159038/Part:ori-018#seq">
                        <nucleotides>ttgatatcctttttttctgcgcgtaatctgctgcttgcaaacaaaaaaaccaccgctaccagcggtggtttgtttgccggatcaagagctaccaactctttttccgaaggtaactggcttcagcagagcgcagataccaaatactgtccttctagtgtagccgtagttaggccaccacttcaagaactctgtagcaccgcctacatacctcgctctgctaatcctgttaccagtggctgctgccagtggcgataagtcgtgtcttaccgggttggactcaagacgatagttaccggataaggcgcagcggtcgggctgaacggggggttcgtgcacacagcccagcttggagcgaacgacctacaccgaactgagatacctacagcgtgagcattgagaaagcgccacgcttcccgaagggagaaaggcggacaggtatccggtaagcggcagggtcggaacaggagagcgcacgagggagcttccagggggaaacgcctggtatctttatagtcctgtcgggtttcgccacctctgacttgagcgtcgatttttgtgatgctcgtcaggggggcggagcctatggaaa</nucleotides>
                    </DnaSequence>
                </dnaSequence>
            </DnaComponent>
        </component>
        <component>
            <DnaComponent ns2:about="http://genocad.org/SBOL/doi:10.6084/m9.figshare.1159038/Part:oriV-001">
                <ns2:type ns2:resource="SO:0000296"/>
                <displayId>oriV-001</displayId>
                <name>oriV-001</name>
                <description>incP origin of replication</description>
                <dnaSequence>
                    <DnaSequence ns2:about="http://genocad.org/SBOL/doi:10.6084/m9.figshare.1159038/Part:oriV-001#seq">
                        <nucleotides>agcgggccgggagggttcgagaagggggggcaccccccttcggcgtgcgcggtcacgcgcacagggcgcagccctggttaaaaacaaggtttataaatattggtttaaaagcaggttaaaagacaggttagcggtggccgaaaaacgggcggaaacccttgcaaatgctggattttctgcctgtggacagcccctcaaatgtcaataggtgcgcccctcatctgtcagcactctgcccctcaagtgtcaaggatcgcgcccctcatctgtcagtagtcgcgcccctcaagtgtcaataccgcagggcacttatccccaggcttgtccacatcatctgtgggaaactcgcgtaaaatcaggcgttttcgccgatttgcgaggctggccagctccacgtcgccggccgaaatcgagcctgcccctcatctgtcaacgccgcgccgggtgagtcggcccctcaagtgtcaacgtccgcccctcatctgtcagtgagggccaagttttccgcgaggtatccacaacgccggcggccgcggtgtctcgcacacggcttcgacggcgtttctggcgcgtttgcagggccatagacggccgccagcccagcggcgagggcaaccagcccggtgagcgtc</nucleotides>
                    </DnaSequence>
                </dnaSequence>
            </DnaComponent>
        </component>
        <component>
            <DnaComponent ns2:about="http://genocad.org/SBOL/doi:10.6084/m9.figshare.1159038/Part:oriV-002">
                <ns2:type ns2:resource="SO:0000296"/>
                <displayId>oriV-002</displayId>
                <name>oriV-002</name>
                <description>incP origin of replication</description>
                <dnaSequence>
                    <DnaSequence ns2:about="http://genocad.org/SBOL/doi:10.6084/m9.figshare.1159038/Part:oriV-002#seq">
                        <nucleotides>ctgccatttttggggtgaggccgttcgcggccgaggggcgcagcccctggggggatgggaggcccgcgttagcgggccgggagggttcgagaagggggggcaccccccttcggcgtgcgcggtcacgcgcacagggcgcagccctggttaaaaacaaggtttataaatattggtttaaaagcaggttaaaagacaggttagcggtggccgaaaaacgggcggaaacccttgcaaatgctggattttctgcctgtggacagcccctcaaatgtcaataggtgcgcccctcatctgtcagcactctgcccctcaagtgtcaaggatcgcgcccctcatctgtcagtagtcgcgcccctcaagtgtcaataccgcagggcacttatccccaggcttgtccacatcatctgtgggaaactcgcgtaaaatcaggcgttttcgccgatttgcgaggctggccagctccacgtcgccggccgaaatcgagcctgcccctcatctgtcaacgccgcgccgggtgagtcggcccctcaagtgtcaacgtccgcccctcatctgtcagtgagggccaagttttccgcgaggtatccacaacgccggcggccgcggtgtctcgcacacggcttcgacggcgtttctggcgcgtttgcagggccatagacggccgccagcccagcggcgagggcaaccagcccggtgagcgtcggaaaggcgc</nucleotides>
                    </DnaSequence>
                </dnaSequence>
            </DnaComponent>
        </component>
        <component>
            <DnaComponent ns2:about="http://genocad.org/SBOL/doi:10.6084/m9.figshare.1159038/Part:oriV-003">
                <ns2:type ns2:resource="SO:0000296"/>
                <displayId>oriV-003</displayId>
                <name>oriV-003</name>
                <description>incP origin of replication</description>
                <dnaSequence>
                    <DnaSequence ns2:about="http://genocad.org/SBOL/doi:10.6084/m9.figshare.1159038/Part:oriV-003#seq">
                        <nucleotides>gcgcctttgcgacgctcaccgggctggttgccctcgccgctgggctggcggccgtctatggccctgcaaacgcgccagaaacgccgtcgaagccgtgtgcgagacaccgcggccgccggcgttgtggatacctcgcggaaaacttggccctcactgacagatgaggggcggacgttgacacttgaggggccgactcacccggcgcggcgttgacagatgaggggcaggctcgatttcggccggcgacgtggagctggccagcctcgcaaatcggcgaaaacgcctgattttacgcgagtttcccacagatgatgtggacaagcctggggataagtgccctgcggtattgacacttgaggggcgcgactactgacagatgaggggcgcgatccttgacacttgaggggcagagtgctgacagatgaggggcgcacctattgacatttgaggggctgtccacaggcagaaaatccagcatttgcaagggtttccgcccgtttttcggccaccgctaacctgtcttttaacctgcttttaaaccaatatttataaaccttgtttttaaccagggctgcgccctgtgcgcgtgaccgcgcacgccgaaggggggtgcccccccttctcgaaccctcccggcccgctaacgcgggcctcccatccccccaggggctgcgcccctcggccgcgaacggcctcaccccaaaaatggcag</nucleotides>
                    </DnaSequence>
                </dnaSequence>
            </DnaComponent>
        </component>
        <component>
            <DnaComponent ns2:about="http://genocad.org/SBOL/doi:10.6084/m9.figshare.1159038/Part:oriV-004">
                <ns2:type ns2:resource="SO:0000296"/>
                <displayId>oriV-004</displayId>
                <name>oriV-004</name>
                <description>incP origin of replication</description>
                <dnaSequence>
                    <DnaSequence ns2:about="http://genocad.org/SBOL/doi:10.6084/m9.figshare.1159038/Part:oriV-004#seq">
                        <nucleotides>ctgccatttttggggtgaggccgttcgcggccgaggggcgcagcccctggggggatgggaggcccgcgttagcgggccgggagggttcgagaagggggggcaccccccttcggcgtgcgcggtcacgcgcacagggcgcagccctggttaaaaacaaggtttataaatattggtttaaaagcaggttaaaagacaggttagcggtggccgaaaaacgggcggaaacccttgcaaatgctggattttctgcctgtggacagcccctcaaatgtcaataggtgcgcccctcatctgtcagcactctgcccctcaagtgtcaaggatcgcgcccctcatctgtcagtagtcgcgcccctcaagtgtcaataccgcagggcacttatccccaggcttgtccacatcatctgtgggaaactcgcgtaaaatcaggcgttttcgccgatttgcgaggctggccagctccacgtcgccggccgaaatcgagcctgcccctcatctgtcaacgccgcgccgggtgagtcggcccctcaagtgtcaacgtccgcccctcatctgtcagtgagggccaagttttccgcgaggtatccacaacgccggcggccgcggtgtctcgcacacggcttcgacggcgtttctggcgcgtttgcagggccatagacggccgccagcccagcggcgagggcaaccagcccggtgagcgtcgcaaaggcgc</nucleotides>
                    </DnaSequence>
                </dnaSequence>
            </DnaComponent>
        </component>
        <component>
            <DnaComponent ns2:about="http://genocad.org/SBOL/doi:10.6084/m9.figshare.1159038/Part:oriV-006">
                <ns2:type ns2:resource="SO:0000296"/>
                <displayId>oriV-006</displayId>
                <name>oriV-006</name>
                <description>origin of replication for the bacterial F plasmid</description>
                <dnaSequence>
                    <DnaSequence ns2:about="http://genocad.org/SBOL/doi:10.6084/m9.figshare.1159038/Part:oriV-006#seq">
                        <nucleotides>gggagggttcgagaagggggggcaccccccttcggcgtgcgcggtcacgcgccagggcgcagccctggttaaaaacaaggtttataaatattggtttaaaagcaggttaaaagacaggttagcggtggccgaaaaacgggcggaaacccttgcaaatgctggattttctgcctgtggacagcccctcaaatgtcaataggtgcgcccctcatctgtcagcactctgcccctcaagtgtcaaggatcgcgcccctcatctgtcagtagtcgcgcccctcaagtgtcaataccgcagggcacttatccccaggcttgtccacatcatctgtgggaaactcgcgtaaaatcaggcgttttcgccgatttgcgaggctggccagctccacgtcgccggccgaaatcgagcctgcccctcatctgtcaacgccgcgccgggtgagtcggcccctcaagtgtcaacgtccgcccctcatctgtcagtgagggccaagttttccgcgaggtatccacaacgccggcggccggccgcggtgtctcgcacacggcttcgacggcgtttctggcgcgtttgcagggccatagacggccgccagcccagcggcgagggcaaccag</nucleotides>
                    </DnaSequence>
                </dnaSequence>
            </DnaComponent>
        </component>
        <component>
            <DnaComponent ns2:about="http://genocad.org/SBOL/doi:10.6084/m9.figshare.1159038/Part:OsADH_5'-UTR">
                <ns2:type ns2:resource="so:0000204"/>
                <displayId>OsADH_5'-UTR</displayId>
                <name>OsADH 5'-UTR</name>
                <description>translational enhancer from the 5'-UTR of the Oryza sativa alcohol dehydrogenase gene (Sugio et al., 2008)</description>
                <dnaSequence>
                    <DnaSequence ns2:about="http://genocad.org/SBOL/doi:10.6084/m9.figshare.1159038/Part:OsADH_5'-UTR#seq">
                        <nucleotides>gaattccaagcaacgaactgcgagtgattcaagaaaaaagaaaacctgagctttcgatctctacggagtggtttcttgttctttgaaaaagagggggatta</nucleotides>
                    </DnaSequence>
                </dnaSequence>
            </DnaComponent>
        </component>
        <component>
            <DnaComponent ns2:about="http://genocad.org/SBOL/doi:10.6084/m9.figshare.1159038/Part:pBR322_ori_(truncated)">
                <ns2:type ns2:resource="SO:0000296"/>
                <displayId>pBR322_ori_(truncated)</displayId>
                <name>pBR322 ori (truncated)</name>
                <description>high-copy-number ColE1/pMB1/pBR322/pUC origin of replication (truncated)</description>
                <dnaSequence>
                    <DnaSequence ns2:about="http://genocad.org/SBOL/doi:10.6084/m9.figshare.1159038/Part:pBR322_ori_(truncated)#seq">
                        <nucleotides>ctgctgccagtggcgataagtcgtgtcttaccgggttggactcaagacgatagttaccggataaggcgcagcggtcgggctgaacggggggttcgtgcacacagcccagcttggagcgaacgacctacaccgaactgagatacctacagcgtgagctatgagaaagcgccacgcttcccgaagggagaaaggcggacaggtatccggtaagcggcagggtcggaacaggagagcgcacgagggagcttccagggggaaacgcctggtatctttatagtcctgtcgggtttcgccacctctgacttgagcgtcgatttttgtgatgctcgtcaggggggcggagcctatggaaa</nucleotides>
                    </DnaSequence>
                </dnaSequence>
            </DnaComponent>
        </component>
        <component>
            <DnaComponent ns2:about="http://genocad.org/SBOL/doi:10.6084/m9.figshare.1159038/Part:PDK_intron-001">
                <ns2:type ns2:resource="so:0000188"/>
                <displayId>PDK_intron-001</displayId>
                <name>PDK intron-001</name>
                <description>modified pyruvate orthophosphate dikinase intron from Flaveria trinervia</description>
                <dnaSequence>
                    <DnaSequence ns2:about="http://genocad.org/SBOL/doi:10.6084/m9.figshare.1159038/Part:PDK_intron-001#seq">
                        <nucleotides>gtaaggaaataattattttcttttttccttttagtataaaatagttaagtgatgttaattagtatgattataataatatagttgttataattgtgaaaaaataatttataaatatattgtttacataaacaacatagtaatgtaaaaaaatatgacaagtgatgtgtaagacgaagaagataaaagttgagagtaagtatattatttttaatgaatttgatcgaacatgtaagatgatatacggccggtaagaggttccaactttcaccataatgaaataagatcactaccgggcgtattttttgagttatcgagattttcaggagctaaggaagctaaaatggagaaaaaaatcactggatataccaccgttgatatatcccaatggcatcgtaaagaacattttgaggcatttcagtcagttgctcaatgtacctataaccagaccgttcagctggatattacggcctttttaaagaccgtaaagaaaaataagcacaagttttatccggcctttattcacattcttgcccgcctgatgaatgctcatccggaattccgtatggcaatgaaagacggtgagctggtgatatgggatagtgttcacccttgttacaccgttttccatgagcaaactgaaacgttttcatcgctctggagtgaataccacgacgatttccggcagtttctacacatatattcgcaagatgtggcgtgttacggtgaaaacctggcctatttccctaaagggtttattgagaatatgtttttcgtctcagccaatccctgggtgagtttcaccagttttgatttaaacgtggccaatatggacaacttcttcgcccccgttttcaccatgggcaaatattatacgcaaggcgacaaggtgctgatgccgctggcgattcaggttcatcatgccgtctgtgatggcttccatgtcggcagaatgcttaatgaattacaacagtactgcgatgagtggcagggcggggcgtaatcgcgtggatccggcttactaaaagccagataacagtatgcgtatttgcgcgctgatttttgcggtataagaatatatactgatatgtcgggcccataatagtaattctagctggtttgatgaattaaatatcaatgataaaatactatagtaaaaataagaataaataaattaaaataatatttttttatgattaatagtttattatataattaaatatctataccattactaaatattttagtttaaaagttaataaatattttgttagaaattccaatctgcttgtaatttatcaataaacaaaatattaaataacaagctaaagtaacaaataatatcaaactaatagaaacagtaatctaatgtaacaaaacataatctaatgctaatataacaaagcgcaagatctatcattttatatagtattattttcaatcaacattcttattaatttctaaataatacttgtagttttattaacttctaaatggattgactattaattaaatgaattagtcgaacatgaataaacaaggtaacatgatagatcatgtcattgtgttatcattgatcttacatttggattgattacag</nucleotides>
                    </DnaSequence>
                </dnaSequence>
            </DnaComponent>
        </component>
        <component>
            <DnaComponent ns2:about="http://genocad.org/SBOL/doi:10.6084/m9.figshare.1159038/Part:PDK_intron-002">
                <ns2:type ns2:resource="so:0000188"/>
                <displayId>PDK_intron-002</displayId>
                <name>PDK intron-002</name>
                <description>pyruvate orthophosphate dikinase intron from Flaveria trinervia</description>
                <dnaSequence>
                    <DnaSequence ns2:about="http://genocad.org/SBOL/doi:10.6084/m9.figshare.1159038/Part:PDK_intron-002#seq">
                        <nucleotides>gtaaggaaataattattttcttttttccttttagtataaaatagttaagtgatgttaattagtatgattataataatatagttgttataattgtgaaaaaataatttataaatatattgtttacataaacaacatagtaatgtaaaaaaatatgacaagtgatgtgtaagacgaagaagataaaagttgagagtaagtatattatttttaatgaatttgatcgaacatgtaagatgatatactagcattaatatttgttttaatcataatagtaattctagctggtttgatgaattaaatatcaatgataaaatactatagtaaaaataagaataaataaattaaaataatatttttttatgattaatagtttattatataattaaatatctataccattactaaatattttagtttaaaagttaataaatattttgttagaaattccaatctgcttgtaatttatcaataaacaaaatattaaataacaagctaaagtaacaaataatatcaaactaatagaaacagtaatctaatgtaacaaaacataatctaatgctaatataacaaagcgcaagatctatcattttatatagtattattttcaatcaacattcttattaatttctaaataatacttgtagttttattaacttctaaatggattgactattaattaaatgaattagtcgaacatgaataaacaaggtaacatgatagatcatgtcattgtgttatcattgatcttacatttggattgattacag</nucleotides>
                    </DnaSequence>
                </dnaSequence>
            </DnaComponent>
        </component>
        <component>
            <DnaComponent ns2:about="http://genocad.org/SBOL/doi:10.6084/m9.figshare.1159038/Part:pRi_replicator_region">
                <ns2:type ns2:resource="SO:0000001"/>
                <displayId>pRi_replicator_region</displayId>
                <name>pRi replicator region</name>
                <description>replicator region from Agrobacterium plasmid pRiA 4b</description>
                <dnaSequence>
                    <DnaSequence ns2:about="http://genocad.org/SBOL/doi:10.6084/m9.figshare.1159038/Part:pRi_replicator_region#seq">
                        <nucleotides>gatcctacaaggtagaatccgcctgagtcgcaagggtgacttcgcctatattggacgacggcgcgcagagggcgacctctttttgggttacgattgtaggattatcactaaaacaatacatgaacatattcaaatggcaatctctctaaggcattggaaataaatacaaataacagttgggtggagtttttcgacctgagggcgttaaccttctgttaacctaaaagctcttgcccaaacagcagaatcggcgctaattgccagcggcggaacttttccagtttcgcgaaaaatatcgccactggcaaggaatgggtttgagatggcgaagtctgtcctaaaagcagcgcctgtagttgtagggttgacggccttgatggagcgtcatgccgatgccctctcgagccaacttcaagcacatcatcttaaggttttcccgccgcattccgagaagggtattcgaacattcgggccatcggaggcgtccaagctgctcggcgttggcgagtcatatttacggcagaccgcgtctgagatgccagagttgaatgttagcatgagcccaggtggcaggcgaatgttctcaattgaagatatccatgtgattcggaagtatatggatcaggtcggccgcgggaaccggcgctacctgccacatcgtcgaggcggcgagcagcttcaggttatctctgtgatgaatttcaaaggtgggtcgggtaagaccaccaccgccgcgcatctggcgcagtacctcgctatgcgcggatatcgagtcttggccattgatctcgatcctcaagcgagcctttctgcactctttgggagccaaccggagacggacgttggcccgaacgaaacgctctacggcgctataaggtatgatgatgagcaggtggcaatcgaacgagtcgtccgagggacttacattcccgacctccacctgattcctggtaaccttgagctgatggagtttgaacacgatacgccacgcgcgctgatgaaccgcaaagagggcgacacgctcttttatggtcgcatcagccaagtaattgaagatatcgcggataactatgacgtcgtggtcatcgactgccctccccagcttgggtatctcacgctatccgcattgactgcggcgacgtccattcttgtcacggtccatccgcagatgctggatgtgatgtcgatgaaccagtttctggcaatgacatcgaaccttttgcgtgaaatcgagaatgctggcgccaagttcaagtttaattggatgcgctatctgataacccgtttcgaaccgagcgacggaccacagaaccaaatggtaggttatctgcggtcgatttttggcgaaaatgtcctcaattttccgatgcttaaaaccaccgcggtttcggacgctggcctgacaaaccagactctattcgaagtggagcgtggcctgttcacgcgctcgacctatgatcgagccttggaggcgatgaacgccgtcaacgacgagatcgaaacactgatcaaaaaagcatggggtaggcccacatgagccggaagcacatccttggcgtctcaactgacgcccctgagacgtcgcccgccgacaataggacggcaaagaaccgctccatgccgctcctcggcgtaacaaggaaggagcgcgatccggcaacgaagctcacagcgaacattggtaacgcactgcgagagcaaaacgatcgtcttagccgtgccgaagagatcgagcggcgtctcgctgaaggtcaggcagtgatagagttggatgcctcgtcaatagaaccgtctttcgtgcaggatcgtatgcgaggggacattgacgggctccttacttcgatccgggaacaaggacagcaagtcccaatccttgtgcgaccgcatccgagccagccgggccgatatcaggttgccttcggccaccgccggctacgcgccgtttcagaactcggacttccggtcagggcggtcgttcgcgaactgacggacgagcaagtggtcgtagcacagggtcaggaaaacaatgtgcgcgaagatcttaccttcatcgaaaaggcgcgcttcgcacatcgcctgaacaggcagttttctcgagagattgtcatcgccgcgatgtcgatcgacaagagcaatttgtccaagatgcttctgctcgttgacgccctcccctctgaactgaccgatgctattggtgccgctcctggtgttggacggccgagttggcaacaacttgccgagctgattgagaaagtttcttcaccggccgacgtggctaaatatgctatgtcggaggaagttcaagcgctgccatcggcagaacgattcaaggcggtgatcgctagtctgaagcccagtcgggttgcgcgtggacttcccgaggtcatggccaccccagacggcaccagaattgcacaggtgacgcagagcaaggccaaactggaaatcacgattgacaggaaggcgacgcccgattttgcgaccttcgtgctcgatcatgtgccagcgctgtatcaagcgtaccacgctgagaaccaacggaaacggggagagtaaaccgcaaaagaaaagagccccctcaacgtcgccgtcgcggaagcccttctgtctctctagcgcgaacagaatcgcatttcctcgaatcctcgtcaagagtttttagcgccgttttggtgagctgatttcctttgcctgctgaaaggtgaaagatgatgcagacaggaagtgtaacgacgccattcgggcggcggccaatgacgcttgcgcttgtgcggcgccagacggcgctggccgatatcaaacaaggcaagacagcggacaagtggaaggtctttagggacgcgtccgcggccatggaactacttggaatccagtccaacagtcttgccgtccttgatgcgctattgagctttcacccggaaacggagttgcgtcaggaggcacagctgatcgtcttcccgtcgaatgctcagcttgcccttcgggcgcatgggatggctggcgcgactttgcgtaggcacatcgccatgctcgtggagtcaggcttgatcgtccggaaggatagcgccaacggaaagcgttacgctcgtaaggatggcgctggtcagatcgagcgcgcgtttggcttcgatttgtctccgcttctcgcgcggtccgaagagctagcgatgatggcacagcaggtgatggccgatcgagcagcattcaggatggccaaagaaagtctgacgatttgccgacgggacgttcggaagctaattacggcagctatggaagagggagcggagggcgactggcaagctgtcgaggaagtctatgtggaacttgtgggtagaatcccacgcgccccgacgcttgctgatgtagagtcaattctcgaagagatgtggatgctccaggaagagataatcaaccggttggaaattagagacaattcagaaaataatagcaccaatgctgcccagagcgagcagcacatacagaactcaaaacccgaatccgttaatgaacttgaacctcgctctgaaaaggagcagggcgctaagccgagtgaaatagaccgggcaaggagcgagccgataaaagcgttccccctcgggatgatcctgaaagcgtgcccgaccattggcaattatgggccgagcggtgcggttgctagctggcgtgacctcatgtcggctgcggtggtggttcggtctatgctgggggtcagcccgtcggcttaccaagacgcgtgtgaggcaatgggaccggagaatgcggcagcagcgatggcgtgcattttggagcgagcgaacttcatcaattcgcctgggggctatctccgagatctgacacggcggagcgaactcgggaagttttcacttggcccgatgataatggcgctcttgaaggctagcgggcaggggacgttgcggtttggctagaattagcgagtatggagcaggatggtctgtggtcagctgaccacagacctaataggttgaaaacatgagcgttttttggatgatcgacagaccatccgattcccggagtaccaagcgtgctctgatgggagcgataacattactcaacaagcacgaaggccccatgccgatcgttgatcgtgaaggagagcctgctctacatgcggcggtattttgccggccgaggcatgtagtcgcggagcactgcctatttactgccctaggcacaaacgttgactcttggatcgagctggcagacaaagcaataacccacacagaggacgattaatggctgacgaagagatccagaatccgccggacggtactgctgctgccgaagttgagccggctgctcctagaggtagaagagcaaagaaagcaccagccgaaacagcccgcacgggatcgttcaaatccgtgaagccgaaaacccgcggcctcagcaaccgagaaaaactggagaagatcggtcaaatcgaagctcaggtcgctggcggcgcaaccttgaaggacgccgttaagatcgtgggtatttccgttcagacctattatcaatggaagagagctgcggttcaacctgtctcacagaatccggccgtgtctgtttcagttgacgatgaactcggcgagttcatccaactcgaggaggaaaatcggcggctcagaaagct</nucleotides>
                    </DnaSequence>
                </dnaSequence>
            </DnaComponent>
        </component>
        <component>
            <DnaComponent ns2:about="http://genocad.org/SBOL/doi:10.6084/m9.figshare.1159038/Part:ProtA-001">
                <ns2:type ns2:resource="so:0000316"/>
                <displayId>ProtA-001</displayId>
                <name>ProtA-001</name>
                <description></description>
                <dnaSequence>
                    <DnaSequence ns2:about="http://genocad.org/SBOL/doi:10.6084/m9.figshare.1159038/Part:ProtA-001#seq">
                        <nucleotides>gtggacaacaaattcaacaaagaacaacaaaacgcgttctatgagatcttacatttacctaacttaaacgaagaacaacgaaacgccttcatccaaagtttaaaagatgacccaagccaaagcgctaaccttttagcagaagctaaaaagctaaatgatgctcaggcgccgaaa</nucleotides>
                    </DnaSequence>
                </dnaSequence>
            </DnaComponent>
        </component>
        <component>
            <DnaComponent ns2:about="http://genocad.org/SBOL/doi:10.6084/m9.figshare.1159038/Part:ProtA-002">
                <ns2:type ns2:resource="so:0000316"/>
                <displayId>ProtA-002</displayId>
                <name>ProtA-002</name>
                <description></description>
                <dnaSequence>
                    <DnaSequence ns2:about="http://genocad.org/SBOL/doi:10.6084/m9.figshare.1159038/Part:ProtA-002#seq">
                        <nucleotides>gtagacaacaaattcaacaaagaacaacaaaacgcgttctatgagatcttacatttacctaacttaaacgaagaacaacgaaacgccttcatccaaagtttaaaagatgacccaagccaaagcgctaaccttttagcagaagctaaaaagctaaatggtgctcaggcgccgaaa</nucleotides>
                    </DnaSequence>
                </dnaSequence>
            </DnaComponent>
        </component>
        <component>
            <DnaComponent ns2:about="http://genocad.org/SBOL/doi:10.6084/m9.figshare.1159038/Part:pSa_ori">
                <ns2:type ns2:resource="SO:0000296"/>
                <displayId>pSa_ori</displayId>
                <name>pSa ori</name>
                <description>origin of replication from bacterial plasmid pSa</description>
                <dnaSequence>
                    <DnaSequence ns2:about="http://genocad.org/SBOL/doi:10.6084/m9.figshare.1159038/Part:pSa_ori#seq">
                        <nucleotides>ccatccaacagcccgccgtcgagcgggcttttttatccccggaagcctgtggatagagggtagttatccacgtgaaaccgctaatgccccgcaaagccttgattcacggggctttccggcccgctccaaaaactatccacgtgaaatcgctaatcagggtacgtgaaatcgctaatcggagtacgtgaaatcgctaataaggtcacgtgaaatcgctaatcaaaaaggcacgtgagaacgctaatagccctttcagatcaacagcttgcaaacacccctcgctccggcaagtagttacagcaagtagtatgttcaattagcttttcaattatgaatatatatatcaattattggtcgcccttggcttgtggacaatgcgctacgcgcaccggctccgcccgtggacaaccgcaagcggttgcccaccgtcgagcgc</nucleotides>
                    </DnaSequence>
                </dnaSequence>
            </DnaComponent>
        </component>
        <component>
            <DnaComponent ns2:about="http://genocad.org/SBOL/doi:10.6084/m9.figshare.1159038/Part:pVS1_RepA-001">
                <ns2:type ns2:resource="so:0000316"/>
                <displayId>pVS1_RepA-001</displayId>
                <name>pVS1 RepA-001</name>
                <description></description>
                <dnaSequence>
                    <DnaSequence ns2:about="http://genocad.org/SBOL/doi:10.6084/m9.figshare.1159038/Part:pVS1_RepA-001#seq">
                        <nucleotides>gtggacggtcgcaaaccatccggcccggtacaaatcggcgcggcgctgggtgatgacctggtggagaagttgaaggccgcgcaggccgcccagcggcaacgcatcgaggcagaagcacgccccggtgaatcgtggcaagcggccgctgatcgaatccgcaaagaatcccggcaaccgccggcagccggtgcgccgtcgattaggaagccgcccaagggcgacgagcaaccagattttttcgttccgatgctctatgacgtgggcacccgcgatagtcgcagcatcatggacgtggccgttttccgtctgtcgaagcgtgaccgacgagctggcgaggtgatccgctacgagcttccagacgggcacgtagaggtttccgcagggccggccggcatggccagtgtgtgggattacgacctggtactgatggcggtttcccatctaaccgaatccatgaaccgataccgggaagggaagggagacaagcccggccgcgtgttccgtccacacgttgcggacgtactcaagttctgccggcgagccgatggcggaaagcagaaagacgacctggtagaaacctgcattcggttaaacaccacgcacgttgccatgcagcgtacgaagaaggccaagaacggccgcctggtgacggtatccgagggtgaagccttgattagccgctacaagatcgtaaagagcgaaaccgggcggccggagtacatcgagatcgagctagctgattggatgtaccgcgagatcacagaaggcaagaacccggacgtgctgacggttcaccccgattactttttgatcgatcccggcatcggccgttttctctaccgcctggcacgccgcgccgcaggcaaggcagaagccagatggttgttcaagacgatctacgaacgcagtggcagcgccggagagttcaagaagttctgtttcaccgtgcgcaagctgatcgggtcaaatgacctgccggagtacgatttgaaggaggaggcggggcaggctggcccgatcctagtcatgcgctaccgcaacctgatcgagggcgaagcatccgccggttcctaa</nucleotides>
                    </DnaSequence>
                </dnaSequence>
            </DnaComponent>
        </component>
        <component>
            <DnaComponent ns2:about="http://genocad.org/SBOL/doi:10.6084/m9.figshare.1159038/Part:pVS1_RepA-002">
                <ns2:type ns2:resource="so:0000316"/>
                <displayId>pVS1_RepA-002</displayId>
                <name>pVS1 RepA-002</name>
                <description></description>
                <dnaSequence>
                    <DnaSequence ns2:about="http://genocad.org/SBOL/doi:10.6084/m9.figshare.1159038/Part:pVS1_RepA-002#seq">
                        <nucleotides>gtgagcggtcgcaaaccatccggcccggtacaaatcggcgcggcgctgggtgatgacctggtggagaagttgaaggccgcgcaggccgcccagcggcaacgcatcgaggcagaagcacgccccggtgaatcgtggcaagcggccgctgatcgaatccgcaaagaatcccggcaaccgccggcagccggtgcgccgtcgattaggaagccgcccaagggcgacgagcaaccagattttttcgttccgatgctctatgacgtgggcacccgcgatagtcgcagcatcatggacgtggccgttttccgtctgtcgaagcgtgaccgacgagctggcgaggtgatccgctacgagcttccagacgggcacgtagaggtttccgcagggccggccggcatggccagtgtgtgggattacgacctggtactgatggcggtttcccatctaaccgaatccatgaaccgataccgggaagggaagggagacaagcccggccgcgtgttccgtccacacgttgcggacgtactcaagttctgccggcgagccgatggcggaaagcagaaagacgacctggtagaaacctgcattcggttaaacaccacgcacgttgccatgcagcgtacgaagaaggccaagaacggccgcctggtgacggtatccgagggtgaagccttgattagccgctacaagatcgtaaagagcgaaaccgggcggccggagtacatcgagatcgagctagctgattggatgtaccgcgagatcacagaaggcaagaacccggacgtgctgacggttcaccccgattactttttgatcgatcccggcatcggccgttttctctaccgcctggcacgccgcgccgcaggcaaggcagaagccagatggttgttcaagacgatctacgaacgcagtggcagcgccggagagttcaagaagttctgtttcaccgtgcgcaagctgatcgggtcaaatgacctgccggagtacgatttgaaggaggaggcggggcaggctggcccgatcctagtcatgcgctaccgcaacctgatcgagggcgaagcatccgccggttcctaa</nucleotides>
                    </DnaSequence>
                </dnaSequence>
            </DnaComponent>
        </component>
        <component>
            <DnaComponent ns2:about="http://genocad.org/SBOL/doi:10.6084/m9.figshare.1159038/Part:pVS1_StaA">
                <ns2:type ns2:resource="so:0000316"/>
                <displayId>pVS1_StaA</displayId>
                <name>pVS1 StaA</name>
                <description></description>
                <dnaSequence>
                    <DnaSequence ns2:about="http://genocad.org/SBOL/doi:10.6084/m9.figshare.1159038/Part:pVS1_StaA#seq">
                        <nucleotides>atgaaggttatcgctgtacttaaccagaaaggcgggtcaggcaagacgaccatcgcaacccatctagcccgcgccctgcaactcgccggggccgatgttctgttagtcgattccgatccccagggcagtgcccgcgattgggcggccgtgcgggaagatcaaccgctaaccgttgtcggcatcgaccgcccgacgattgaccgcgacgtgaaggccatcggccggcgcgacttcgtagtgatcgacggagcgccccaggcggcggacttggctgtgtccgcgatcaaggcagccgacttcgtgctgattccggtgcagccaagcccttacgacatatgggccaccgccgacctggtggagctggttaagcagcgcattgaggtcacggatggaaggctacaagcggcctttgtcgtgtcgcgggcgatcaaaggcacgcgcatcggcggtgaggttgccgaggcgctggccgggtacgagctgcccattcttgagtcccgtatcacgcagcgcgtgagctacccaggcactgccgccgccggcacaaccgttcttgaatcagaacccgagggcgacgctgcccgcgaggtccaggcgctggccgctgaaattaaatcaaaactcatttga</nucleotides>
                    </DnaSequence>
                </dnaSequence>
            </DnaComponent>
        </component>
        <component>
            <DnaComponent ns2:about="http://genocad.org/SBOL/doi:10.6084/m9.figshare.1159038/Part:RB_T-DNA_repeat-001">
                <ns2:type ns2:resource="SO:0000001"/>
                <displayId>RB_T-DNA_repeat-001</displayId>
                <name>RB T-DNA repeat-001</name>
                <description>right border repeat from nopaline C58 T-DNA</description>
                <dnaSequence>
                    <DnaSequence ns2:about="http://genocad.org/SBOL/doi:10.6084/m9.figshare.1159038/Part:RB_T-DNA_repeat-001#seq">
                        <nucleotides>gtttacccgccaatatatcctgtca</nucleotides>
                    </DnaSequence>
                </dnaSequence>
            </DnaComponent>
        </component>
        <component>
            <DnaComponent ns2:about="http://genocad.org/SBOL/doi:10.6084/m9.figshare.1159038/Part:RB_T-DNA_repeat-002">
                <ns2:type ns2:resource="SO:0000001"/>
                <displayId>RB_T-DNA_repeat-002</displayId>
                <name>RB T-DNA repeat-002</name>
                <description>right border repeat from nopaline C58 T-DNA</description>
                <dnaSequence>
                    <DnaSequence ns2:about="http://genocad.org/SBOL/doi:10.6084/m9.figshare.1159038/Part:RB_T-DNA_repeat-002#seq">
                        <nucleotides>tgacaggatatattggcgggtaaac</nucleotides>
                    </DnaSequence>
                </dnaSequence>
            </DnaComponent>
        </component>
        <component>
            <DnaComponent ns2:about="http://genocad.org/SBOL/doi:10.6084/m9.figshare.1159038/Part:RepA-001">
                <ns2:type ns2:resource="so:0000316"/>
                <displayId>RepA-001</displayId>
                <name>RepA-001</name>
                <description></description>
                <dnaSequence>
                    <DnaSequence ns2:about="http://genocad.org/SBOL/doi:10.6084/m9.figshare.1159038/Part:RepA-001#seq">
                        <nucleotides>atgcctaagaacaacaaagcccccggccatcgtatcaacgagatcatcaagacgagcctcgcgctcgaaatggaggatgcccgcgaagctggcttagtcggctacatggcccgttgccttgtgcaagcgaccatgccccacaccgaccccaagaccagctactttgagcgcaccaatggcatcgtcaccttgtcgatcatgggcaagccgagcatcggcctgccctacggttctatgccgcgcaccttgcttgcttggatatgcaccgaggccgtgcgaacgaaagaccccgtgttgaaccttggccggtcgcaatcggaatttctacaaaggctcggaatgcacaccgatggccgttacacggccacccttcgcaatcaggcgcaacgcctgttttcatccatgatttcgcttgccggcgagcaaggcaatgacttcggcattgagaacgtcgtcattgccaagcgcgcttttctattctggaatcccaagcggccagaagatcgggcgctatgggatagcaccctcaccctcacaggcgatttcttcgaggaagtcacccgctcaccggttcctatccgaatcgactacctgcacgccttgcggcagtctccgcttgcgatggacatttacacgtggctgacctatcgcgtgttcctgttgcgggccaagggccgccccttcgtgcaaatcccttgggtcgccctgcaagcgcaattcggctcatcctatggcagccgcgcacgcaactcgcccgaactggacgataaggcccgagagcgggcagagcgggcagcactcgccagcttcaaatacaacttcaaaaagcgcctacgcgaagtgttgattgtctatcccgaggcaagcgactgcatcgaagatgacggcgaatgcctgcgcatcaaatccacacgcctgcatgtcacccgcgcacccggcaagggcgctcgcatcggcccccctccgacttga</nucleotides>
                    </DnaSequence>
                </dnaSequence>
            </DnaComponent>
        </component>
        <component>
            <DnaComponent ns2:about="http://genocad.org/SBOL/doi:10.6084/m9.figshare.1159038/Part:SmR-001">
                <ns2:type ns2:resource="so:0000316"/>
                <displayId>SmR-001</displayId>
                <name>SmR-001</name>
                <description>confers resistance to spectinomycin and streptomycin</description>
                <dnaSequence>
                    <DnaSequence ns2:about="http://genocad.org/SBOL/doi:10.6084/m9.figshare.1159038/Part:SmR-001#seq">
                        <nucleotides>atgagggaagcggtgatcgccgaagtatcgactcaactatcagaggtagttggcgtcatcgagcgccatctcgaaccgacgttgctggccgtacatttgtacggctccgcagtggatggcggcctgaagccacacagtgatattgatttgctggttacggtgaccgtaaggcttgatgaaacaacgcggcgagctttgatcaacgaccttttggaaacttcggcttcccctggagagagcgagattctccgcgctgtagaagtcaccattgttgtgcacgacgacatcattccgtggcgttatccagctaagcgcgaactgcaatttggagaatggcagcgcaatgacattcttgcaggtatcttcgagccagccacgatcgacattgatctggctatcttgctgacaaaagcaagagaacatagcgttgccttggtaggtccagcggcggaggaactctttgatccggttcctgaacaggatctatttgaggcgctaaatgaaaccttaacgctatggaactcgccgcccgactgggctggcgatgagcgaaatgtagtgcttacgttgtcccgcatttggtacagcgcagtaaccggcaaaatcgcgccgaaggatgtcgctgccgactgggcaatggagcgcctgccggcccagtatcagcccgtcatacttgaagctaggcaggcttatcttggacaagaagatcgcttggcctcgcgcgcagatcagttggaagaatttgttcactacgtgaaaggcgagatcaccaaggtagtcggcaaataa</nucleotides>
                    </DnaSequence>
                </dnaSequence>
            </DnaComponent>
        </component>
        <component>
            <DnaComponent ns2:about="http://genocad.org/SBOL/doi:10.6084/m9.figshare.1159038/Part:SmR-002">
                <ns2:type ns2:resource="so:0000316"/>
                <displayId>SmR-002</displayId>
                <name>SmR-002</name>
                <description>confers resistance to spectinomycin and streptomycin</description>
                <dnaSequence>
                    <DnaSequence ns2:about="http://genocad.org/SBOL/doi:10.6084/m9.figshare.1159038/Part:SmR-002#seq">
                        <nucleotides>atgggggaagcggtgatcgccgaagtatcgactcaactatcagaggtagttggcgtcatcgagcgccatctcgaaccgacgttgctggccgtacatttgtacggctccgcagtggatggcggcctgaagccacacagtgatattgatttgctggttacggtgaccgtaaggcttgatgaaacaacgcggcgagctttgatcaacgaccttttggaaacttcggcttcccctggagagagcgagattctccgcgctgtagaagtcaccattgttgtgcacgacgacatcattccgtggcgttatccagctaagcgcgaactgcaatttggagaatggcagcgcaatgacattcttgcaggtatcttcgagccagccacgatcgacattgatctggctatcttgctgacaaaagcaagagaacatagcgttgccttggtaggtccagcggcggaggaactctttgatccggttcctgaacaggatctatttgaggcgctaaatgaaaccttaacgctatggaactcgccgcccgactgggctggcgatgagcgaaatgtagtgcttacgttgtcccgcatttggtacagcgcagtaaccggcaaaatcgcgccgaaggatgtcgctgccgactgggcaatggagcgcctgccggcccagtatcagcccgtcatacttgaagctagacaggcttatcttggacaagaagaagatcgcttggcctcgcgcgcagatcagttggaagaatttgtccactacgtgaaaggcgagatcaccaaggtagtcggcaaataa</nucleotides>
                    </DnaSequence>
                </dnaSequence>
            </DnaComponent>
        </component>
        <component>
            <DnaComponent ns2:about="http://genocad.org/SBOL/doi:10.6084/m9.figshare.1159038/Part:SP6_promoter">
                <ns2:type ns2:resource="so:0000167"/>
                <displayId>SP6_promoter</displayId>
                <name>SP6 promoter</name>
                <description>promoter for bacteriophage SP6 RNA polymerase</description>
                <dnaSequence>
                    <DnaSequence ns2:about="http://genocad.org/SBOL/doi:10.6084/m9.figshare.1159038/Part:SP6_promoter#seq">
                        <nucleotides>atttaggtgacactataga</nucleotides>
                    </DnaSequence>
                </dnaSequence>
            </DnaComponent>
        </component>
        <component>
            <DnaComponent ns2:about="http://genocad.org/SBOL/doi:10.6084/m9.figshare.1159038/Part:streptothricin_acetyltransferase">
                <ns2:type ns2:resource="so:0000316"/>
                <displayId>streptothricin_acetyltransferase</displayId>
                <name>streptothricin acetyltransferase</name>
                <description></description>
                <dnaSequence>
                    <DnaSequence ns2:about="http://genocad.org/SBOL/doi:10.6084/m9.figshare.1159038/Part:streptothricin_acetyltransferase#seq">
                        <nucleotides>atgaagatttcggtgatccctgagcaggtggcggaaacattggatgctgagaaccatttcattgttcgtgaagtgttcgatgtgcacctatccgaccaaggctttgaactatctaccagaagtgtgagcccctaccggaaggattacatctcggatgatgactctgatgaagactctgcttgctatggcgcattcatcgaccaagagcttgtcgggaagattgaactcaactcaacatggaacgatctagcctctatcgaacacattgttgtgtcgcacacgcaccgaggcaaaggagtcgcgcacagtctcatcgaatttgcgaaaaagtgggcactaagcagacagctccttggcatacgattagagacacaaacgaacaatgtacctgcctgcaatttgtacgcaaaatgtggctttactctcggcggcattgacctgttcacgtataaaactagacctcaagtctcgaacgaaacagcgatgtactggtactggttctcgggagcacaggatgacgcctaa</nucleotides>
                    </DnaSequence>
                </dnaSequence>
            </DnaComponent>
        </component>
        <component>
            <DnaComponent ns2:about="http://genocad.org/SBOL/doi:10.6084/m9.figshare.1159038/Part:T3_promoter-001">
                <ns2:type ns2:resource="so:0000167"/>
                <displayId>T3_promoter-001</displayId>
                <name>T3 promoter-001</name>
                <description>promoter for bacteriophage T3 RNA polymerase</description>
                <dnaSequence>
                    <DnaSequence ns2:about="http://genocad.org/SBOL/doi:10.6084/m9.figshare.1159038/Part:T3_promoter-001#seq">
                        <nucleotides>aattaaccctcactaaagg</nucleotides>
                    </DnaSequence>
                </dnaSequence>
            </DnaComponent>
        </component>
        <component>
            <DnaComponent ns2:about="http://genocad.org/SBOL/doi:10.6084/m9.figshare.1159038/Part:T7_promoter">
                <ns2:type ns2:resource="so:0000167"/>
                <displayId>T7_promoter</displayId>
                <name>T7 promoter</name>
                <description>promoter for bacteriophage T7 RNA polymerase</description>
                <dnaSequence>
                    <DnaSequence ns2:about="http://genocad.org/SBOL/doi:10.6084/m9.figshare.1159038/Part:T7_promoter#seq">
                        <nucleotides>taatacgactcactatagg</nucleotides>
                    </DnaSequence>
                </dnaSequence>
            </DnaComponent>
        </component>
        <component>
            <DnaComponent ns2:about="http://genocad.org/SBOL/doi:10.6084/m9.figshare.1159038/Part:TcR-002">
                <ns2:type ns2:resource="so:0000316"/>
                <displayId>TcR-002</displayId>
                <name>TcR-002</name>
                <description>confers resistance to tetracycline</description>
                <dnaSequence>
                    <DnaSequence ns2:about="http://genocad.org/SBOL/doi:10.6084/m9.figshare.1159038/Part:TcR-002#seq">
                        <nucleotides>gtgaaacccaacatacccctgatcgtaattctgagcactgtcgcgctcgacgctgtcggcatcggcctgattatgccggtgctgccgggcctcctgcgcgatctggttcactcgaacgacgtcaccgcccactatggcattctgctggcgctgtatgcgttggtgcaatttgcctgcgcacctgtgctgggcgcgctgtcggatcgtttcgggcggcggccaatcttgctcgtctcgctggccggcgccactgtcgactacgccatcatggcgacagcgcctttcctttgggttctctatatcgggcggatcgtggccggcatcaccggggcgactggggcggtagccggcgcttatattgccgatatcactgatggcgatgagcgcgcgcggcacttcggcttcatgagcgcctgtttcgggttcgggatggtcgcgggacctgtgctcggtgggctgatgggcggtttctccccccacgctccgttcttcgccgcggcagccttgaacggcctcaatttcctgacgggctgtttccttttgccggagtcgcacaaaggcgaacgccggccgttacgccgggaggctctcaacccgctcgcttcgttccggtgggcccggggcatgaccgtcgtcgccgccctgatggcggtcttcttcatcatgcaacttgtcggacaggtgccggccgcgctttgggtcattttcggcgaggatcgctttcactgggacgcgaccacgatcggcatttcgcttgccgcatttggcattctgcattcactcgcccaggcaatgatcaccggccctgtagccgcccggctcggcgaaaggcgggcactcatgctcggaatgattgccgacggcacaggctacatcctgcttgccttcgcgacacggggatggatggcgttcccgatcatggtcctgcttgcttcgggtggcatcggaatgccggcgctgcaagcaatgttgtccaggcaggtggatgaggaacgtcaggggcagctgcaaggctcactggcggcgctcaccagcctgacctcgatcgtcggacccctcctcttcacggcgatctatgcggcttctataacaacgtggaacgggtgggcatggattgcaggcgctgccctctacttgctctgcctgccggcgctgcgtcgcgggctttggagcggcgcagggcaacgagccgatcgctga</nucleotides>
                    </DnaSequence>
                </dnaSequence>
            </DnaComponent>
        </component>
        <component>
            <DnaComponent ns2:about="http://genocad.org/SBOL/doi:10.6084/m9.figshare.1159038/Part:TcR-003">
                <ns2:type ns2:resource="so:0000316"/>
                <displayId>TcR-003</displayId>
                <name>TcR-003</name>
                <description>confers resistance to tetracycline</description>
                <dnaSequence>
                    <DnaSequence ns2:about="http://genocad.org/SBOL/doi:10.6084/m9.figshare.1159038/Part:TcR-003#seq">
                        <nucleotides>atgaaacccaacatacccctgatcgtaattctgagcactgtcgcgctcgacgctgtcggcatcggcctgattatgccggtgctgccgggcctcctgcgcgatctggttcactcgaacgacgtcaccgcccactatggcattctgctggcgctgtatgcgttggtgcaatttgcctgcgcacctgtgctgggcgcgctgtcggatcgtttcgggcggcggccaatcttgctcgtctcgctggccggcgccactgtcgactacgccatcatggcgacagcgcctttcctttgggttctctatatcgggcggatcgtggccggcatcaccggggcgactggggcggtagccggcgcttatattgccgatatcactgatggcgatgagcgcgcgcggcacttcggcttcatgagcgcctgtttcgggttcgggatggtcgcgggacctgtgctcggtgggctgatgggcggtttctccccccacgctccgttcttcgccgcggcagccttgaacggcctcaatttcctgacgggctgtttccttttgccggagtcgcacaaaggcgaacgccggccgttacgccgggaggctctcaacccgctcgcttcgttccggtgggcccggggcatgaccgtcgtcgccgccctgatggcggtcttcttcatcatgcaacttgtcggacaggtgccggccgcgctttgggtcattttcggcgaggatcgctttcactgggacgcgaccacgatcggcatttcgcttgccgcatttggcattctgcattcactcgcccaggcaatgatcaccggccctgtagccgcccggctcggcgaaaggcgggcactcatgctcggaatgattgccgacggcacaggctacatcctgcttgccttcgcgacacggggatggatggcgttcccgatcatggtcctgcttgcttcgggtggcatcggaatgccggcgctgcaagcaatgttgtccaggcaggtggatgaggaacgtcaggggcagctgcaaggctcactggcggcgctcaccagcctgacctcgatcgtcggacccctcctcttcacggcgatctatgcggcttctataacaacgtggaacgggtgggcatggattgcaggcgctgccctctacttgctctgcctgccggcgctgcgtcgcgggctttggagcggcgcagggcaacgagccgatcgctga</nucleotides>
                    </DnaSequence>
                </dnaSequence>
            </DnaComponent>
        </component>
        <component>
            <DnaComponent ns2:about="http://genocad.org/SBOL/doi:10.6084/m9.figshare.1159038/Part:TcR-004">
                <ns2:type ns2:resource="so:0000316"/>
                <displayId>TcR-004</displayId>
                <name>TcR-004</name>
                <description>confers resistance to tetracycline</description>
                <dnaSequence>
                    <DnaSequence ns2:about="http://genocad.org/SBOL/doi:10.6084/m9.figshare.1159038/Part:TcR-004#seq">
                        <nucleotides>atgaaatctaacaatgcgctcatcgtcatcctcggcaccgtcaccctggatgctgtaggcataggcttggttatgccggtactgccgggcctcttgcgggatatcgtccattccgacagcatcgccagtcactatggcgtgctgctagcgctatatgcgttgatgcaatttctatgcgcacccgttctcggagcactgtccgaccgctttggccgccgcccagtcctgctcgcttcgctacttggagccactatcgactacgcgatcatggcgaccacacccgtcctgtggattctctacgccggacgcatcgtggccggcatcaccggcgccacaggtgcggttgctggcgcctatatcgccgacatcaccgatggggaagatcgggctcgccacttcgggctcatgagcgcttgtttcggcgtgggtatggtggcaggccccgtggccgggggactgttgggcgccatctccttacatgcaccattccttgcggcggcggtgctcaacggcctcaacctactactgggctgcttcctaatgcaggagtcgcataagggagagcgccgaccgatgcccttgagagccttcaacccagtcagctccttccggtgggcgcggggcatgactatcgtcgccgcacttatgactgtcttctttatcatgcaactcgtaggacaggtgccggcagcgctctgggtcattttcggcgaggaccgctttcgctggagcgcgacgatgatcggcctgtcgcttgcggtattcggaatcttgcacgccctcgctcaagccttcgtcactggtcccgccaccaaacgtttcggcgagaagcaggccattatcgccggcatggcggccgacgcgctgggctacgtcttgctggcgttcgcgacgcgaggctggatggccttccccattatgattcttctcgcttccggcggcatcgggatgcccgcgttgcaggccatgctgtccaggcaggtagatgacgaccatcagggacagcttcaaggatcgctcgcggctcttaccagcctaacttcgatcactggaccgctgatcgtcacggcgatttatgccgcctcggcgagcacatggaacgggttggcatggattgtaggcgccgccctataccttgtctgcctccccgcgttgcgtcgcggtgcatggagccgggccacctcgacctga</nucleotides>
                    </DnaSequence>
                </dnaSequence>
            </DnaComponent>
        </component>
        <component>
            <DnaComponent ns2:about="http://genocad.org/SBOL/doi:10.6084/m9.figshare.1159038/Part:tet_promoter-002">
                <ns2:type ns2:resource="so:0000167"/>
                <displayId>tet_promoter-002</displayId>
                <name>tet promoter-002</name>
                <description>E. coli promoter for tetracycline efflux protein gene</description>
                <dnaSequence>
                    <DnaSequence ns2:about="http://genocad.org/SBOL/doi:10.6084/m9.figshare.1159038/Part:tet_promoter-002#seq">
                        <nucleotides>ttgacagcttatcatcgattagctttaat</nucleotides>
                    </DnaSequence>
                </dnaSequence>
            </DnaComponent>
        </component>
        <component>
            <DnaComponent ns2:about="http://genocad.org/SBOL/doi:10.6084/m9.figshare.1159038/Part:TetR-001">
                <ns2:type ns2:resource="so:0000316"/>
                <displayId>TetR-001</displayId>
                <name>TetR-001</name>
                <description></description>
                <dnaSequence>
                    <DnaSequence ns2:about="http://genocad.org/SBOL/doi:10.6084/m9.figshare.1159038/Part:TetR-001#seq">
                        <nucleotides>atgacaaagttgcagccgaatacagtgatccgtgccgccctggacctgttgaacgaggtcggcgtagacggtctgacgacacgcaaactggcggaacggttgggggttcagcagccggcgctttactggcacttcaggaacaagcgggcgctgctcgacgcactggccgaagccatgctggcggagaatcatacgcattcggtgccgagagccgacgacgactggcgctcatttctgatcgggaatgcccgcagcttcaggcaggcgctgctcgcctaccgcgatggcgcgcgcatccatgccggcacgcgaccgggcgcaccgcagatggaaacggccgacgcgcagcttcgcttcctctgcgaggcgggtttttcggccggggacgccgtcaatgcgctgatgacaatcagctacttcactgttggggccgtgcttgaggagcaggccggcgacagcgatgccggcgagcgcggcggcaccgttgaacaggctccgctctcgccgctgttgcgggccgcgatagacgccttcgacgaagccggtccggacgcagcgttcgagcagggactcgcggtgattgtcgatggattggcgaaaaggaggctcgttgtcaggaacgttgaaggaccgagaaagggtgacgattga</nucleotides>
                    </DnaSequence>
                </dnaSequence>
            </DnaComponent>
        </component>
        <component>
            <DnaComponent ns2:about="http://genocad.org/SBOL/doi:10.6084/m9.figshare.1159038/Part:TEV_Site-010">
                <ns2:type ns2:resource="so:0000316"/>
                <displayId>TEV_Site-010</displayId>
                <name>TEV Site-010</name>
                <description></description>
                <dnaSequence>
                    <DnaSequence ns2:about="http://genocad.org/SBOL/doi:10.6084/m9.figshare.1159038/Part:TEV_Site-010#seq">
                        <nucleotides>gagaatttgtattttcagggt</nucleotides>
                    </DnaSequence>
                </dnaSequence>
            </DnaComponent>
        </component>
        <component>
            <DnaComponent ns2:about="http://genocad.org/SBOL/doi:10.6084/m9.figshare.1159038/Part:TMV_Omega">
                <ns2:type ns2:resource="SO:0000001"/>
                <displayId>TMV_Omega</displayId>
                <name>TMV Omega</name>
                <description>translational enhancer from the tobacco mosaic virus 5'-leader sequence (Gallie et al., 1988)</description>
                <dnaSequence>
                    <DnaSequence ns2:about="http://genocad.org/SBOL/doi:10.6084/m9.figshare.1159038/Part:TMV_Omega#seq">
                        <nucleotides>acaattaccaacaacaacaaacaacaaacaacattacaattacatttacaattac</nucleotides>
                    </DnaSequence>
                </dnaSequence>
            </DnaComponent>
        </component>
        <component>
            <DnaComponent ns2:about="http://genocad.org/SBOL/doi:10.6084/m9.figshare.1159038/Part:traJ">
                <ns2:type ns2:resource="so:0000316"/>
                <displayId>traJ</displayId>
                <name>traJ</name>
                <description></description>
                <dnaSequence>
                    <DnaSequence ns2:about="http://genocad.org/SBOL/doi:10.6084/m9.figshare.1159038/Part:traJ#seq">
                        <nucleotides>atggctgatgaaaccaagccaaccaggaagggcagcccacctatcaaggtgtactgccttccagacgaacgaagagcgattgaggaaaaggcggcggcggccggcatgagcctgtcggcctacctgctggccgtcggccagggctacaaaatcacgggcgtcgtggactatgagcacgtccgcgagctggcccgcatcaatggcgacctgggccgcctgggcggcctgctgaaactctggctcaccgacgacccgcgcacggcgcggttcggtgatgccacgatcctcgccctgctggcgaagatcgaagagaagcaggacgagcttggcaaggtcatgatgggcgtggtccgcccgagggcagagccatga</nucleotides>
                    </DnaSequence>
                </dnaSequence>
            </DnaComponent>
        </component>
        <component>
            <DnaComponent ns2:about="http://genocad.org/SBOL/doi:10.6084/m9.figshare.1159038/Part:trfA-001">
                <ns2:type ns2:resource="so:0000316"/>
                <displayId>trfA-001</displayId>
                <name>trfA-001</name>
                <description></description>
                <dnaSequence>
                    <DnaSequence ns2:about="http://genocad.org/SBOL/doi:10.6084/m9.figshare.1159038/Part:trfA-001#seq">
                        <nucleotides>atgaatcggacgtttgaccggaaggcatacaggcaagaactgatcgacgcggggttttccgccgaggatgccgaaaccatcgcaagccgcaccgtcatgcgtgcgccccgcgaaaccttccagtccgtcggctcgatggtccagcaagctacggccaagatcgagcgcgacagcgtgcaactggctccccctgccctgcccgcgccatcggccgccgtggagcgttcgcgtcgtctcgaacaggaggcggcaggtttggcgaagtcgatgaccatcgacacgcgaggaactatgacgaccaagaagcgaaaaaccgccggcgaggacctggcaaaacaggtcagcgaggccaagcaggccgcgttgctgaaacacacgaagcagcagatcaaggaaatgcagctttccttgttcgatattgcgccgtggccggacacgatgcgagcgatgccaaacgacacggcccgctctgccctgttcaccacgcgcaacaagaaaatcccgcgcgaggcgctgcaaaacaaggtcattttccacgtcaacaaggacgtgaagatcacctacaccggcgtcgagctgcgggccgacgatgacgaactggtgtggcagcaggtgttggagtacgcgaagcgcacccctatcggcgagccgatcaccttcacgttctacgagctttgccaggacctgggctggtcgatcaatggccggtattacacgaaggccgaggaatgcctgtcgcgcctacaggcgacggcgatgggcttcacgtccgaccgcgttgggcacctggaatcggtgtcgctgctgcaccgcttccgcgtcctggaccgtggcaagaaaacgtcccgttgccaggtcctgatcgacgaggaaatcgtcgtgctgtttgctggcgaccactacacgaaattcatatgggagaagtaccgcaagctgtcgccgacggcccgacggatgttcgactatttcagctcgcaccgggagccgtacccgctcaagctggaaaccttccgcctcatgtgcggatcggattccacccgcgtgaagaagtggcgcgagcaggtcggcgaagcctgcgaagagttgcgaggcagcggcctggtggaacacgcctgggtcaatgatgacctggtgcattgcaaacgctag</nucleotides>
                    </DnaSequence>
                </dnaSequence>
            </DnaComponent>
        </component>
        <component>
            <DnaComponent ns2:about="http://genocad.org/SBOL/doi:10.6084/m9.figshare.1159038/Part:virA">
                <ns2:type ns2:resource="so:0000316"/>
                <displayId>virA</displayId>
                <name>virA</name>
                <description>sensory component of two-component signal transduction system</description>
                <dnaSequence>
                    <DnaSequence ns2:about="http://genocad.org/SBOL/doi:10.6084/m9.figshare.1159038/Part:virA#seq">
                        <nucleotides>atgaacggaaggtattcaccgacgcggcaggattttaagacaggcgcgaagccttggtctatattagcccttatcgttgccgcaatgattttcgcgttcatggcggttgcgtcctggcaggacaatgggactacccaggcaatccttagccaaatacgatcgattaacgctgacagcgcctcactgcagcgcgatgtactccgcgctcacacgggcaccgtggcgaactaccgccccattatctccaggctgggagctctgcggaagaatctggaagatttgaagcaattatttaggcaatctcatattgtaagtgagagcaatgctgctcaactgctacgccggctagaagtgtctctaaattcggctgacgcggcggtcgccgcctttggtgcgcaaaatgtccgcctgcaagattcgctggccagtttcactcgtgctttaagcaatcttccaggaaaggcctcaagcgatcagactttagaaaaaccaacagaattggctagcatgatgctccaatttcttcggcaaccaagcccggctatttcattcgagatcagccttgaactagagaggctccaaaaacaacgcggtcttgatgaagctcccgtgcgcatactttcgcgtgaaggtcccattatcttatcgcttttgccacaggtgaacgatctggtgaacatgattcagacgtctgacaccgcagaaattgcggaaatgttgcagcgtgagtgtttggaggtctatagcttgaaaaatgtggaggagcggagcgcacgtatctttcttgggtccgcttcagtgggtctttgcctgtacatcatcaccttagtctataggctacgcaaaaaaaccgattggttagcgcggcgtttagattacgaagagctaatcaaagagatcggagtatgttttgaaggtgaggcggccactacgtcgtccgcgcaagctgcacttggtattattcagcgcttctttgatgccgatacgtgcgcgttagctctagtggaccatgaccgtaggtgggctgtcgaaacattcggtgcgaagcacccaaaacccgtgtgggacgacagggtgctacgcgaaatagtctctcgtaccaaagcgaacgaacgggcgacggtattccgcatcgtatcgacgcaaaaaatcgtacatttgcctcccgaaattccaggtctttcgatactactggctcacaaatccacagataaactaattgcggtttgttcactgggttaccaaagctatcgccctcgaccttgccaaggcgaaattcagcttcttgaactcgccaccgcctgcctctgtcactatatcgatgttcggcgtaagcagaccgaatgcgacgttttggccagacgattggagcatgcgcaacgccttgaggcagttggtacacttgccggcggaatagcacatgaatttaataacattttggggtcaatcctcgggcacgcagaattggcccaaaactcggtgtctcgaacatctgtcacccgaagatacattgactatatcatttcgtcaggcgacagagccatgctcattatcgatcagatcttgacgctgagccgaaaacaagagcgcgtgatcaagccatttagtgtctcagagcttgtgaccgaaatcgctcccttgctacgtatggctcttcccccaaccatcgagcttagtttcagatttgatcaaatgcagagcgtgatcgaaggaagcccgcttgaacttcaacaggtactaattaacctctgcaagaatgcttcccaagccatgactgcaaatggtcaaatcgacatcttcgtcggccaagcttatttaccagctaagaaaattctggcgcatggtgttatgccacctggcgactatgttctactatctgtcagcgacaatggtggaggcatttcagaggctgtgctaccctacatttttgaacccttctttacgacacgtgctcgcaacggtggaacgggtctcggcctcgcttctgtgcatggtcatatcagcgcgtttgcaggttacatcgacgttagttcaactgttgggcatgggacgcgctttgacatttatctccctccgtcttctaaggagcccgtcaatcccgacagctttttcggccgcaataaggcaccgcgtggaaacggggagattgtggcacttgttgagcccgatgacctcctgcgggaggcgtatgaagacaagatcgccgctctgggatatgagccggtcggttttcgtacctttagtgaaattcgcgattggatttcaaaaggcaatgaagccgatctggtcatggtcgaccaagcgtctcttcctgaagatcaaagtcctaattccgtggatttagtgctcaagaccgcctccatcatcattggcggaaatgatctcaaaatgcccctttcaagggagaatgcgaccagggacctttatctgccgaagccgatatcgtccagaactatggcgcatgcaatcctaaccaaaatcaagacgtag</nucleotides>
                    </DnaSequence>
                </dnaSequence>
            </DnaComponent>
        </component>
        <component>
            <DnaComponent ns2:about="http://genocad.org/SBOL/doi:10.6084/m9.figshare.1159038/Part:virB1-001">
                <ns2:type ns2:resource="so:0000316"/>
                <displayId>virB1-001</displayId>
                <name>virB1-001</name>
                <description>T-DNA transfer</description>
                <dnaSequence>
                    <DnaSequence ns2:about="http://genocad.org/SBOL/doi:10.6084/m9.figshare.1159038/Part:virB1-001#seq">
                        <nucleotides>atgcttaagagatcggggtcgctttctcttgccttgatggtctccttctgttcgtcgagccttgccacgccactctcatctgctgagtttgaccatgttgctcgcaagtgtgccccatcagttgcgacatctacgcttgcggcgatagctaaggtggagagtcgctttgatcctttagcgattcatgacaacacgaccggcgaaacgcttcactggcaagatcacagccaagcaacccaagtcgtcaggcaccgtctcgatgcacggcattcgctggatgttggcctcatgcaaataaactctcgaaatttttctatgctcggtctgacacctgacggtgcgctccaggcgtgcacatcattatctgccgctgcaaacatgctgaaaagtcgttatgcaggcggcgaaacgattgacgagaagcaatttgcgcttcgtcgggcgatctccgcttacaacaccggtaatttcatcggcggttttgcaaacggctacgtgcgaaaagttgaaacagctgctcaatcgctggtgcccgcgttaatcgagcctccaaaagacgatcacgaggcgctaaaatccgaagagacgtgggatgtttgggggtcatatcagcgccgctcgcaggaggatggcgctggcggtttaatcgctccgccaccgccacaccaggacaacggcaaatccgcagacgacaatcaagtcttattcgacttatactaa</nucleotides>
                    </DnaSequence>
                </dnaSequence>
            </DnaComponent>
        </component>
        <component>
            <DnaComponent ns2:about="http://genocad.org/SBOL/doi:10.6084/m9.figshare.1159038/Part:virB1-002">
                <ns2:type ns2:resource="so:0000316"/>
                <displayId>virB1-002</displayId>
                <name>virB1-002</name>
                <description>T-DNA transfer</description>
                <dnaSequence>
                    <DnaSequence ns2:about="http://genocad.org/SBOL/doi:10.6084/m9.figshare.1159038/Part:virB1-002#seq">
                        <nucleotides>atgcttaagagatcggggtcgctttctcttgccttgatggtctccttctgttcgtcgagccttgccacgccactctcatctgctgagtttgaccatgttgctcgcaagtgtgccccatcagttgcgacatctacgcttgcggcgatagctaaggtggagagtcgctttgatcctttagcgattcatgacaacacgaccggcgaaacgcttcactggcaagatcacagccaagcaacccaagtcgtcaggcgccgtctcgatgcacggcattcgctggatgttggcctcatgcaaataaactctcgaaatttttctatgctcggtctgacacctgacggtgcgctccaggcgtgcacatcattatctgccgctgcaaacatgctgaaaagtcgttatgcaggcggcgaaacgattgacgagaagcaatttgcgcttcgtcgggcgatctccgcttacaacaccggtaatttcatcggcggttttgcaaacggctacgtgcgaaaagttgaaacagctgctcaatcgctggtgcccgcgttaatcgagcctccaaaagacgatcacgaggcgctaaaatccgaagagacgtgggatgtttgggggtcatatcagcgccgctcgcaggaggatggcgctggcggtttaatcgctccgccaccgccacaccaggacaacggcaaatccgcagacgacaatcaagtcttattcgacttatactaa</nucleotides>
                    </DnaSequence>
                </dnaSequence>
            </DnaComponent>
        </component>
        <component>
            <DnaComponent ns2:about="http://genocad.org/SBOL/doi:10.6084/m9.figshare.1159038/Part:virB10">
                <ns2:type ns2:resource="so:0000316"/>
                <displayId>virB10</displayId>
                <name>virB10</name>
                <description>T-DNA transfer</description>
                <dnaSequence>
                    <DnaSequence ns2:about="http://genocad.org/SBOL/doi:10.6084/m9.figshare.1159038/Part:virB10#seq">
                        <nucleotides>atgaataacgatagtcagcaagcggcacatgaggttgatgcatctggatccctggtctccgacaaacatcgccggcgtctttcggggtctcagaaattgatcgtcggaggtgtcgttctcgcgttatcattaagcctcatttggctaggtgggcgccaaaagaaggtgaatgagaacgcatcgccgtcaactttgatcgcaacaaacaccaagccatttcatccagctccgattgaggtgccgccggatcctccagcggttcaagaggctgttcagcctgctgctcctctaccgccgaggggcgaaccggagcggcatgagccacggccggaagaaacaccgatttttgcatatagcagcggcgatcaaggggtcagcaaacgcgccattcagggcgacacgggccgaagacaagaaggcaagcgtgacgacaactccttgccgaatggcgaagtgtccggcgagaacgatttgtcgatacgtatgaaacccaccgagctgcagcccagcagcgccacgctcttgccgcaccccgattttatggtaacgcaagggacaataattccgtgcatcttgcaaaccgcaatcgacacaaatttggcaggctatgtaaagtgtgtcttgcctcaggatattcgtggaacaacgaacaatatcgtgcttcttgatcgtggcaccaccgttgttggcgaaatacagcgtggcttgcaacagggagatgggcgcgtttttgtgttgtgggatcgcgccgagacacctgaccatgcgatgatctcgttaacatcgccaagcgcggacgaactcggtcgctcaggattgccgggctcggtcgacagccacttctggcagcgttttagcggagctatgctcttgagtgttgttcaaggcgccttccaggcagctagcacctacgccggcagctcgggtggcgggatgagcttcaacagctttcaaaataacggtgagcagacaactgagacagcccttaaggcaaccatcaacataccgccaaccctgaagaagaatcagggtgacaccgtttccattttcgtagcacgggacctcgatttctttggtgtttaccagctccgcctgactggcggcgccacgcgggggaggaaccgccgctcttaa</nucleotides>
                    </DnaSequence>
                </dnaSequence>
            </DnaComponent>
        </component>
        <component>
            <DnaComponent ns2:about="http://genocad.org/SBOL/doi:10.6084/m9.figshare.1159038/Part:virB11">
                <ns2:type ns2:resource="so:0000316"/>
                <displayId>virB11</displayId>
                <name>virB11</name>
                <description>T-DNA transfer</description>
                <dnaSequence>
                    <DnaSequence ns2:about="http://genocad.org/SBOL/doi:10.6084/m9.figshare.1159038/Part:virB11#seq">
                        <nucleotides>atggaagtggatccgcaactacgctttcttctgaagccgattttggaatggctcgatgacccgaagactgaagaaattgcgatcaatcgacctggagaggcatttgtgcgccaagccggcatttttaccaagatgcctttgcccgtctcttatgatgatcttgaagatatcgctattttagcgggcgcgctgagaaagcaggatgtcggaccacgtaaccccctctgcgccactgaacttcctggtggtgaacgactacaaatctgtctgccgccgaccgttccctcgggcaccgtcagcttgaccattcgacggccaagctcgcgtgtttctggtcttaaagaagtctcctcccgttatgatgcttcgaggtggaaccagtggcagacacgaaggaaacgccaaaatcaggatgatgaagctatccttcagcattttgacaacggggatttggaagcgtttctgcacgcatgcgtcgtcagccgactgacgatgttgctatgtggccctaccggaagcggcaagacaacaatgagcaagaccttgatcagcgccatccccccccaggaaaggctaatcaccatagaagatacgctcgaactcgtcattccacacgataatcatgttagactactctactccaagaacggtgctgggctgggtgctgtgagcgccgagcacttgctccaagcaagtctgcgtatgcggccggaccggatattgcttggcgagatgcgcgacgatgcagcatgggcttatctgagtgaagtcgtctcgggacatccgggatcgatttcaacaatacacggcgcgaatccaatccaaggattcaagaaactgttttcccttgtcaaaagtagcgcccaaggtgctagcttggaagatcgcacactgattgacatgctctctacggcgatcgatgtcatcattccattccgtgcctatgaggacgtttatgaagtaggcgagatctggctcgcggcggacgcacgacgccggggcgagaccataggcgatctccttaatcaatag</nucleotides>
                    </DnaSequence>
                </dnaSequence>
            </DnaComponent>
        </component>
        <component>
            <DnaComponent ns2:about="http://genocad.org/SBOL/doi:10.6084/m9.figshare.1159038/Part:virB2">
                <ns2:type ns2:resource="so:0000316"/>
                <displayId>virB2</displayId>
                <name>virB2</name>
                <description>pilin protein precursor</description>
                <dnaSequence>
                    <DnaSequence ns2:about="http://genocad.org/SBOL/doi:10.6084/m9.figshare.1159038/Part:virB2#seq">
                        <nucleotides>atgcgatgctttgagagataccgtttacatctaaatcgcctctcgctctcgaatgcgatgatgcgcgtgatatcgagctgcgccccaagcttgtgcggtgcaattgcatggagcatttcctcatccggacccgccgcagcgcaatctgcgggtggcggcactgaccccgccacaatggttaacaatatatgcacgtttatccttggtccgttcggccagtcactcgctgttctcggcattgtcgctatcgggatctcctggatgttcgggcgggcttcgcttgggctggttgccggcgtcgtcggcggcattgttatcatgtttggggcgagcttcctcggccaaacgctcactggcggtagttga</nucleotides>
                    </DnaSequence>
                </dnaSequence>
            </DnaComponent>
        </component>
        <component>
            <DnaComponent ns2:about="http://genocad.org/SBOL/doi:10.6084/m9.figshare.1159038/Part:virB3">
                <ns2:type ns2:resource="so:0000316"/>
                <displayId>virB3</displayId>
                <name>virB3</name>
                <description>T-DNA transfer</description>
                <dnaSequence>
                    <DnaSequence ns2:about="http://genocad.org/SBOL/doi:10.6084/m9.figshare.1159038/Part:virB3#seq">
                        <nucleotides>atggctgatcgtttggaagaatcgaccctttacctcgcagccacacggcccgcattgtttcttggggtgccactgacattggcagggttattcatgatgttcgccggctttgtcatcgttatcgttcagaacccgctctacgaagtcgttctcgtgccgttatggtttgcagcccggctcatcgtggagcgagactacaatgcggcgagcgtcgtcctgctatttttgcggaccgcgggaagaagcattgatagtgcagtttgggggggcgctactgttagcccaaatccaattagggttcccccacgagggagaggaatggtgtga</nucleotides>
                    </DnaSequence>
                </dnaSequence>
            </DnaComponent>
        </component>
        <component>
            <DnaComponent ns2:about="http://genocad.org/SBOL/doi:10.6084/m9.figshare.1159038/Part:virB4">
                <ns2:type ns2:resource="so:0000316"/>
                <displayId>virB4</displayId>
                <name>virB4</name>
                <description>integral inner membrane ATPase</description>
                <dnaSequence>
                    <DnaSequence ns2:about="http://genocad.org/SBOL/doi:10.6084/m9.figshare.1159038/Part:virB4#seq">
                        <nucleotides>atgctcggcgcgagtggaacgaccgaaagatccggtgagatctatctcccttatattggccacctcagcgaccatatcgtccttcttgaagacggatcgatcatgaccattgcgagaattgatggcgttgcattcgagcttgaggaaactgaaatgcgcaatgcgcgttgtcgtgcgttcaacacgctgttgcgcaatatcgctgatgatcatgtgtcaatatatgctcacctcgtacgtcatgccgacgtgccatcatcggcgccgcgacacttccgtagtgttttcgccgctagcctgaacgaagcttttgaacagcgcgtgctctccggccaactcctccgcaatgaacacttccttacgttgattgtctacccacaggcggctttagggaaggtaaagaggaggttcaccaagctaagcggaaaaagggaaaacgatctcacgggccagatcaggaacatggaagatctttggcatgttgtcgctggctctcttaaagcgtatggcctgcatcgtcttggcatccgcgagaagcagggtgtgctcttcaccgaaattggcgaagcgctacggttgatcatgactggtcggttcacaccggttccggtcgtcagcggctcactcggcgcttcgatttataccgacagagtcatttgcggcaagcgaggactcgagatcagaacgccaaaagacagttacgttggatccatctattcgtttcgcgaataccctgcaaaaacacggccgggcatgctcaacgcgctgctatccctcgattttccacttgttctcacgcagagtttttcgttcctgactcgcccgcaagcgcacgcgaaacttagcctcaaatcgagccagatgctgagttccggcgataaagccgtgactcaaatcggcaaattatccgaggctgaggacgcacttgcgagcaacgaattcgttatgggctcacatcatttgagcctttgcgtctatgcagacgatctcaatagtcttggggacaggggcgcgcgggctcggacacgaatggcggatgcaggtgccgtggttgtccaagaaggtattggtatggaagcggcctattggtcccaattgccggggaattttaagtggcgcacacgccctggcgcaatcacttcacgcaatttcgcagggtttgtctctttcgaaaactttccagagggcgccagctcaggccactggggcaacgcgattgcccgatttcgtaccaatggcggaacgcctttcgactatatcccgcatgagcacgatgttggcatgacggcaatattcgggcctatcgggaggggtaagacgacgctcatgatgtttgttctagccatgctcgaacagagcatggtcgaccgtgcaggtacggtcgtgttctttgacaaggaccggggtggcgaattgctggttcgcgccacaggaggaacatatttggcacttcacagaggcacacccagcgggttggcgccgttgcgtggcctagaaaacacagcagcctcacacgattttctgcgcgaatggatcgtggctctcatcgagagtgatggtcggggtgggatttctccggaagagaaccgccgtctggtccgtggtatccatcgtcagctctcgtttgatccacaaatgcgttcaatcgcggggttacgtgaatttttgttgcatgggcccgccgaaggcgcaggagcgcggctccaacgctggtgccggggccatgcgcttggctgggcatttgacggcgaagttgacgaagtaaagttagatccgtcgattaccggcttcgacatgacgcatcttctcgaatacgaggaagtatgcgctcccgctgcagcatatctcctgcatcggattggagccatgatcgacggccgccgttttgtgatgagctgcgatgagtttcgcgcctatttgttaaaccctaaattttcgactgtcgtcgacaaattcctcctgaccgttcgaaaaaacaacgggatgctaatactggcaacgcagcaaccagagcatgttctggaatcgccgctaggagccagcttggttgcgcaatgtatgacgaagattttctatccatcaccaaccgcagatcgatcggcttatgtcgatggactgaaatgtaccgaaaaggaatttcaggcgatccgtgaagacatgacggtcggcagccgtaagtttcttcttaaacgagaaagtggaagcgtcatctgcgaatttgatctgcgggatatgcgtgaatatgtcgccgtgctttcggggcgtgccaacacggtgcgctttgcaactcgactacgcgaggcacaagaaggcaactcatctggctggctcagcgaattcatggcccgtcaccacgaggcagaagattga</nucleotides>
                    </DnaSequence>
                </dnaSequence>
            </DnaComponent>
        </component>
        <component>
            <DnaComponent ns2:about="http://genocad.org/SBOL/doi:10.6084/m9.figshare.1159038/Part:virB5">
                <ns2:type ns2:resource="so:0000316"/>
                <displayId>virB5</displayId>
                <name>virB5</name>
                <description>T-DNA transfer</description>
                <dnaSequence>
                    <DnaSequence ns2:about="http://genocad.org/SBOL/doi:10.6084/m9.figshare.1159038/Part:virB5#seq">
                        <nucleotides>atgaagacgacgcaacttattgcaacagttttgacctgcagctttctatatattcagcccgcgcgggcgcagtttgttgttagcgacccggcaacggaggctgagacgctcgcgactgcgctcgcgactgcggagaatctcactcagactatagcgatggttacgatgttgacgtcggcctacggcgttactggactactgacttcgctcaaccagaaaaatcagtatccttcgacgaaggacctagacaatgaaatgttttcgccgcgaatgccaatgtcgaccacggcacgtgcgatcaccagcgatacagatcgtgcagtcgtgggtagtgatgctgaagcggacctgttgcgatcgcagatcaccggttccgcaaacagcgctggcattgcggctgacaatctggaaacgatggacaaacgcttgacggcgaatgctgatacgtctgctcagctttcccgatctcgcaatatcatgcaggcaaccgtgaccaatggtttgcttctcaagcagatccatgacgcaatgattcaaaatgtacaggcgacaagcctattaacgatgactaccgcgcaggccggccttcacgaggcggaagaggcggccgctcaacgcaaggagcatcaaaagaccgctgtcatctttggtgccctcccctaa</nucleotides>
                    </DnaSequence>
                </dnaSequence>
            </DnaComponent>
        </component>
        <component>
            <DnaComponent ns2:about="http://genocad.org/SBOL/doi:10.6084/m9.figshare.1159038/Part:virB6">
                <ns2:type ns2:resource="so:0000316"/>
                <displayId>virB6</displayId>
                <name>virB6</name>
                <description>T-DNA transfer</description>
                <dnaSequence>
                    <DnaSequence ns2:about="http://genocad.org/SBOL/doi:10.6084/m9.figshare.1159038/Part:virB6#seq">
                        <nucleotides>atgaatttcacgattccggcgccgtttacggccattcatacgatcttcgatgtagccttcacgacaggcttggactcgatgcttgagactatccaggaggcggtgagtgcgccattgatcgcctgtgtcactctttggattattgttcagggtattttagtcatacgcggcgaagtcgatacccgtagcggtatcactcgggtgatcacggtcaccatcgttgttgctctaattgttgggcaggctaactaccaagactatgtggtttccatcttcgaaaagacggtcccaaactttgttcagcagtttagtgtaaccggcttgcctctgcagactgttccggcacagttggatacaatgttcgccgtgacccaggccgtttttcagaaaatcgcatccgaaatcggtccgatgaacgaccaggacatccttgctttccaaggggcacagtgggtcctttacggcacgctctggtctgccttcggagtttacgacgccgttggaattctcacgaaagtgcttctcgcgatcgggcctctgatcctcgtcggatatatttttgatcgcacgcgggacatcgcagctaagtggatcgggcaacttatcacctacggtctcttgcttctcctcttaaacctcgtggcaacgatcgtcatcctaaccgaagcgactgcgctcacccttatgcttggtgtaatcaccttcgccggtacgaccgcggccaagatcattggtctttacgaactcgatatgttttttctgacaggggatgcgctcattgtcgctttgccggcgatcgccggcaacattggaggcagttactggagcggcgcaacccaatctgccagcagcttgtaccgtcgcttcgctcaggttgagcgaggctag</nucleotides>
                    </DnaSequence>
                </dnaSequence>
            </DnaComponent>
        </component>
        <component>
            <DnaComponent ns2:about="http://genocad.org/SBOL/doi:10.6084/m9.figshare.1159038/Part:virB7">
                <ns2:type ns2:resource="so:0000316"/>
                <displayId>virB7</displayId>
                <name>virB7</name>
                <description>T-DNA transfer</description>
                <dnaSequence>
                    <DnaSequence ns2:about="http://genocad.org/SBOL/doi:10.6084/m9.figshare.1159038/Part:virB7#seq">
                        <nucleotides>atgaagtattgcctgctgtgcctagttgtcgctttgagcggctgccagacaaacgacacattagcgagctgcaaaggcccgatcttcccgctgaatgtggggcgatggcagcctactccgtcagatcttcagctcggcaattcgggtggacgctatgacggggcctga</nucleotides>
                    </DnaSequence>
                </dnaSequence>
            </DnaComponent>
        </component>
        <component>
            <DnaComponent ns2:about="http://genocad.org/SBOL/doi:10.6084/m9.figshare.1159038/Part:virB8">
                <ns2:type ns2:resource="so:0000316"/>
                <displayId>virB8</displayId>
                <name>virB8</name>
                <description>T-DNA transfer</description>
                <dnaSequence>
                    <DnaSequence ns2:about="http://genocad.org/SBOL/doi:10.6084/m9.figshare.1159038/Part:virB8#seq">
                        <nucleotides>atgacggggcctgaatatgccatgctagtggcgcgcgaaagccttgccgagcactataaggaagtagaagcctttcaaaccgcgcgagcgaaatcggcgcgacgtctctccaaactcattgcagctgtcgcagctatcgcgattttgggaaatgttgctcaagcgttcgctatagccacaatggtgccgttgagcaggcttgtgcccgtatatctatggatacggccggacggcaccgttgacagcgaggtgtctgtctcgcgattgcctgcaactcaagaggaggccgtcgttaacgcctcattgtgggagtacgttcgcctgcgcgagagttatgatgccgacaccgctcagtacgcctacgacctggtatcgaacttcagtgccccaacagtgcgccaggattaccagcaattcttcaactatcccaatcccagttcgcctcaagtcattcttggcaaacgcggcagggtggaggtcgagcacatcgcttcaaatgatgtaactccaagcacgcagcaaattcgctataaaaggaccctcgtcgttgacggcaaaatgcctgtggtgagtacgtggaccgcgacagttcgctacgaaaaggtgaccagcttgcccggcagattgagactaaccaacccggcaggtctggttgtcacctcctatcagacatcggaagataccgtttcaaacgtaggccacagcgaaccatga</nucleotides>
                    </DnaSequence>
                </dnaSequence>
            </DnaComponent>
        </component>
        <component>
            <DnaComponent ns2:about="http://genocad.org/SBOL/doi:10.6084/m9.figshare.1159038/Part:virB9">
                <ns2:type ns2:resource="so:0000316"/>
                <displayId>virB9</displayId>
                <name>virB9</name>
                <description>T-DNA transfer</description>
                <dnaSequence>
                    <DnaSequence ns2:about="http://genocad.org/SBOL/doi:10.6084/m9.figshare.1159038/Part:virB9#seq">
                        <nucleotides>atgatcagaaaagcacttttcattttagcatgtttatttgccgctgcgactggtgcggaggctgaagacactccaatggcgggcaagctagatccgcgcatgcgttatttggcttacaatcccgatcaagtggtgcgcctctcgacggcggttggagctactttggtcgtaacattcgccacgaacgaaacggtgacagcggttgccgtttcaaatagcaaagatctagcagccctaccgcggggaaattatctatttttcaaggcaagccaggtcctcacgcctcagccagtaatcgtgctaaccgcaagcgactccgggatgcgccgttatgttttcagtataagttccaagactctgtcccacctcgataaagagcagcccgatctctattacagcgtccaattcgcctaccccgccgacgatgcggcggctcggcgaagggaggcacaacagaaggctgttgtggacagactacacgcggaagcacaatatcaacggaaagctgagaatttattggatcagcctgtcacagcccttggtgcggcggacagtaattggcactacgtcgcccaaggcgatcgttcgctgttgccactcgaagtcttcgacaatggatttacgacggtattccactttccgggcaatgtacgcataccctccatctacaccatcaatcctgatggcaaggaagctgttgccaactattcagttaaagggagcgatgtcgagatttcttcggtttcccgaggttggcgtctgagggatggccacacagtactatgtatctggaacaccgcttacgatcccgttggccaaaggccgcaaacgggcacggtgaggcccgatgtgaaacgcgtcctgaagggggcgaagggatga</nucleotides>
                    </DnaSequence>
                </dnaSequence>
            </DnaComponent>
        </component>
        <component>
            <DnaComponent ns2:about="http://genocad.org/SBOL/doi:10.6084/m9.figshare.1159038/Part:virC1">
                <ns2:type ns2:resource="so:0000316"/>
                <displayId>virC1</displayId>
                <name>virC1</name>
                <description></description>
                <dnaSequence>
                    <DnaSequence ns2:about="http://genocad.org/SBOL/doi:10.6084/m9.figshare.1159038/Part:virC1#seq">
                        <nucleotides>atgcaacttttgacgttttgttctttcaaagggggtgctggcaaaaccaccgcactcatgggcctttgcgctgctttggcaaatgacggtaaacgagtggccctctttgatgccgacgaaaaccggcctctgacgcgatggagagaaaacgccttacaaagcagtacctgggatcctcgctgtgaagtctattccgccgacgaaatgccccttcttgaagcagcctatgaaaatgccgagctcgaaggatttgattatgcgttggccgatacgcgtggcggctcgagcgagctcaacaacacaatcatcgctagctcaaacctgcttctgatccccaccatgctaacgccgctcgacatcgatgaggcactatctacctaccgctacgtcatcgagctgctgttgagtgaaaatttggcaattcctacagctgttttgcgccaacgcgtcccggtcggccgattgacaacatcgcaacgcaggatgtcagagacgctagagagccttccagttgtaccgtctcccatgcatgaaagagatgcatttgccgcgatgaaagaacgcggcatgttgcatcttacattactaaacacgggaactgatccgacgatgcgcctcatagagaggaatcttcggattgcgatggaggaagtcgtggtcatttcgaaactgatcagcaaaatcttggaggcttga</nucleotides>
                    </DnaSequence>
                </dnaSequence>
            </DnaComponent>
        </component>
        <component>
            <DnaComponent ns2:about="http://genocad.org/SBOL/doi:10.6084/m9.figshare.1159038/Part:virC1_(inactivated)">
                <ns2:type ns2:resource="so:0000316"/>
                <displayId>virC1_(inactivated)</displayId>
                <name>virC1 (inactivated)</name>
                <description></description>
                <dnaSequence>
                    <DnaSequence ns2:about="http://genocad.org/SBOL/doi:10.6084/m9.figshare.1159038/Part:virC1_(inactivated)#seq">
                        <nucleotides>atgcaacttttgacgttttgttctttcaaagggggtgctggcaaaaccaccgcactcatgggcctttgcgctgctttggcaaatgacggtaaacgagtggccctctttgatgccgacgaaaaccggcctctgacgcgatggagagaaaacgccttacaaagcagtactgggatcctcgctgtgaagtctattccgccgacgaaatgccccttcttgaagcagcctatgaaaatgccgagctcgaaggatttgattatgcgttggccgatacgcgtggcggctcgagcgagctcaacaacacaatcatcgctagctcaaacctgcttctgatccccaccatgctaacgccgctcgacatcgatgaggcactatctacctaccgctacgtcatcgagctgctgttgagtgaaaatttggcaattcctacagctgttttgcgccaacgcgtcccggtcggccgattgacaacatcgcaacgcaggatgtcagagacgctagagagccttccagttgtaccgtctcccatgcatgaaagagatgcatttgccgcgatgaaagaacgcggcatgttgcatcttacattactaaacacgggaactgatccgacgatgcgcctcatagagaggaatcttcggattgcgatggaggaagtcgtggtcatttcgaaactgatcagcaaaatcttggaggcttga</nucleotides>
                    </DnaSequence>
                </dnaSequence>
            </DnaComponent>
        </component>
        <component>
            <DnaComponent ns2:about="http://genocad.org/SBOL/doi:10.6084/m9.figshare.1159038/Part:virC2">
                <ns2:type ns2:resource="so:0000316"/>
                <displayId>virC2</displayId>
                <name>virC2</name>
                <description></description>
                <dnaSequence>
                    <DnaSequence ns2:about="http://genocad.org/SBOL/doi:10.6084/m9.figshare.1159038/Part:virC2#seq">
                        <nucleotides>atggcaattcgcaagcccgcattgtcggtcggcgaagcacggcggcttgctggtgctcgacccgagatccaccatcccaacccgacacttgttccccagaagctggacctccagcacttgcctgaaaaagccgacgagaaagaccagcaacgtgagcctctcgtcgccgatcacatttacagtcccgatcgacaacttaagctaactgtggatgcccttagtccacctccgtccccgaaaaagctccaggtttttctttcagcgcgaccgcccgcgcctcaagtgtcgaaaacatatgacaacctcgttcggcaatacagtccctcgaagtcgctacaaatgattttaaggcgcgcgttggacgatttcgaaagcatgctggcagatggatcatttcgcgtggccccgaaaagttatccgatcccttcaactacagaaaaatccgttctcgttcagacctcacgcatgttcccggttgcgttgctcgaggtcgctcgaagtcattttgatccgttggggttggagaccgctcgagctttcggccacaagctggctaccgccgcgctcgcgtcattctttgctggagagaagccatcgagcaattggtga</nucleotides>
                    </DnaSequence>
                </dnaSequence>
            </DnaComponent>
        </component>
        <component>
            <DnaComponent ns2:about="http://genocad.org/SBOL/doi:10.6084/m9.figshare.1159038/Part:virD1">
                <ns2:type ns2:resource="so:0000316"/>
                <displayId>virD1</displayId>
                <name>virD1</name>
                <description>cleavage accessory protein</description>
                <dnaSequence>
                    <DnaSequence ns2:about="http://genocad.org/SBOL/doi:10.6084/m9.figshare.1159038/Part:virD1#seq">
                        <nucleotides>atgtcaaaacacaccagagccacgtcgagtgagactaccatcaaccagcatcgatccctgaaagttgaagggttcaaggtcgtgagtgcccgtctgcgatcggccgagtatgaaaccttttcctatcaagcgcgcctgctgggactttcggatagtatggcaattcgcgttgcggtgcgccgcatcgggggctttctcgaaatagatgcagacacacgagaaaagatggaagccatacttcagtccatcggaatactctcaagcaatgtatccatgcttctatctgcctacgccgaagaccctcgatcggatctggaggctgtgcgagatgaacgtattgcttttggcgaggctttcgccgccctcgatggactactgcgctccattttgtccgtatcccggcgacggatcgacggtcgctcgttactgaaaggtgccttgtag</nucleotides>
                    </DnaSequence>
                </dnaSequence>
            </DnaComponent>
        </component>
        <component>
            <DnaComponent ns2:about="http://genocad.org/SBOL/doi:10.6084/m9.figshare.1159038/Part:virD2">
                <ns2:type ns2:resource="so:0000316"/>
                <displayId>virD2</displayId>
                <name>virD2</name>
                <description>relaxase</description>
                <dnaSequence>
                    <DnaSequence ns2:about="http://genocad.org/SBOL/doi:10.6084/m9.figshare.1159038/Part:virD2#seq">
                        <nucleotides>atgcccgatcgcgctcaagtaatcattcgcattgtgccaggaggtggaaccaagacccttcagcagataatcaatcagctggagtacctgtcccgaaagggaaagctggaactgcagcgttcagcccggcatctcgatattcccgttccgccggatcaaatccgtgagcttgcccaaagctgggttacggaggccgggatttatgacgaaagtcagtcagacgatgacaggcaacaagacttaacaacacacattattgtaagcttccccgcaggtaccgaccaaaccgcagcttatgaagcaagccgggaatgggcagccgagatgtttgggtcaggatacgggggtggccgctataactatctgacagcctaccacgtcgaccgcgatcatccacatttacatgtcgtggtcaatcgtcgggaacttctggggcaggggtggctgaaaatatccaggcgccatccccagctgaattatgacggcttacggaaaaagatggcagagatttcacttcgtcacggcatagtcctggatgcgacttcgcgagcagaaaggggaatagcagagcgaccaatcacatatgctgaatatcgacgccttgagcggatgcaggctcaaaagattcaattcgaagatacagattttgatgagacctcgcctgaggaagatcgtcgggacctcagtcaatcgttcgatccatttcgatcggacgcatctgccggcgaaccggaccgtgcaacccgacatgacaaacaaccgcttgaaccgcacgcccgtttccaggagcccgccggctccagcatcaaagccgacgcacggatccgcgtaccattggagagcgagcggggtgcccaaccatccgcgtccaaaatccctgtaactgggcatttcgggattgagacttcgtatgtcgctgaagccagcgtgcccaaacaaagcggcaattccgatacttctcgcccggtgactgacgttgccatgcacacagtcgagcgccagcagcgatcaaaacgacgtcatgacgaggaggcaggtccgagcggagcaaaccgtaaaagattgaaggccgcgcaagttgattccgaggcaaatgtcggtgagcccgacggtcgcgatgacagcaacaaggcggctgatccggtgtctgcttccatccgtaccgagcaaccggaagcttctccaacgtgtccgcgtgaccgtcacgatggagaattgggagaacgcaaacgtgcaagaggtaatcgtcgcgacgatgggcgcggggggacctag</nucleotides>
                    </DnaSequence>
                </dnaSequence>
            </DnaComponent>
        </component>
        <component>
            <DnaComponent ns2:about="http://genocad.org/SBOL/doi:10.6084/m9.figshare.1159038/Part:virD3">
                <ns2:type ns2:resource="so:0000316"/>
                <displayId>virD3</displayId>
                <name>virD3</name>
                <description></description>
                <dnaSequence>
                    <DnaSequence ns2:about="http://genocad.org/SBOL/doi:10.6084/m9.figshare.1159038/Part:virD3#seq">
                        <nucleotides>atggcaaatggtcagttcacgatacgctctgctcgcccggcctccgtcggactgacaggcgaacggcgtggagccgcatccgcctctagctctgcactgtccaatgttcaaagagatgttagggataggctgattccaactagctcaccaagattaccaaatgcagccatattgcgtgattcctcgggaagagcgtcgactggtctgcggtacatggcggctactcttcattggtctgcgatcgcgccattatcgctaataaacagcaacgacctggctccggccgcttatgactttgagacgcgaaataacgcaagaaatgtgactgccaaagtcggcagggcagtccctgttcccaagcaaggcgggctcggcaaaacgctcgcacccgtaccccttagtacacgtatatcaagggtcaattccgaccgaagactgcccgctgacgcagaagaccgccctgaaacgcgcgacccccagaaaggacgtggcagtcatggtgcgacgccaaccttacatgaaaagattggaaccgcgtttgctcgaagattgcgaaagcatacgtactatattgtttgcagttgctgccagacccggagcgcgttgacgatgggtgcaaagatttcggtgaagtcatga</nucleotides>
                    </DnaSequence>
                </dnaSequence>
            </DnaComponent>
        </component>
        <component>
            <DnaComponent ns2:about="http://genocad.org/SBOL/doi:10.6084/m9.figshare.1159038/Part:virD4">
                <ns2:type ns2:resource="so:0000316"/>
                <displayId>virD4</displayId>
                <name>virD4</name>
                <description>coupling protein</description>
                <dnaSequence>
                    <DnaSequence ns2:about="http://genocad.org/SBOL/doi:10.6084/m9.figshare.1159038/Part:virD4#seq">
                        <nucleotides>atgaactccagcaagacttcgccccagcgtatgaccctgagcatcgtatgttcgctggcagccggtttttgtgcggccagctgctatgtaacgttccgccggggcttcaacggcgaagcgatgatgacgttcgacgttttcgctttttggtatgagaccccgctttacttgggttatgccagcaccgtcttctggcgtggtttatctgttgtcatctttacctcgctgatcgttctttcaagtcagctcatcatatcgctgcgcaatcagaagcatcatgggacagctcgttgggcagaaattggcgaaatgcggcatgctggttatctgcagcgttacagtcgcatcaaggggccgatctttggaaagacatgtggtcccctttggttcggcagttatttgaccaatggcgaacagccacacagtcttgtcgtcgcgccaacgcgtgctggcaaaggcgtcggcatcgtcattccaacgctgttgaccttcaagggctcggtaatcgcccttgacgtcaagggagaattgtttgaactgacgtccagagcacgcaaagcgagcggcgacgcagttttcaagttctcccccctagatcctgagcggaagactcattgttacaatccggtcctggatattgccgcacttccgcccgaacgccagttcactgaaacacgccgtctagctgcgaaccttattacggctaagggaaagggagcagaaggctttattgacggcgcacgtgacctgttcgtcgcgggaatccttacctgcattgagcgtggcacaccaacgattggcgcggtatatgacctatttgcgcagcctggcgaaaagtataagctttttgcgcaactcgcggaggaaagcctaaacaaagaggctcagcgtatcttcgataatatggcgggcaacgacacgaaaattctgacatcgtacacctctgtgctgggcgacggtggactgaacctgtgggctgatccgcttatcaaagcagcgacaagccggtcagacttttccgtttacgatctccggaggaagaagacctgcatttatctttgtgtcagtcccaacgatctggaggtcttggcaccacttatgcgcctgatgtttcagcagctcgtgtcaatcttgcagagatcgctgccaggtgaagacgagtgccatgaagttttatttctcctcgacgaattcaaacacctgggcaagcttgaggccatagagaccgcgatcacaaccatcgccggttacagaggccgctttatgtttattattcaaagtctttcggccttgtcgggcacatacgatgacgcaggaaaacaaaactttctgagcaatactggcgtacaagtatttatggccacggctgatgacgaaactccaacctacatctcaaaagctatcggcgaatatacgtttaaagcgcgttcgacctcttacagtcaagccagaatgttcgaccacaacatccagatttctgatcaaggtgcagcccttttgcgccccgaacaagtgcgcctgctagacgatcagagtgaaatcgttctcatcaaagggcgacctccactcaaattacgaaaggtgcagtattattccgatcgtacgctgaaaggccttttcgaacgccagatgggctctctgcctgagcccgcacccttgatgctttccgactatagcaacgatcaagttcaataccacttggctccgatagcaaattttaatgaggatgctgcaccgcaaaacagaactgtggccgaggaccatggaagtgttaaagtcggtgctgatatccctgaacgcgtgatgggaataaatggtgacgaggaacaagccgatgcgggcgagataccgccggaatcggttgtgcctccagaattgacgctcgctctgaccgctcaacagcaattgttggaccagattattgcacttcagcaaagatcgaggtccgcaccggcatag</nucleotides>
                    </DnaSequence>
                </dnaSequence>
            </DnaComponent>
        </component>
        <component>
            <DnaComponent ns2:about="http://genocad.org/SBOL/doi:10.6084/m9.figshare.1159038/Part:virD5">
                <ns2:type ns2:resource="so:0000316"/>
                <displayId>virD5</displayId>
                <name>virD5</name>
                <description></description>
                <dnaSequence>
                    <DnaSequence ns2:about="http://genocad.org/SBOL/doi:10.6084/m9.figshare.1159038/Part:virD5#seq">
                        <nucleotides>atgacaggaaagtcgaaagttcacataagaggttcggctgacgcgcttcctgacgttcctggcggaagtactaccgccccttttttaaccgaaccttctcgggatcaggttgatgcctcgtttgaggtccaaaccgactacagccagtctacttccgtgtcgtttacctatgatggtgttggacttggtcctgccgagcgtgcggcttacgagaactggtgcgaaccgggccggcccacttggaaagatcttataatcaaggcacgtgtcgatccgattgacgatgtgacctggctccgagatttagaagaggacaccccctcaaccttcagatacgaagggatgcctctgggcatcggggaacgacaggcctacgaaaattggcaagaggacgctcagccgacatgggaagaccttgttgtcagcgcacgcttgacggaacttggccgtccacacgggattaccggcgagtatacatccctcgcaggatcgaagaatacaagttcaatttcattgaagcgaaagcggagcaacttaattgatgatgagaattcatccggatcgttttcatatgacgggatgaagctcggggaagccgagcgttctgcatatggtgactgggccgaggcggagccacccacgtggaaagatttggtattgagggcacgcgtttcctcgatcaatgactctgcttggctttttgattcacaaacatcttcatcatcatttgaatacaacggtgttcccttgggcgagccggaacggcaggctctcagacaatggcaaggagacgctcagcctacctgggaagatctcgttgttaacgcgcgtatggcagaactttgccatgctggttggattgaaggtcaaaaaggttgctttgaagagcgcggggaggctctgcccgcgtcggaacgcggttcgcaacgccccattggtcaacggacagattcctccgattcttttgtgtatgatggcacaaggctcggagcacctgagcgaactgcttatgaacgctggagtaagagggaacgcccgacttgggaagatctcatcttagatgcacaccaggccaggactgaaagtgacgctgttacgacccaagcgattggtcagtcgtcctcaccggttttcttatatgaaggaaagtcgctcggagacagggaacgaaaggcttacgaaaaatggcggcagccagcccaaccgcgatggcaaaatcttgtagtgaacgctcgtctggcagaaatcgatccctcagcctggattgccgatgagcgcgatccgcttgatgatagcgacgcgcttggtcgcccgtcgtacacaagcttgacggatagatcagacgtccctttagacgatcaatcaatctatcgtcgttccgacctagtaagggagcaggtgccagaatcgtctcaaaggcaattcgcagcatgttcagaatctgaaacgaggcctgtgcaatggtttactgcttctgggtcagatgcaaacaatacggaaaatatcaccgccagcgatcccgtcgatcgcacgggtggagttaagcggctaggctccaaaagcgacagaaccgttacagcttctatccatgacgtgaattccagcacaaggcgactgttgcttaacgaatttggatcggaggctccgcgcccttcgccagaaaagactgttcgcttaagaagcgacaatattggcacctatgggagccggaaaaatgaacgagcgcggctcgcgaccgaaaccggtgcgtatgagtcggagcatattttcgggttcaaggctgtccacgatactgcgagagcgacgaaagagggccggcgtctcgaaaggcccatgcccgcctaccttgaggataaggggcttcatcgccaacatattggcaccgggagaggacggaccaaacttgtcgggcgcggatggccggatgacacaagctatcgctcggatcaaagggcaactctgtcggaccccgttgcgcgctcggaaggcgcgacggcctcaaatgggtatcaattgaaccaattgggttacgcgcaccaactcgctagcgatggcctgcaaagtgaatcgcccgatggtgttgccttgccaattcaagtggcaacaacgagctacaactatacagtgagccgcgatcctgtccttgttccgccggataaaaacgaagcccctcaattgctgcatcttggtccccgtggtcaaaccgaagctgttcttgcccgcgaaacagcattgactggaaaatggccgactctcgagcgtgagcagcaagtgtatcgcgagtttttggccttatatgacgtaaaaaaagatcttgaggccaaatcagtcggcgtaagacggaaaaaaaaagaagttatttctgcgttagaccgaactgcgcgcttgataagcacgtcgccttcgaaagctcgatccaaagcagagactgaaaaagccattgatgagctcgatgatcgacgagtttatgatccgcgtgatcgagctcaagacaaagcgtttaaacgctga</nucleotides>
                    </DnaSequence>
                </dnaSequence>
            </DnaComponent>
        </component>
        <component>
            <DnaComponent ns2:about="http://genocad.org/SBOL/doi:10.6084/m9.figshare.1159038/Part:virE1">
                <ns2:type ns2:resource="so:0000316"/>
                <displayId>virE1</displayId>
                <name>virE1</name>
                <description>chaperone for VirE2</description>
                <dnaSequence>
                    <DnaSequence ns2:about="http://genocad.org/SBOL/doi:10.6084/m9.figshare.1159038/Part:virE1#seq">
                        <nucleotides>atggccatcatcaagccgcatgtgaacaaaaataggacaacctcgccgatagagagaccggagtctctcatagaggaaatgagcggcagtcatccgccgagtggttttaccaacctggatctcgctatgatcgagctggaggactttgtccatcggtgcccgctcccagaagacaatcttgctggtcagaaggagtga</nucleotides>
                    </DnaSequence>
                </dnaSequence>
            </DnaComponent>
        </component>
        <component>
            <DnaComponent ns2:about="http://genocad.org/SBOL/doi:10.6084/m9.figshare.1159038/Part:virE2">
                <ns2:type ns2:resource="so:0000316"/>
                <displayId>virE2</displayId>
                <name>virE2</name>
                <description>single-stranded DNA binding protein</description>
                <dnaSequence>
                    <DnaSequence ns2:about="http://genocad.org/SBOL/doi:10.6084/m9.figshare.1159038/Part:virE2#seq">
                        <nucleotides>atggatccgtctagcaatgagaatgtctatgtgggtcgcggtcacaacatcgaaaatgatgatgacactgaccccaggcgttggaagaaggcgaatatcagttccaacaccatctccgatattcagatgacgaatggcgaagacgtacaatcagggagccctacccgaacggaagttgtaagcccacgtctggattatggatcggtcgactcctcctccagcctttattctggcagcgagcacggaaatcaagctgagattcaaaaagagctgtccgtcttgttctcgaacatgtctttgccaggcaacgatcggcgcccggacgaatacattctcgtgcatcaaacgggacaagatgcttttactggtattgccaaaggcaacctcgaccaaatgcccaccaaggcggaatttaacgcgtgctgccgtctctacagggacggagccggtaattactacccgccacctctcgcattcgacaagattagcgttccagagcaactggaggaaaaatgggggatgatggaggcgaaggaacgtaacaaactgcggtttcagtacaagttggacgtatggaatcatgcgcacgctgatatggggatcacgggcacagagatcttttatcaaacagataagaacataaagctcgaccggaattataaactaagacctgaagaccgatacgtacaaacagaaaaatacgggcgccgggaaattcaaaagcgatatcaacacgaactccaggctggttcgctgctgcccgatattatgatcaaaactccccaaaatgacatccacttcgtgtacaggtttgccggcgacaattacgccaacaaacagttcagcgagtttgaacacaccgtcaagcgcaggtatggcgacgagactgagatcaaattgaagtcaaagtcaggcattatgcatgactcgaaatatctggaatcctgggaacggggcagtgcggatattcgcttcgcggaattcgttggggaaaatagagctcacaatcggcagtttccaactgcgacagtaaatatgggacagcagccagacgggcagggcggtttgacccgcgaccgtcatgtgagcgttgacttcctaatgcaaagcgcacccaattcgccttgggcgcaagctttgaaaaagggagaactgtgggatcgcgttcagttgcttgctcgcgacggcaaccgctatctgtcgccgcccagattggaatattctgaccctgcacatttcaccgagttgatgaaccgggttggtttacccgcatcgatgggtcggcaaagccatgcggctagtatcaaattcgaaaagtttgacgcgcaggcagcggttattgtcttaaatggcccagagttacgtgacattcatgacttgtctcctgaaaaactgcaaaatttgtccaccaaagatgtcatcgtcgccgatcgcaatgagaatggtcagagaactggcacgtacaccagcgtcgcggaatatgagcgcttgcagttaaggctgccacccgatgcagcgggggtgcttggtgaagcaactgacaaatattcacgtgatttcgttcggccagagccggcgtcgcgtccaatcagtgacagccgcaggatatacgaaagtcgaccgcgtagccaaagcgtcaacagcttttga</nucleotides>
                    </DnaSequence>
                </dnaSequence>
            </DnaComponent>
        </component>
        <component>
            <DnaComponent ns2:about="http://genocad.org/SBOL/doi:10.6084/m9.figshare.1159038/Part:virE3">
                <ns2:type ns2:resource="so:0000316"/>
                <displayId>virE3</displayId>
                <name>virE3</name>
                <description></description>
                <dnaSequence>
                    <DnaSequence ns2:about="http://genocad.org/SBOL/doi:10.6084/m9.figshare.1159038/Part:virE3#seq">
                        <nucleotides>atggtgaacactacaaagaaaagttttgcgaagtcgcttacggcagatatgcgccgttctgctcagcgcgttgtcgagcaaatgcgaaaagcattgattaccgaagaagaggcgctcaagcggcaagccagactggagagtcccgataggaagcgaaagtatgctgctgatatggcgatagtcgacaaactcgacgtagggtttcgaggcgaaataggctataaaattcttggaaataaccggcttcgagtagacaaccataaagaattaacgcgtgagcacggtagacttcgcaaaaccaaaacggttctgaagcgtaacccggtgacgcaggaagtctatttgggtttatatgaaaggaagtcctggttaagtgtcagcagccatttgtatgctgcggacggcacactccgcatgaagcacgtgaaatacaaagacggacgttttgaggaaaaatgggagcgcgacgaaaatggcgacctgatccgcacaaggtacgccaaccgtggcaggctctttcaacctgtatccgagaaaatgggcgcgccgtatcggagcggccctgacgaccggctctatcgcgatctaacccgtcgaaacggtttcagacgggagacattcgaacgggacgatcacggaaacctcgagcgtatcggcagcaaccatgtcggcttttccaagatttcagtgaaggcacccaatcgtcaaacctcccagacgaagattcaaaaacttggtggcgctttcaacaaatcttttaggtcccttctggacaaggagggcaatgaaatgggccgcgatattttgagccatcgacggctctataacaagcggtctgctgtctacgatgaagctaccggacaattgaagagtgccaagcataccttcggcaagatctacaggagcgaaaccgaatatctcagcgcgggcctcaagaaggtttcaaaaaagatactcggggtgacggtctaccggaaatttgcggcgctcagcgagcgagaatccgaggctgagagactgcgtagttttgaatccggtgcgcatcgccagatctggcaggagcgggcagcgattcccggttcgcccctcccggagactgatgacattcatttcgcacagcagtcgcacctagccaaagccaaccctgatcacgtcgaagctgacgtcacgcgtgtgacagatcaacatgttgatgttgctggacaaacatcatcgtctccccaacggaacttggaaggatggttagattctcaatcacgatacaagccagcaaacatgctgttgtcaaatccagaccttcaagcgaacggacctcgcccatacgaagggttagctcatctcaccctccggcgcgataatgaatctgacgggcacaaggagaatgatcagcggctgcgacatttctcccagccagagccgttggtgttaccgcatcccgggtcgccggaaataactaaggtgtttggctcgcggggagagccggcacacccgagtggaaatctgcacacggcggttggagaaacggcttgcgaaggaccggtgatgtcttcatcctcggacaatcatcagccagctccaggacagcaagaacttttaagtttccttcataatgcgccagccccagtttctgtggcaatacatgatgatcaagagcgacttgcgggggaggcgcccggcggctctttcagaggtagctcagggcgaacgagttcaatgtcggagagtatcttcgacgaagatgtacaagggcatttggtacgggattattcgatcaatactactaacgggtttattgacccgcaatcgttgttcggtgaaccggacttatcgagaggtccaaaatcggggccagaaattccatcggaagattaccatttgtcagcttcggaacaggaaaatttgctgaatcaattgcttagtgtgccactgccggttccttcaccgaagcccgaatgcgcgaggtctatgattttcgaaggttcacgttcaagagagcgttccacctccagagggttctaa</nucleotides>
                    </DnaSequence>
                </dnaSequence>
            </DnaComponent>
        </component>
        <component>
            <DnaComponent ns2:about="http://genocad.org/SBOL/doi:10.6084/m9.figshare.1159038/Part:virG">
                <ns2:type ns2:resource="so:0000316"/>
                <displayId>virG</displayId>
                <name>virG</name>
                <description>response regulator of virA/virG two component transduction system</description>
                <dnaSequence>
                    <DnaSequence ns2:about="http://genocad.org/SBOL/doi:10.6084/m9.figshare.1159038/Part:virG#seq">
                        <nucleotides>atgattgtacatccttcacgtgaaaatttctcaagcgctgtgaacaagggttcagattttagattgaaaggtgagccgttgaaacacgttcttcttatcgatgacgatgtcgctatgcggcatcttattatcgaataccttacgatccacgccttcaaagtgaccgcggtagccgacagcacccagttcactagagtactctcttccgcgacggtcgatgtcgtggttgttgatctaaatttaggtcgtgaagatgggcttgagatcgttcgaaatctggcggcaaagtctgatattccaatcataattatcagtggcgaccgccttgaggagacggataaagttgttgcactcgagctaggagcaagtgattttatcgctaagccgtttagtacgagagagtttcttgcacgcattcgggttgccttgcgcgtgcgccccaacgttgtccgctccaaagaccgacggtctttttgttttactgactggacacttaatctcaggcaacgtcgcttgatgtccgaagctggcggtgaggtgaaacttacggcaggtgagttcaatcttctcctcgcgtttttagagaaaccccgcgacgttctatcgcgcgagcaacttctcattgccagtcgagtacgcgacgaggaggtttacgacaggagtatagatgttctcattttgcggctgcgccgcaaacttgaggcggatccgtcaagccctcaactgataaaaacagcaagaggtgccggttatttctttgacgcggacgtgcaggtttcgcacggggggacgatggcagcctga</nucleotides>
                    </DnaSequence>
                </dnaSequence>
            </DnaComponent>
        </component>
        <component>
            <DnaComponent ns2:about="http://genocad.org/SBOL/doi:10.6084/m9.figshare.1159038/Part:virJ">
                <ns2:type ns2:resource="so:0000316"/>
                <displayId>virJ</displayId>
                <name>virJ</name>
                <description></description>
                <dnaSequence>
                    <DnaSequence ns2:about="http://genocad.org/SBOL/doi:10.6084/m9.figshare.1159038/Part:virJ#seq">
                        <nucleotides>atggcgataaaattggtattgatactcgtattcacactctttcccgcggcagacgctgcatatgcgaatgaccgcgccaacggtttcatgtggtcaaacgggggcgaaactggagtgaggcttcctcttcgggtgttcaatgccaagccagccaagaacacggtggcgatcatttattccggagacgctggatggcaaaatatcgatgaggcgattggtacctatctgcagacggaagggattcctgtcattggcgtcagttcacttcggtatttctggtcggagcggtccccaagcgaaactgctaaggatcttggtcacataatcgatgtctacaccaagcatttcggtgtgcagaatgttttacttgtaggatattctttcggcgcggacgtcatgccggcaagcttcaataggcttacgcttgagcaaaaaaatcgggttaagcaaatctctctcttggcattgtcacatcaagtcgactatgtcgtctcatttaggggctggctccaactcgaaacggaaggtaagggcggcaatcctctggatgatctcagatccattgaccctgcaatcgtccaatgcatgtacgggcgcgaagaccgtaataatgcttgcccatctctccgacagaccggcgcagaggtgataggcttcagcggaggccatcactttgataatgatttcaaaaaactgtctacgcgcgtcgtctcaggcctcgtggcacgcctaagtcatcagtaa</nucleotides>
                    </DnaSequence>
                </dnaSequence>
            </DnaComponent>
        </component>
        <component>
            <DnaComponent ns2:about="http://genocad.org/SBOL/doi:10.6084/m9.figshare.1159038/Part:virK">
                <ns2:type ns2:resource="so:0000316"/>
                <displayId>virK</displayId>
                <name>virK</name>
                <description></description>
                <dnaSequence>
                    <DnaSequence ns2:about="http://genocad.org/SBOL/doi:10.6084/m9.figshare.1159038/Part:virK#seq">
                        <nucleotides>atgaaacgtatcagtacaatccttgtcggcgtatttttggctgcgccggtttatgcagccgacaatattcatacattagggacgttgtctgaaattgaactagcgctcactgccggaaagccggtgaacgtcacggttgatttaagtttgtgtgctcccggggtggccgatactccggcgacgaaaacgcaaggaggcatgcgcatagatgcgtatcgaataacaactgacggcacccttgcgtttgcagatcagcacttcaccattgaccgtgacggtaaacccataactcaatttattcgttatcagattcggtcaaacggtgacgccgatttcacgatggttacattcaacatgccaacatatgagcgaaaaggtaccagcttggcctacaagtgcgcgatcgaccacgggttgagttttcgtactccacagtga</nucleotides>
                    </DnaSequence>
                </dnaSequence>
            </DnaComponent>
        </component>
    </Collection>
</ns2:RDF>
