# Supplementary material for: GenoLIB: a database of biological parts derived from a library of common plasmid features
Source: Nucleic Acids Res. 2015 Apr 29;43(10):4823–32. doi: 10.1093/nar/gkv272 (PMC4446419; doi:10.1093/nar/gkv272)
Supplement: SUPPLEMENTARY DATA [file supp_gkv272_nar-03388-h-2014-File009.zip › SBOL_files/labhost_Unspecified.xml]

<?xml version="1.0" encoding="UTF-8" standalone="yes"?>
<ns2:RDF xmlns="http://sbols.org/v1#" xmlns:ns2="http://www.w3.org/1999/02/22-rdf-syntax-ns#">
    <Collection ns2:about="http://genocad.org/SBOL/doi:10.6084/m9.figshare.1159038/Collection:Unspecified_labhost">
        <displayId>Unspecified labhost</displayId>
        <name>Collection of Unspecified labhost features</name>
        <description>This is a collection of features which were extracted from plasmids downloaded from the SnapGene Resources repository (http://www.snapgene.com) that had no designated labhosts.</description>
        <component>
            <DnaComponent ns2:about="http://genocad.org/SBOL/doi:10.6084/m9.figshare.1159038/Part:10xHis-001">
                <ns2:type ns2:resource="so:0000316"/>
                <displayId>10xHis-001</displayId>
                <name>10xHis-001</name>
                <description></description>
                <dnaSequence>
                    <DnaSequence ns2:about="http://genocad.org/SBOL/doi:10.6084/m9.figshare.1159038/Part:10xHis-001#seq">
                        <nucleotides>catcaccaccatcatcaccatcaccaccac</nucleotides>
                    </DnaSequence>
                </dnaSequence>
            </DnaComponent>
        </component>
        <component>
            <DnaComponent ns2:about="http://genocad.org/SBOL/doi:10.6084/m9.figshare.1159038/Part:10xHis-008">
                <ns2:type ns2:resource="so:0000316"/>
                <displayId>10xHis-008</displayId>
                <name>10xHis-008</name>
                <description>can be processed with TAGZyme</description>
                <dnaSequence>
                    <DnaSequence ns2:about="http://genocad.org/SBOL/doi:10.6084/m9.figshare.1159038/Part:10xHis-008#seq">
                        <nucleotides>caccaccaccatcaccatcatcaccaccat</nucleotides>
                    </DnaSequence>
                </dnaSequence>
            </DnaComponent>
        </component>
        <component>
            <DnaComponent ns2:about="http://genocad.org/SBOL/doi:10.6084/m9.figshare.1159038/Part:10xHis-010">
                <ns2:type ns2:resource="so:0000316"/>
                <displayId>10xHis-010</displayId>
                <name>10xHis-010</name>
                <description></description>
                <dnaSequence>
                    <DnaSequence ns2:about="http://genocad.org/SBOL/doi:10.6084/m9.figshare.1159038/Part:10xHis-010#seq">
                        <nucleotides>caccaccaccatcaccatcatcaccaccac</nucleotides>
                    </DnaSequence>
                </dnaSequence>
            </DnaComponent>
        </component>
        <component>
            <DnaComponent ns2:about="http://genocad.org/SBOL/doi:10.6084/m9.figshare.1159038/Part:6xHis-009">
                <ns2:type ns2:resource="so:0000316"/>
                <displayId>6xHis-009</displayId>
                <name>6xHis-009</name>
                <description></description>
                <dnaSequence>
                    <DnaSequence ns2:about="http://genocad.org/SBOL/doi:10.6084/m9.figshare.1159038/Part:6xHis-009#seq">
                        <nucleotides>catcaccaccaccatcac</nucleotides>
                    </DnaSequence>
                </dnaSequence>
            </DnaComponent>
        </component>
        <component>
            <DnaComponent ns2:about="http://genocad.org/SBOL/doi:10.6084/m9.figshare.1159038/Part:6xHis-010">
                <ns2:type ns2:resource="so:0000316"/>
                <displayId>6xHis-010</displayId>
                <name>6xHis-010</name>
                <description></description>
                <dnaSequence>
                    <DnaSequence ns2:about="http://genocad.org/SBOL/doi:10.6084/m9.figshare.1159038/Part:6xHis-010#seq">
                        <nucleotides>caccatcaccaccatcac</nucleotides>
                    </DnaSequence>
                </dnaSequence>
            </DnaComponent>
        </component>
        <component>
            <DnaComponent ns2:about="http://genocad.org/SBOL/doi:10.6084/m9.figshare.1159038/Part:8xHis-005">
                <ns2:type ns2:resource="so:0000316"/>
                <displayId>8xHis-005</displayId>
                <name>8xHis-005</name>
                <description></description>
                <dnaSequence>
                    <DnaSequence ns2:about="http://genocad.org/SBOL/doi:10.6084/m9.figshare.1159038/Part:8xHis-005#seq">
                        <nucleotides>caccaccatcaccatcaccatcac</nucleotides>
                    </DnaSequence>
                </dnaSequence>
            </DnaComponent>
        </component>
        <component>
            <DnaComponent ns2:about="http://genocad.org/SBOL/doi:10.6084/m9.figshare.1159038/Part:AcGFP1-003">
                <ns2:type ns2:resource="so:0000316"/>
                <displayId>AcGFP1-003</displayId>
                <name>AcGFP1-003</name>
                <description>mammalian codon-optimized</description>
                <dnaSequence>
                    <DnaSequence ns2:about="http://genocad.org/SBOL/doi:10.6084/m9.figshare.1159038/Part:AcGFP1-003#seq">
                        <nucleotides>atggtgagcaagggcgccgagctgttcaccggcatcgtgcccatcctgatcgagctgaatggcgatgtgaatggccacaagttcagcgtgagcggcgagggcgagggcgatgccacctacggcaagctgaccctgaagttcatctgcaccaccggcaagctgcctgtgccctggcccaccctggtgaccaccctgagctacggcgtgcagtgcttctcacgctaccccgatcacatgaagcagcacgacttcttcaagagcgccatgcctgagggctacatccaggagcgcaccatcttcttcgaggatgacggcaactacaagtcgcgcgccgaggtgaagttcgagggcgataccctggtgaatcgcatcgagctgaccggcaccgatttcaaggaggatggcaacatcctgggcaataagatggagtacaactacaacgcccacaatgtgtacatcatgaccgacaaggccaagaatggcatcaaggtgaacttcaagatccgccacaacatcgaggatggcagcgtgcagctggccgaccactaccagcagaatacccccatcggcgatggccctgtgctgctgcccgataaccactacctgtccacccagagcgccctgtccaaggaccccaacgagaagcgcgatcacatgatctacttcggcttcgtgaccgccgccgccatcacccacggcatggatgagctgtacaagtga</nucleotides>
                    </DnaSequence>
                </dnaSequence>
            </DnaComponent>
        </component>
        <component>
            <DnaComponent ns2:about="http://genocad.org/SBOL/doi:10.6084/m9.figshare.1159038/Part:alpha-factor_secretion_signal-006">
                <ns2:type ns2:resource="so:0000316"/>
                <displayId>alpha-factor_secretion_signal-006</displayId>
                <name>alpha-factor secretion signal-006</name>
                <description>Cleavage by the Kex2 protease occurs after the dibasic KR sequence. The EA dipeptides are then removed by</description>
                <dnaSequence>
                    <DnaSequence ns2:about="http://genocad.org/SBOL/doi:10.6084/m9.figshare.1159038/Part:alpha-factor_secretion_signal-006#seq">
                        <nucleotides>atgagatttccttcaatttttactgcagttttattcgcagcatcctccgcattagctgctccagtcaacactacaacagaagatgaaacggcacaaattccggctgaagctgtcatcggttacttagatttagaaggggatttcgatgttgctgttttgccattttccaacagcacaaataacgggttattgtttataaatactactattgccagcattgctgctaaagaagaaggggtatctttggataaaagagaggctgaagct</nucleotides>
                    </DnaSequence>
                </dnaSequence>
            </DnaComponent>
        </component>
        <component>
            <DnaComponent ns2:about="http://genocad.org/SBOL/doi:10.6084/m9.figshare.1159038/Part:AmpR_promoter-009">
                <ns2:type ns2:resource="so:0000167"/>
                <displayId>AmpR_promoter-009</displayId>
                <name>AmpR promoter-009</name>
                <description></description>
                <dnaSequence>
                    <DnaSequence ns2:about="http://genocad.org/SBOL/doi:10.6084/m9.figshare.1159038/Part:AmpR_promoter-009#seq">
                        <nucleotides>cgcggaacccctatttgtttatttttctaaatacattcaaatatgtatccgctcatgagacaataaccctgataaatgcttcaataatattgaaaaaggaagagt</nucleotides>
                    </DnaSequence>
                </dnaSequence>
            </DnaComponent>
        </component>
        <component>
            <DnaComponent ns2:about="http://genocad.org/SBOL/doi:10.6084/m9.figshare.1159038/Part:AmpR-013">
                <ns2:type ns2:resource="so:0000316"/>
                <displayId>AmpR-013</displayId>
                <name>AmpR-013</name>
                <description>confers resistance to ampicillin, carbenicillin, and related antibiotics</description>
                <dnaSequence>
                    <DnaSequence ns2:about="http://genocad.org/SBOL/doi:10.6084/m9.figshare.1159038/Part:AmpR-013#seq">
                        <nucleotides>atgagtattcaacatttccgtgtcgcccttattcccttttttgcggcattttgccttcctgtttttgctcacccagaaacgctggtgaaagtaaaagatgctgaagatcagttgggtgcacgagtgggttacatcgaactggatctcaacagcggtaagatccttgagagttttcgccccgaagaacgttttccaatgatgagcacttttaaagttctgctatgtggcgcggtattatcccgtattgacgccgggcaagagcaactcggtcgccgcatacactattctcagaatgacttggttgagtactcaccagtcacagaaaagcatcttacggatggcatgacagtaagagaattatgcagtgctgccataaccatgagtgataacactgcggccaacttacttctgacaacgatcggaggaccgaaggagctaaccgcttttttgcacaacatgggggatcatgtaactcgccttgatcgttgggaaccggagctgaatgaagccataccaaacgacgagcgtgacaccacgatgcctgtagcaatggcaacaacgttgcgcaaactattaactggcgaactacttactctagcttcccggcaacaattaatagactggatggaggcggataaagttgcaggaccacttctgcgctcggcccttccggctggctggtttattgctgataaatctggagccggtgagcgtgggtctcgcggtatcattgcagcactggggccagatggtaagccctcccgtatcgtagttatctacacgacggggagtcaggcaactatggatgaacgaaatagacagatcgctgagataggtgcctcactgattaagcattggtaa</nucleotides>
                    </DnaSequence>
                </dnaSequence>
            </DnaComponent>
        </component>
        <component>
            <DnaComponent ns2:about="http://genocad.org/SBOL/doi:10.6084/m9.figshare.1159038/Part:ATG">
                <ns2:type ns2:resource="so:0000316"/>
                <displayId>ATG</displayId>
                <name>ATG</name>
                <description></description>
                <dnaSequence>
                    <DnaSequence ns2:about="http://genocad.org/SBOL/doi:10.6084/m9.figshare.1159038/Part:ATG#seq">
                        <nucleotides>atg</nucleotides>
                    </DnaSequence>
                </dnaSequence>
            </DnaComponent>
        </component>
        <component>
            <DnaComponent ns2:about="http://genocad.org/SBOL/doi:10.6084/m9.figshare.1159038/Part:attB1">
                <ns2:type ns2:resource="so:0000410"/>
                <displayId>attB1</displayId>
                <name>attB1</name>
                <description>recombination site for the Gateway(R) BP reaction</description>
                <dnaSequence>
                    <DnaSequence ns2:about="http://genocad.org/SBOL/doi:10.6084/m9.figshare.1159038/Part:attB1#seq">
                        <nucleotides>acaagtttgtacaaaaaagcaggct</nucleotides>
                    </DnaSequence>
                </dnaSequence>
            </DnaComponent>
        </component>
        <component>
            <DnaComponent ns2:about="http://genocad.org/SBOL/doi:10.6084/m9.figshare.1159038/Part:attB2-001">
                <ns2:type ns2:resource="so:0000410"/>
                <displayId>attB2-001</displayId>
                <name>attB2-001</name>
                <description>recombination site for the Gateway(R) BP reaction</description>
                <dnaSequence>
                    <DnaSequence ns2:about="http://genocad.org/SBOL/doi:10.6084/m9.figshare.1159038/Part:attB2-001#seq">
                        <nucleotides>accactttgtacaagaaagctgggt</nucleotides>
                    </DnaSequence>
                </dnaSequence>
            </DnaComponent>
        </component>
        <component>
            <DnaComponent ns2:about="http://genocad.org/SBOL/doi:10.6084/m9.figshare.1159038/Part:attB2-002">
                <ns2:type ns2:resource="so:0000410"/>
                <displayId>attB2-002</displayId>
                <name>attB2-002</name>
                <description>recombination site for the Gateway(R) BP reaction</description>
                <dnaSequence>
                    <DnaSequence ns2:about="http://genocad.org/SBOL/doi:10.6084/m9.figshare.1159038/Part:attB2-002#seq">
                        <nucleotides>acccagctttcttgtacaaagtggt</nucleotides>
                    </DnaSequence>
                </dnaSequence>
            </DnaComponent>
        </component>
        <component>
            <DnaComponent ns2:about="http://genocad.org/SBOL/doi:10.6084/m9.figshare.1159038/Part:Azami-Green">
                <ns2:type ns2:resource="so:0000316"/>
                <displayId>Azami-Green</displayId>
                <name>Azami-Green</name>
                <description></description>
                <dnaSequence>
                    <DnaSequence ns2:about="http://genocad.org/SBOL/doi:10.6084/m9.figshare.1159038/Part:Azami-Green#seq">
                        <nucleotides>atggtgagtgtgattaaaccagagatgaagatcaagctgtgtatgagaggcactgtaaacgggcataatttcgtgattgaaggagaaggaaaaggaaatccttacgagggaacgcagattttagacctgaacgtcactgaaggcgcacctctgcctttcgcttacgatatcttgacaacagtgttccagtacggcaacagggcattcaccaagtacccagcagatattcaggactatttcaagcagacttttcctgaggggtatcactgggaaagaagcatgacttatgaagaccagggcatttgcaccgccacaagcaacataagcatgaggggcgactgttttttctatgacattcgttttgatggtgtgaactttcctcccaatggtccggttatgcagaagaagactcttaaatgggagccatccactgagaaaatgtacgtacgtgatggagtgctgaagggtgatgttaacatggctctgttgcttgaaggaggtggccattatcgatgtgatttcaaaactacttacaaagcaaagaaggatgtccgtttgccagactatcactttgtggaccaccgcattgagattttgaagcatgacaaagattacaacaaggtcaagctctatgagaatgccgttgctcgctattctatgctgccgagtcaggccaagtaa</nucleotides>
                    </DnaSequence>
                </dnaSequence>
            </DnaComponent>
        </component>
        <component>
            <DnaComponent ns2:about="http://genocad.org/SBOL/doi:10.6084/m9.figshare.1159038/Part:Azurite_BFP">
                <ns2:type ns2:resource="so:0000316"/>
                <displayId>Azurite_BFP</displayId>
                <name>Azurite BFP</name>
                <description></description>
                <dnaSequence>
                    <DnaSequence ns2:about="http://genocad.org/SBOL/doi:10.6084/m9.figshare.1159038/Part:Azurite_BFP#seq">
                        <nucleotides>atgtctaaaggtgaagaattattcactggtgttgtcccaattttggttgaattagatggtgatgttaatggtcacaaattttctgtctccggtgaaggtgaaggtgatgctacgtacggtaaattgaccttaaaatttatttgtactactggtaaattgccagttccatggccaaccttagtaactactttgagccatggtgttcaatgtttttctagatacccagatcatatgaaacaacatgactttttcaagtctgccatgccagaaggttatgttcaagaaagaactatttttttcaaagatgacggtaactacaagaccagagctgaagtcaagtttgaaggtgataccttagttaatagaatcgaattaaaaggtattgattttaaagaagatggtaacattttaggtcacaaattggaatacaacttcaactctcacaatatatacatcatggctgacaaacaaaagaatggtatcaaagtgaacttcaaaattagacacaacattgaagatggttctgttcaattagctgaccattatcaacaaaatactccaattggtgatggtccagtcttgttaccagacaaccattacttatccacccaatcagccttatccaaagatccaaacgaaaagagagaccacatggtcctgttagaatttaggactgctgctggtattacccatggtatggatgaattgtacaaa</nucleotides>
                    </DnaSequence>
                </dnaSequence>
            </DnaComponent>
        </component>
        <component>
            <DnaComponent ns2:about="http://genocad.org/SBOL/doi:10.6084/m9.figshare.1159038/Part:baculovirus_recombination_region_(lef2/ORF603)-002">
                <ns2:type ns2:resource="so:0000298"/>
                <displayId>baculovirus_recombination_region_(lef2/ORF603)-002</displayId>
                <name>baculovirus recombination region (lef2/ORF603)-002</name>
                <description>contains ORF603 and part of lef2</description>
                <dnaSequence>
                    <DnaSequence ns2:about="http://genocad.org/SBOL/doi:10.6084/m9.figshare.1159038/Part:baculovirus_recombination_region_(lef2/ORF603)-002#seq">
                        <nucleotides>tgcatcttttaatcaaatcccaagatgtgtataaaccaccaaactgccaaaaaatgaaaactgtcgacaagctctgtccgtttgctggcaactgcaagggtctcaatcctatttgtaattattgaataataaaacaattataaatgtcaaatttgttttttattaacgatacaaaccaaacgcaacaagaacatttgtagtattatctataattgaaaacgcgtagttataatcgctgaggtaatatttaaaatcattttcaaatgattcacagttaatttgcgacaatataattttattttcacataaactagacgccttgtcgtcttcttcttcgtattccttctctttttcatttttctcttcataaaaattaacatagttattatcgtatccatatatgtatctatcgtatagagtaaattttttgttgtcataaatatatatgtcttttttaatggggtgtatagtaccgctgcgcatagtttttctgtaatttacaacagtgctattttctggtagttcttcggagtgtgttgctttaattattaaatttatataatcaatgaatttgggatcgtcggttttgtacaatatgttgccggcatagtacgcagcttcttctagttcaattacaccattttttagcagcaccggattaacataactttccaaaatgttgtacgaaccgttaaacaaaaacagttcacctcccttttctatactattgtctgcgagcagttgtttgttgttaaaaataacagccattgtaatgagacgcacaaactaatatcacaaactggaaatgtctatcaatatatagttgct</nucleotides>
                    </DnaSequence>
                </dnaSequence>
            </DnaComponent>
        </component>
        <component>
            <DnaComponent ns2:about="http://genocad.org/SBOL/doi:10.6084/m9.figshare.1159038/Part:baculovirus_recombination_region_(ORF1629)-002">
                <ns2:type ns2:resource="so:0000298"/>
                <displayId>baculovirus_recombination_region_(ORF1629)-002</displayId>
                <name>baculovirus recombination region (ORF1629)-002</name>
                <description>contains part of ORF1629</description>
                <dnaSequence>
                    <DnaSequence ns2:about="http://genocad.org/SBOL/doi:10.6084/m9.figshare.1159038/Part:baculovirus_recombination_region_(ORF1629)-002#seq">
                        <nucleotides>ggaggaaattctccttgaagtttccctggtgttcaaagtaaaggagtttgcaccagacgcacctctgttcactggtccggcgtattaaaacacgatacattgttattagtacatttattaagcgctagattctgtgcgttgttgatttacagacaattgttgtacgtattttaataattcattaaatttataatctttagggtggtatgttagagcgaaaatcaaatgattttcagcgtctttatatctgaatttaaatattaaatcctcaatagatttgtaaaataggtttcgattagtttcaaacaagggttgtttttccgaaccgatggctggactatctaatggattttcgctcaacgccacaaaacttgccaaatcttgtagcagcaatctagctttgtcgatattcgtttgtgttttgttttgtaataaaggttcgacgtcgttcaaaatattatgcgcttttgtatttctttcatcactgtcgttagtgtacaattgactcgacgtaaacacgttaaatagagcttggacatatttaacatcgggcgtgttagctttattaggccgattatcgtcgtcgtcccaaccctcgtcgttagaagttgcttccgaagacgattttgccatagccacacgacgcctattaattgtgtcggctaacacgtccgcgatcaaatttgtagttgagctttttggaatt</nucleotides>
                    </DnaSequence>
                </dnaSequence>
            </DnaComponent>
        </component>
        <component>
            <DnaComponent ns2:about="http://genocad.org/SBOL/doi:10.6084/m9.figshare.1159038/Part:baculovirus_recombination_region_(ORF1629)-005">
                <ns2:type ns2:resource="so:0000298"/>
                <displayId>baculovirus_recombination_region_(ORF1629)-005</displayId>
                <name>baculovirus recombination region (ORF1629)-005</name>
                <description>contains part of ORF1629</description>
                <dnaSequence>
                    <DnaSequence ns2:about="http://genocad.org/SBOL/doi:10.6084/m9.figshare.1159038/Part:baculovirus_recombination_region_(ORF1629)-005#seq">
                        <nucleotides>ggaggaaattctccttgaagtttccctggtgttcaaagtaaaggagtttgcaccagacgcacctctgttcactggtccggcgtattaaaacacgatacattgttattagtacatttattaagcgctagattctgtgcgttgttgatttacagacaattgttgtacgtattttaataattcattaaatttataatctttagggtggtatgttagagcgaaaatcaaatgattttcagcgtctttatatctgaatttaaatattaaatcctcaatagatttgtaaaataggtttcgattagtttcaaacaagggttgtttttccgaaccgatggctggactatctaatggattttcgctcaacgccacaaaacttgccaaatcttgtagcagcaatctagctttgtcgatattcgtttgtgttttgttttgtaataaaggttcgacgtcgttcaaaatattatgcgcttttgtatttctttcatcactgtcgttagtgtacaattgactcgacgtaaacacgttaaatagagcttggacatatttaacatcgggcgtgttagctttattaggccgattatcgtcgtcgtcccaaccctcgtcgttagaagttgcttccgaagacgattttgccatagccacacgacgcctattaattgtgtcggctaacacgtccgcgatcaaatttgtagttgagctttttggaattatttctgattgcgggcgtttttgggcgggtttcaatctaactgtgcccgattttaattcagacaacacgttagaaagcgatggtgcaggcggtggtaacatttcagacggcaaatctactaatggcggcggtggtggagctgatgataaatctaccatcggtggaggcgcaggcggggctggcggcggaggcggaggcggaggtggtggcggtgatgcagacggcggtttaggctcaaatgtctctttaggcaacacagtcggcacctcaactattgtactggtttcgggcgccgtttttggtttgaccggtctgagacgagtgcgatttttttcgtttctaatagcttccaacaattgttgtctgtcgtctaaaggtgcagcgggttgaggttccgtcggcattggtggagcgggcggcaattcagacatcgatggtggtggtggtggtggaggcgctggaatgttaggcacgggagaaggtggtggcggcggtgccgccggtataatttgttctggtttagtttgttcgcgcacgattgtgggcaccggcgcaggcgccgctggctgcacaacggaaggtcgtctgcttcgaggcagcgcttggggtggtggcaattcaatattataattggaatacaaatcgtaaaaatctgctataagcattgtaatttcgctatcgtttaccgtgccgatatttaacaaccgctcaatgtaagcaattgtattgtaaagagattgtctcaagctcgga</nucleotides>
                    </DnaSequence>
                </dnaSequence>
            </DnaComponent>
        </component>
        <component>
            <DnaComponent ns2:about="http://genocad.org/SBOL/doi:10.6084/m9.figshare.1159038/Part:beta-globin_poly(A)_signal">
                <ns2:type ns2:resource="so:0000553"/>
                <displayId>beta-globin_poly(A)_signal</displayId>
                <name>beta-globin poly(A) signal</name>
                <description>rabbit beta-globin polyadenylation signal</description>
                <dnaSequence>
                    <DnaSequence ns2:about="http://genocad.org/SBOL/doi:10.6084/m9.figshare.1159038/Part:beta-globin_poly(A)_signal#seq">
                        <nucleotides>aataaaggaaatttattttcattgcaatagtgtgttggaattttttgtgtctctca</nucleotides>
                    </DnaSequence>
                </dnaSequence>
            </DnaComponent>
        </component>
        <component>
            <DnaComponent ns2:about="http://genocad.org/SBOL/doi:10.6084/m9.figshare.1159038/Part:BFP">
                <ns2:type ns2:resource="so:0000316"/>
                <displayId>BFP</displayId>
                <name>BFP</name>
                <description>mammalian codon-optimized</description>
                <dnaSequence>
                    <DnaSequence ns2:about="http://genocad.org/SBOL/doi:10.6084/m9.figshare.1159038/Part:BFP#seq">
                        <nucleotides>atggtgagcaagggcgaggagctgttcaccggggtggtgcccatcctggtcgagctggacggcgacgtaaacggccacaagttcagcgtgtccggcgagggcgagggcgatgccacctacggcaagctgaccctgaagttcatctgcaccaccggcaagctgcccgtgccctggcccaccctcgtgaccaccctgagccacggcgtccagtgcttcagccgctaccccgaccacatgaagcagcacgacttcttcaagtccgccatgcccgaaggctacgtccaggagcgcaccatcttcttcaaggacgacggcaactacaagacccgcgccgaggtgaagttcgagggcgacaccctggtgaaccgcatcgagctgaagggcatcgacttcaaggaggacggcaacatcctggggcacaagctggagtacaacttcaacagccacaacgtctatatcatggccgacaagcagaagaacggcatcaaggcgaacttcaagatccgccacaacatcgaggacggcagcgtgcagctcgccgaccactaccagcagaacacccccatcggcgacggccccgtgctgctgcccgacagccactacctgagcacccagtccgccctgagcaaagaccccaacgagaagcgcgatcacatggtcctgctggagttcgtgaccgccgccgggatcactctcggcatggacgagctgtacaagtaa</nucleotides>
                    </DnaSequence>
                </dnaSequence>
            </DnaComponent>
        </component>
        <component>
            <DnaComponent ns2:about="http://genocad.org/SBOL/doi:10.6084/m9.figshare.1159038/Part:CEN/ARS-006">
                <ns2:type ns2:resource="SO:0000001"/>
                <displayId>CEN/ARS-006</displayId>
                <name>CEN/ARS-006</name>
                <description>S. cerevisiae CEN6 centromere fused to an autonomously replicating sequence</description>
                <dnaSequence>
                    <DnaSequence ns2:about="http://genocad.org/SBOL/doi:10.6084/m9.figshare.1159038/Part:CEN/ARS-006#seq">
                        <nucleotides>atcacgtgctataaaaataattataatttaaattttttaatataaatatataaattaaaaatagaaagtaaaaaaagaaattaaagaaaaaatagtttttgttttccgaagatgtaaaagactctagggggatcgccaacaaatactaccttttatcttgctcttcctgctctcaggtattaatgccgaattgtttcatcttgtctgtgtagaagaccacacacgaaaatcctgtgattttacattttacttatcgttaatcgaatgtatatctatttaatctgcttttcttgtctaataaatatatatgtaaagtacgctttttgttgaaattttttaaacctttgtttatttttttttcttcattccgtaactcttctaccttctttatttactttctaaaatccaaatacaaaacataaaaataaataaacacagagtaaattcccaaattattccatcattaaaagatacgaggcgcgtgtaagttacaggcaagcgatc</nucleotides>
                    </DnaSequence>
                </dnaSequence>
            </DnaComponent>
        </component>
        <component>
            <DnaComponent ns2:about="http://genocad.org/SBOL/doi:10.6084/m9.figshare.1159038/Part:CFP">
                <ns2:type ns2:resource="so:0000316"/>
                <displayId>CFP</displayId>
                <name>CFP</name>
                <description>mammalian codon-optimized</description>
                <dnaSequence>
                    <DnaSequence ns2:about="http://genocad.org/SBOL/doi:10.6084/m9.figshare.1159038/Part:CFP#seq">
                        <nucleotides>atggtgagcaagggcgaggagctgttcaccggggtggtgcccatcctggtcgagctggacggcgacgtaaacggccacaggttcagcgtgtccggcgagggcgagggcgatgccacctacggcaagctgaccctgaagttcatctgcaccaccggcaagctgcccgtgccctggcccaccctcgtgaccaccctgacctggggcgtgcagtgcttcagccgctaccccgaccacatgaagcagcacgacttcttcaagtccgccatgcccgaaggctacgtccaggagcgtaccatcttcttcaaggacgacggcaactacaagacccgcgccgaggtgaagttcgagggcgacaccctggtgaaccgcatcgagctgaagggcatcgacttcaaggaggacggcaacatcctggggcacaagctggagtacaactacatcagccacaacgtctatatcaccgccgacaagcagaagaacggcatcaaggcccacttcaagatccgccacaacatcgaggacggcagcgtgcagctcgccgaccactaccagcagaacacccccatcggcgacggccccgtgctgctgcccgacaaccactacctgagcacccagtccgccctgagcaaagaccccaacgagaagcgcgatcacatggtcctgctggagttcgtgaccgccgccgggatcactctcggcatggacgagctgtacaagtaa</nucleotides>
                    </DnaSequence>
                </dnaSequence>
            </DnaComponent>
        </component>
        <component>
            <DnaComponent ns2:about="http://genocad.org/SBOL/doi:10.6084/m9.figshare.1159038/Part:chicken_beta-actin_promoter">
                <ns2:type ns2:resource="so:0000167"/>
                <displayId>chicken_beta-actin_promoter</displayId>
                <name>chicken beta-actin promoter</name>
                <description></description>
                <dnaSequence>
                    <DnaSequence ns2:about="http://genocad.org/SBOL/doi:10.6084/m9.figshare.1159038/Part:chicken_beta-actin_promoter#seq">
                        <nucleotides>tcgaggtgagccccacgttctgcttcactctccccatctcccccccctccccacccccaattttgtatttatttattttttaattattttgtgcagcgatgggggcggggggggggggggggcgcgcgccaggcggggcggggcggggcgaggggcggggcggggcgaggcggagaggtgcggcggcagccaatcagagcggcgcgctccgaaagtttccttttatggcgaggcggcggcggcggcggccctataaaaagcgaagcgcgcggcgggcg</nucleotides>
                    </DnaSequence>
                </dnaSequence>
            </DnaComponent>
        </component>
        <component>
            <DnaComponent ns2:about="http://genocad.org/SBOL/doi:10.6084/m9.figshare.1159038/Part:Citrine">
                <ns2:type ns2:resource="so:0000316"/>
                <displayId>Citrine</displayId>
                <name>Citrine</name>
                <description>mammalian codon-optimized</description>
                <dnaSequence>
                    <DnaSequence ns2:about="http://genocad.org/SBOL/doi:10.6084/m9.figshare.1159038/Part:Citrine#seq">
                        <nucleotides>atggtgagcaagggcgaggagctgttcaccggggtggtgcccatcctggtcgagctggacggcgacgtaaacggccacaagttcagcgtgtccggcgagggcgagggcgatgccacctacggcaagctgaccctgaagttcatctgcaccaccggcaagctgcccgtgccctggcccaccctcgtgaccaccttcggctacggcctgatgtgcttcgcccgctaccccgaccacatgaagcagcacgacttcttcaagtccgccatgcccgaaggctacgtccaggagcgcaccatcttcttcaaggacgacggcaactacaagacccgcgccgaggtgaagttcgagggcgacaccctggtgaaccgcatcgagctgaagggcatcgacttcaaggaggacggcaacatcctggggcacaagctggagtacaactacaacagccacaacgtctatatcatggccgacaagcagaagaacggcatcaaggtgaacttcaagatccgccacaacatcgaggacggcagcgtgcagctcgccgaccactaccagcagaacacccccatcggcgacggccccgtgctgctgcccgacaaccactacctgagctaccagtccgccctgagcaaagaccccaacgagaagcgcgatcacatggtcctgctggagttcgtgaccgccgccgggatcactctcggcatggacgagctgtacaag</nucleotides>
                    </DnaSequence>
                </dnaSequence>
            </DnaComponent>
        </component>
        <component>
            <DnaComponent ns2:about="http://genocad.org/SBOL/doi:10.6084/m9.figshare.1159038/Part:CLIP-tag(TM)">
                <ns2:type ns2:resource="so:0000316"/>
                <displayId>CLIP-tag(TM)</displayId>
                <name>CLIP-tag(TM)</name>
                <description>fast-reacting variant, optimized for mammalian expression</description>
                <dnaSequence>
                    <DnaSequence ns2:about="http://genocad.org/SBOL/doi:10.6084/m9.figshare.1159038/Part:CLIP-tag(TM)#seq">
                        <nucleotides>atggacaaagactgcgaaatgaagcgcaccaccctggatagccctctgggcaagctggaactgtctgggtgcgaacagggcctgcaccgtatcatcttcctgggcaaaggaacatctgccgccgacgccgtggaagtgcctgccccagccgccgtgctgggcggaccagagccactgatccaggccaccgcctggctcaacgcctactttcaccagcctgaggccatcgaggagttccctgtgccagccctgcaccacccagtgttccagcaggagagctttacccgccaggtgctgtggaaactgctgaaagtggtgaagttcggagaggtcatcagcgagagccacctggccgccctggtgggcaatcccgccgccaccgccgccgtgaacaccgccctggacggaaatcccgtgcccattctgatcccctgccaccgggtggtgcagggcgacagcgacgtggggccctacctgggcgggctcgccgtgaaagagtggctgctggcccacgagggccacagactgggcaagcctgggctgggt</nucleotides>
                    </DnaSequence>
                </dnaSequence>
            </DnaComponent>
        </component>
        <component>
            <DnaComponent ns2:about="http://genocad.org/SBOL/doi:10.6084/m9.figshare.1159038/Part:Clover">
                <ns2:type ns2:resource="so:0000316"/>
                <displayId>Clover</displayId>
                <name>Clover</name>
                <description></description>
                <dnaSequence>
                    <DnaSequence ns2:about="http://genocad.org/SBOL/doi:10.6084/m9.figshare.1159038/Part:Clover#seq">
                        <nucleotides>atggtgagcaagggcgaggagctgttcaccggggtggtgcccatcctggtcgagctggacggcgacgtaaacggccacaagttcagcgtccgcggcgagggcgagggcgatgccaccaacggcaagctgaccctgaagttcatctgcaccaccggcaagctgcccgtgccctggcccaccctcgtgaccaccttcggctacggcgtggcctgcttcagccgctaccccgaccacatgaagcagcacgacttcttcaagtccgccatgcccgaaggctacgtccaggagcgcaccatctctttcaaggacgacggtacctacaagacccgcgccgaggtgaagttcgagggcgacaccctggtgaaccgcatcgagctgaagggcatcgacttcaaggaggacggcaacatcctggggcacaagctggagtacaacttcaacagccacaacgtctatatcacggccgacaagcagaagaacggcatcaaggctaacttcaagatccgccacaacgttgaggacggcagcgtgcagctcgccgaccactaccagcagaacacccccatcggcgacggccccgtgctgctgcccgacaaccactacctgagccatcagtccgccctgagcaaagaccccaacgagaagcgcgatcacatggtcctgctggagttcgtgaccgccgccgggattacacatggcatggacgagctgtacaag</nucleotides>
                    </DnaSequence>
                </dnaSequence>
            </DnaComponent>
        </component>
        <component>
            <DnaComponent ns2:about="http://genocad.org/SBOL/doi:10.6084/m9.figshare.1159038/Part:CMV_enhancer-001">
                <ns2:type ns2:resource="so:0000165"/>
                <displayId>CMV_enhancer-001</displayId>
                <name>CMV enhancer-001</name>
                <description>human cytomegalovirus immediate early enhancer</description>
                <dnaSequence>
                    <DnaSequence ns2:about="http://genocad.org/SBOL/doi:10.6084/m9.figshare.1159038/Part:CMV_enhancer-001#seq">
                        <nucleotides>catggtaatagcgatgactaatacgtagatgtactgccaagtaggaaagtcccataaggtcatgtactgggcataatgccaggcgggccatttaccgtcattgacgtcaatagggggcgtacttggcatatgatacacttgatgtactgccaagtgggcagtttaccgtaaatactccacccattgacgtcaatggaaagtccctattggcgttactatgggaacatacgtcattattgacgtcaatgggcgggggtcgttgggcggtcagccaggcgggccatttaccgtaagttatgtaacg</nucleotides>
                    </DnaSequence>
                </dnaSequence>
            </DnaComponent>
        </component>
        <component>
            <DnaComponent ns2:about="http://genocad.org/SBOL/doi:10.6084/m9.figshare.1159038/Part:CMV_enhancer-003">
                <ns2:type ns2:resource="so:0000165"/>
                <displayId>CMV_enhancer-003</displayId>
                <name>CMV enhancer-003</name>
                <description>human cytomegalovirus immediate early enhancer</description>
                <dnaSequence>
                    <DnaSequence ns2:about="http://genocad.org/SBOL/doi:10.6084/m9.figshare.1159038/Part:CMV_enhancer-003#seq">
                        <nucleotides>cgttacataacttacggtaaatggcccgcctggctgaccgcccaacgacccccgcccattgacgtcaataatgacgtatgttcccatagtaacgccaatagggactttccattgacgtcaatgggtggagtatttacggtaaactgcccacttggcagtacatcaagtgtatcatatgccaagtacgccccctattgacgtcaatgacggtaaatggcccgcctggcattatgcccagtacatgaccttatgggactttcctacttggcagtacatctacgtattagtcatcgctattaccatg</nucleotides>
                    </DnaSequence>
                </dnaSequence>
            </DnaComponent>
        </component>
        <component>
            <DnaComponent ns2:about="http://genocad.org/SBOL/doi:10.6084/m9.figshare.1159038/Part:CMV_enhancer-006">
                <ns2:type ns2:resource="so:0000165"/>
                <displayId>CMV_enhancer-006</displayId>
                <name>CMV enhancer-006</name>
                <description>human cytomegalovirus immediate early enhancer</description>
                <dnaSequence>
                    <DnaSequence ns2:about="http://genocad.org/SBOL/doi:10.6084/m9.figshare.1159038/Part:CMV_enhancer-006#seq">
                        <nucleotides>cgttacataacttacggtaaatggcccgcctggctgaccgcccaacgacccccgcccattgacgtcaataatgacgtatgttcccatagtaacgccaatagggactttccattgacgtcaatgggtggactatttacggtaaactgcccacttggcagtacatcaagtgtatcatatgccaagtacgccccctattgacgtcaatgacggtaaatggcccgcctggcattatgcccagtacatgaccttatgggactttcctacttggcagtacatctacgtattagtcatcgctattaccatg</nucleotides>
                    </DnaSequence>
                </dnaSequence>
            </DnaComponent>
        </component>
        <component>
            <DnaComponent ns2:about="http://genocad.org/SBOL/doi:10.6084/m9.figshare.1159038/Part:CMV_enhancer-008">
                <ns2:type ns2:resource="so:0000165"/>
                <displayId>CMV_enhancer-008</displayId>
                <name>CMV enhancer-008</name>
                <description>human cytomegalovirus immediate early enhancer</description>
                <dnaSequence>
                    <DnaSequence ns2:about="http://genocad.org/SBOL/doi:10.6084/m9.figshare.1159038/Part:CMV_enhancer-008#seq">
                        <nucleotides>gcgttacataacttacggtaaatggcccgcctggctgaccgcccaacgacccccgcccattgacgtcaataatgacgtatgttcccatagtaacgccaatagggactttccattgacgtcaatgggtggagtatttacggtaaactgcccacttggcagtacatcaagtgtatcatatgccaagtacgccccctattgacgtcaatgacggtaaatggcccgcctggcattatgcccagtacatgaccttatgggactttcctacttggcagtacatctacgtattagtcatcgctattaccatg</nucleotides>
                    </DnaSequence>
                </dnaSequence>
            </DnaComponent>
        </component>
        <component>
            <DnaComponent ns2:about="http://genocad.org/SBOL/doi:10.6084/m9.figshare.1159038/Part:CMV_enhancer-010">
                <ns2:type ns2:resource="so:0000165"/>
                <displayId>CMV_enhancer-010</displayId>
                <name>CMV enhancer-010</name>
                <description>human cytomegalovirus immediate early enhancer</description>
                <dnaSequence>
                    <DnaSequence ns2:about="http://genocad.org/SBOL/doi:10.6084/m9.figshare.1159038/Part:CMV_enhancer-010#seq">
                        <nucleotides>cgttacataacttacggtaaatggcccgcctggctgaccgcccaacgacccccgcccattgacgtcaataatgacgtatgttcccatagtaacgccaatagggactttccattgacgtcaatgggtggagtatttacggtaaactgcccacttggcagtacatcaagtgtatcatatgccaagtccgccccctattgacgtcaatgacggtaaatggcccgcctggcattatgcccagtacatgaccttacgggactttcctacttggcagtacatctacgtattagtcatcgctattaccatg</nucleotides>
                    </DnaSequence>
                </dnaSequence>
            </DnaComponent>
        </component>
        <component>
            <DnaComponent ns2:about="http://genocad.org/SBOL/doi:10.6084/m9.figshare.1159038/Part:CMV_enhancer-016">
                <ns2:type ns2:resource="so:0000165"/>
                <displayId>CMV_enhancer-016</displayId>
                <name>CMV enhancer-016</name>
                <description>human cytomegalovirus (CMV) immediate early enhancer</description>
                <dnaSequence>
                    <DnaSequence ns2:about="http://genocad.org/SBOL/doi:10.6084/m9.figshare.1159038/Part:CMV_enhancer-016#seq">
                        <nucleotides>cgcgttacataacttacggtaaatggcccgcctggctgaccgcccaacgacccccgcccattgacgtcaataatgacgtatgttcccatagtaacgccaatagggactttccattgacgtcaatgggtggagtatttacggtaaactgcccacttggcagtacatcaagtgtatcatatgccaagtacgccccctattgacgtcaatgacggtaaatggcccgcctggcattatgcccagtacatgaccttatgggactttcctacttggcagtacatctacgtattagtcatcgctattaccatg</nucleotides>
                    </DnaSequence>
                </dnaSequence>
            </DnaComponent>
        </component>
        <component>
            <DnaComponent ns2:about="http://genocad.org/SBOL/doi:10.6084/m9.figshare.1159038/Part:CMV_IE94_promoter-001">
                <ns2:type ns2:resource="so:0000167"/>
                <displayId>CMV_IE94_promoter-001</displayId>
                <name>CMV IE94 promoter-001</name>
                <description>enhancer/promoter region of simian cytomegalovirus major immediate early transcription unit IE94</description>
                <dnaSequence>
                    <DnaSequence ns2:about="http://genocad.org/SBOL/doi:10.6084/m9.figshare.1159038/Part:CMV_IE94_promoter-001#seq">
                        <nucleotides>gaccatagccaattcaatatggcgtatatggactcatgccaattcaatatggtggatctggacctgtgccaattcaatatggcgtatatggactcgtgccaattcaatatggtggatctggaccccagccaattcaatatggcggacttggcaccatgccaattcaatatggcggacttggcactgtgccaactggggaggggtctacttggcacggtgccaagtttgaggaggggtcttggccctgtgccaagtccgccatattgaattggcatggtgccaataatggcggccatattggctatatgccaggatcaatatataggcaatatccaatatggccctatgccaatatggctattggccaggttcaatactatgtattggccctatgccatatagtattccatatatgggttttcctattgacgtagatagcccctcccaatgggcggtcccatataccatatatggggcttcctaataccgcccatagccactcccccattgacgtcaatggtctctatatatggtctttcctattgacgtcatatgggcggtcctattgacgtatatggcgcctcccccattgacgtcaattacggtaaatggcccgcctggctcaatgcccattgacgtcaataggaccacccaccattgacgtcaatgggatggctcattgcccattcatatccgttctcacgccccctattgacgtcaatgacggtaaatggcccacttggcagtacatcaatatctattaatagtaacttggcaagtacattactattggaagtacgccagggtacattggcagtactcccattgacgtcaatggcggtaaatggcccgcgatggctgccaagtacatccccattgacgtcaatggggaggggcaatgacgcaaatgggcgttccattgacgtaaatgggcggtaggcgtgcctaatgggaggtctatataagcaatgctcgtttagggaac</nucleotides>
                    </DnaSequence>
                </dnaSequence>
            </DnaComponent>
        </component>
        <component>
            <DnaComponent ns2:about="http://genocad.org/SBOL/doi:10.6084/m9.figshare.1159038/Part:CMV_IE94_promoter-002">
                <ns2:type ns2:resource="so:0000167"/>
                <displayId>CMV_IE94_promoter-002</displayId>
                <name>CMV IE94 promoter-002</name>
                <description>enhancer/promoter region of simian cytomegalovirus major immediate early transcription unit IE94</description>
                <dnaSequence>
                    <DnaSequence ns2:about="http://genocad.org/SBOL/doi:10.6084/m9.figshare.1159038/Part:CMV_IE94_promoter-002#seq">
                        <nucleotides>gaccatagccaattcaatatggcgtatatggactcatgccaattcaatatggtggatctggacctgtgccaattcaatatggcgtatatggactcgtgccaattcaatatggtggatctggaccccagccaattcaatatggcggacttggcaccatgccaattcaatatggcggacttggcactgtgccaactggggaggggtctacttggcacggtgccaagtttgaggaggggtcttggccctgtgccaagtccgccatattgaattggcatggtgccaataatggcggccatattggctatatgccaggatcaatatataggcaatatccaatatggccctatgccaatatggctattggccaggttcaatactatgtattggccctatgccatatagtattccatatatgggttttcctattgacgtagatagcccctcccaatgggcggtcccatataccatatatggggcttcctaataccgcccatagccactcccccattgacgtcaatggtctctatatatggtctttcctattgacgtcatatgggcggtcctattgacgtatatggcgcctcccccattgacgtcaattacggtaaatggcccgcctggctcaatgcccattgacgtcaataggaccacccaccattgacgtcaatgggatggctcattgcccattcatatccgttctcacgccccctattgacgtcaatgacggtaaatggcccacttggcagtacatcaatatctattaatagtaacttggcaagtacattactattggaaggacgccagggtacattggcagtactcccattgacgtcaatggcggtaaatggcccgcgatggctgccaagtacatccccattgacgtcaatggggaggggcaatgacgcaaatgggcgttccattgacgtaaatgggcggtaggcgtgcctaatgggaggtctatataagcaatgctcgtttagggaac</nucleotides>
                    </DnaSequence>
                </dnaSequence>
            </DnaComponent>
        </component>
        <component>
            <DnaComponent ns2:about="http://genocad.org/SBOL/doi:10.6084/m9.figshare.1159038/Part:CMV_promoter-004">
                <ns2:type ns2:resource="so:0000167"/>
                <displayId>CMV_promoter-004</displayId>
                <name>CMV promoter-004</name>
                <description>human cytomegalovirus (CMV) immediate early promoter</description>
                <dnaSequence>
                    <DnaSequence ns2:about="http://genocad.org/SBOL/doi:10.6084/m9.figshare.1159038/Part:CMV_promoter-004#seq">
                        <nucleotides>gtgatgcggttttggcagtacatcaatgggcgtggatagcggtttgactcacggggatttccaagtctccaccccattgacgtcaatgggagtttgttttggcaccaaaatcaacgggactttccaaaatgtcgtaacaactccgccccattgacgcaaatgggcggtaggcgtgtacggtgggaggtctatataagcagagct</nucleotides>
                    </DnaSequence>
                </dnaSequence>
            </DnaComponent>
        </component>
        <component>
            <DnaComponent ns2:about="http://genocad.org/SBOL/doi:10.6084/m9.figshare.1159038/Part:CMV_promoter-005">
                <ns2:type ns2:resource="so:0000167"/>
                <displayId>CMV_promoter-005</displayId>
                <name>CMV promoter-005</name>
                <description>human cytomegalovirus (CMV) immediate early promoter</description>
                <dnaSequence>
                    <DnaSequence ns2:about="http://genocad.org/SBOL/doi:10.6084/m9.figshare.1159038/Part:CMV_promoter-005#seq">
                        <nucleotides>tgatgcggttttggcagtacaccaatgggcgtggatagcggtttgactcacggggatttccaagtctccaccccattgacgtcaatgggagtttgttttggcaccaaaatcaacgggactttccaaaatgtcgtaataaccccgccccgttgacgcaaatgggcggtaggcgtgtacggtgggaggtctatataagcaga</nucleotides>
                    </DnaSequence>
                </dnaSequence>
            </DnaComponent>
        </component>
        <component>
            <DnaComponent ns2:about="http://genocad.org/SBOL/doi:10.6084/m9.figshare.1159038/Part:CopGFP">
                <ns2:type ns2:resource="so:0000316"/>
                <displayId>CopGFP</displayId>
                <name>CopGFP</name>
                <description></description>
                <dnaSequence>
                    <DnaSequence ns2:about="http://genocad.org/SBOL/doi:10.6084/m9.figshare.1159038/Part:CopGFP#seq">
                        <nucleotides>atgcctgccatgaagattgagtgccgcatcacgggaaccctgaacggagtggagtttgagctggtcggaggtggagaagggactcctgagcagggacgtatgaccaacaagatgaagtctaccaagggcgccttgaccttctccccctaccttctctctcatgtcatgggatacgggttctaccactttggtacctatcccagtgggtatgagaatcccttcctgcatgccatcaacaacggggggtacaccaacaccaggattgagaagtatgaggatggaggagttcttcatgttagctttagctacagatatgaagcaggcagggtgattggggatttcaaggttgtcgggacaggattccctgaggacagtgtgatcttcaccgacaagatcatccggtccaatgctaccgtggagcacttgcacccaatgggagacaacgttcttgtgggctccttcgcgagaaccttttccctgagggatggaggctactactcatttgtggttgacagccacatgcacttcaagagtgccatccacccatccatcctccagaacggggggcccatgtttgccttcaggagagttgaggaacttcactccaacactgaacttggcattgtagagtatcaacatgccttcaagactcccatagcatttgcttaa</nucleotides>
                    </DnaSequence>
                </dnaSequence>
            </DnaComponent>
        </component>
        <component>
            <DnaComponent ns2:about="http://genocad.org/SBOL/doi:10.6084/m9.figshare.1159038/Part:Cycle_3_GFP-001">
                <ns2:type ns2:resource="so:0000316"/>
                <displayId>Cycle_3_GFP-001</displayId>
                <name>Cycle 3 GFP-001</name>
                <description>mammalian codon-optimized</description>
                <dnaSequence>
                    <DnaSequence ns2:about="http://genocad.org/SBOL/doi:10.6084/m9.figshare.1159038/Part:Cycle_3_GFP-001#seq">
                        <nucleotides>atggctagcaaaggagaagaacttttcactggagttgtcccaattcttgttgaattagatggtgatgttaatgggcacaaattttctgtcagtggagagggtgaaggtgatgctacatacggaaagcttacccttaaatttatttgcactactggaaaactacctgttccatggccaacacttgtcactactttctcttatggtgttcaatgcttttcccgttatccggatcatatgaaacggcatgactttttcaagagtgccatgcccgaaggttatgtacaggaacgcactatatctttcaaagatgacgggaactacaagacgcgtgctgaagtcaagtttgaaggtgatacccttgttaatcgtatcgagttaaaaggtattgattttaaagaagatggaaacattctcggacacaaactcgagtacaactataactcacacaatgtatacatcacggcagacaaacaaaagaatggaatcaaagctaacttcaaaattcgccacaacattgaagatggatccgttcaactagcagaccattatcaacaaaatactccaattggcgatggccctgtccttttaccagacaaccattacctgtcgacacaatctgccctttcgaaagatcccaacgaaaagcgtgaccacatggtccttcttgagtttgtaactgctgctgggattacacatggcatggatgagctctacaaataa</nucleotides>
                    </DnaSequence>
                </dnaSequence>
            </DnaComponent>
        </component>
        <component>
            <DnaComponent ns2:about="http://genocad.org/SBOL/doi:10.6084/m9.figshare.1159038/Part:CyPet-001">
                <ns2:type ns2:resource="so:0000316"/>
                <displayId>CyPet-001</displayId>
                <name>CyPet-001</name>
                <description>mammalian codon-optimized</description>
                <dnaSequence>
                    <DnaSequence ns2:about="http://genocad.org/SBOL/doi:10.6084/m9.figshare.1159038/Part:CyPet-001#seq">
                        <nucleotides>atggtgagcaagggagaggaactgttcggcggcatcgtgcccatcctggtggagctggagggcgacgtgaacggccacaagttcagcgtgagcggcgagggcgagggcgacgccacctacggcaagctgaccctgaagttcatctgcaccaccggcaagctgcccgtgccctggcccaccctggtgaccaccctgacctggggcgtgcagtgcttcagccggtaccccgaccacatgaagcagcacgacttcttcaagagcgtgatgcccgagggctacgtgcaggagcggaccatcttcttcaaggacgacggcaactacaagacccgggccgaggtgaagttcgagggcgacaccctggtgaaccggatcgagctgaagggcatcgacttcaaggaggacggcaacatcctgggccacaagctggagtacaactacatcagccacaacgtgtacatcaccgccgacaagcagaagaacggcatcaaggccaacttcaaggcccggcacaacatcaccgacggcagcgtgcagctggccgaccactaccagcagaacacccccatcggcgacggccccgtgatcctgcccgacaaccactacctgagcacccagagcgccctgagcaaggaccccaacgagaagcgggaccacatggtgctgctggagttcgtgaccgccgccggcatcacccacggcatggacgaactgtacaaataa</nucleotides>
                    </DnaSequence>
                </dnaSequence>
            </DnaComponent>
        </component>
        <component>
            <DnaComponent ns2:about="http://genocad.org/SBOL/doi:10.6084/m9.figshare.1159038/Part:CyPet-002">
                <ns2:type ns2:resource="so:0000316"/>
                <displayId>CyPet-002</displayId>
                <name>CyPet-002</name>
                <description></description>
                <dnaSequence>
                    <DnaSequence ns2:about="http://genocad.org/SBOL/doi:10.6084/m9.figshare.1159038/Part:CyPet-002#seq">
                        <nucleotides>atgtctaaaggtgaagaattattcggcggtatcgtcccaattttagttgaattagagggtgatgttaatggtcacaaattttctgtctccggtgaaggtgaaggtgatgctacgtacggtaaattgaccttaaaatttatttgtactactggtaaattgccagttccatggccaaccttagtcactactctgacttggggtgttcaatgtttttctagatacccagatcatatgaaacaacatgactttttcaagtctgtcatgccagaaggttatgttcaagaaagaactatttttttcaaagatgacggtaactacaagaccagagctgaagtcaagtttgaaggtgataccttagttaatagaatcgaattaaaaggtattgattttaaagaagatggtaacattttaggtcacaaattggaatacaactatatctctcacaatgtttacatcaccgctgacaaacaaaagaatggtatcaaagctaacttcaaagccagacacaacattaccgatggttctgttcaattagctgaccattatcaacaaaatactccaattggtgatggtccagtcatcttgccagacaaccattacttatccactcaatctgccttatctaaagatccaaacgaaaagagagaccacatggtcttgctcgaatttgttactgctgctggtattacccatggtatggatgaattgtacaaa</nucleotides>
                    </DnaSequence>
                </dnaSequence>
            </DnaComponent>
        </component>
        <component>
            <DnaComponent ns2:about="http://genocad.org/SBOL/doi:10.6084/m9.figshare.1159038/Part:d1EGFP">
                <ns2:type ns2:resource="so:0000316"/>
                <displayId>d1EGFP</displayId>
                <name>d1EGFP</name>
                <description>mammalian codon-optimized</description>
                <dnaSequence>
                    <DnaSequence ns2:about="http://genocad.org/SBOL/doi:10.6084/m9.figshare.1159038/Part:d1EGFP#seq">
                        <nucleotides>atggtgagcaagggcgaggagctgttcaccggggtggtgcccatcctggtcgagctggacggcgacgtaaacggccacaagttcagcgtgtccggcgagggcgagggcgatgccacctacggcaagctgaccctgaagttcatctgcaccaccggcaagctgcccgtgccctggcccaccctcgtgaccaccctgacctacggcgtgcagtgcttcagccgctaccccgaccacatgaagcagcacgacttcttcaagtccgccatgcccgaaggctacgtccaggagcgcaccatcttcttcaaggacgacggcaactacaagacccgcgccgaggtgaagttcgagggcgacaccctggtgaaccgcatcgagctgaagggcatcgacttcaaggaggacggcaacatcctggggcacaagctggagtacaactacaacagccacaacgtctatatcatggccgacaagcagaagaacggcatcaaggtgaacttcaagatccgccacaacatcgaggacggcagcgtgcagctcgccgaccactaccagcagaacacccccatcggcgacggccccgtgctgctgcccgacaaccactacctgagcacccagtccgccctgagcaaagaccccaacgagaagcgcgatcacatggtcctgctggagttcgtgaccgccgccgggatcactctcggcatggacgagctgtacaagaagcttagccatggcttcccgccggcggtggcggcgcaggatgatggcacgctgcccatgtcttgtgcccaggagagcgggatggaccgtcaccctgcagcctgtgcttctgctaggatcaatgtgtag</nucleotides>
                    </DnaSequence>
                </dnaSequence>
            </DnaComponent>
        </component>
        <component>
            <DnaComponent ns2:about="http://genocad.org/SBOL/doi:10.6084/m9.figshare.1159038/Part:d2ECFP">
                <ns2:type ns2:resource="so:0000316"/>
                <displayId>d2ECFP</displayId>
                <name>d2ECFP</name>
                <description>mammalian codon-optimized</description>
                <dnaSequence>
                    <DnaSequence ns2:about="http://genocad.org/SBOL/doi:10.6084/m9.figshare.1159038/Part:d2ECFP#seq">
                        <nucleotides>atggtgagcaagggcgaggagctgttcaccggggtggtgcccatcctggtcgagctggacggcgacgtaaacggccacaagttcagcgtgtccggcgagggcgagggcgatgccacctacggcaagctgaccctgaagttcatctgcaccaccggcaagctgcccgtgccctggcccaccctcgtgaccaccctgacctggggcgtgcagtgcttcagccgctaccccgaccacatgaagcagcacgacttcttcaagtccgccatgcccgaaggctacgtccaggagcgcaccatcttcttcaaggacgacggcaactacaagacccgcgccgaggtgaagttcgagggcgacaccctggtgaaccgcatcgagctgaagggcatcgacttcaaggaggacggcaacatcctggggcacaagctggagtacaactacatcagccacaacgtctatatcaccgccgacaagcagaagaacggcatcaaggccaacttcaagatccgccacaacatcgaggacggcagcgtgcagctcgccgaccactaccagcagaacacccccatcggcgacggccccgtgctgctgcccgacaaccactacctgagcacccagtccgccctgagcaaagaccccaacgagaagcgcgatcacatggtcctgctggagttcgtgaccgccgccgggatcactctcggcatggacgagctgtacaagaagcttagccatggcttcccgccggaggtggaggagcaggatgatggcacgctgcccatgtcttgtgcccaggagagcgggatggaccgtcaccctgcagcctgtgcttctgctaggatcaatgtgtag</nucleotides>
                    </DnaSequence>
                </dnaSequence>
            </DnaComponent>
        </component>
        <component>
            <DnaComponent ns2:about="http://genocad.org/SBOL/doi:10.6084/m9.figshare.1159038/Part:d2EGFP">
                <ns2:type ns2:resource="so:0000316"/>
                <displayId>d2EGFP</displayId>
                <name>d2EGFP</name>
                <description>mammalian codon-optimized</description>
                <dnaSequence>
                    <DnaSequence ns2:about="http://genocad.org/SBOL/doi:10.6084/m9.figshare.1159038/Part:d2EGFP#seq">
                        <nucleotides>atggtgagcaagggcgaggagctgttcaccggggtggtgcccatcctggtcgagctggacggcgacgtaaacggccacaagttcagcgtgtccggcgagggcgagggcgatgccacctacggcaagctgaccctgaagttcatctgcaccaccggcaagctgcccgtgccctggcccaccctcgtgaccaccctgacctacggcgtgcagtgcttcagccgctaccccgaccacatgaagcagcacgacttcttcaagtccgccatgcccgaaggctacgtccaggagcgcaccatcttcttcaaggacgacggcaactacaagacccgcgccgaggtgaagttcgagggcgacaccctggtgaaccgcatcgagctgaagggcatcgacttcaaggaggacggcaacatcctggggcacaagctggagtacaactacaacagccacaacgtctatatcatggccgacaagcagaagaacggcatcaaggtgaacttcaagatccgccacaacatcgaggacggcagcgtgcagctcgccgaccactaccagcagaacacccccatcggcgacggccccgtgctgctgcccgacaaccactacctgagcacccagtccgccctgagcaaagaccccaacgagaagcgcgatcacatggtcctgctggagttcgtgaccgccgccgggatcactctcggcatggacgagctgtacaagaagcttagccatggcttcccgccggaggtggaggagcaggatgatggcacgctgcccatgtcttgtgcccaggagagcgggatggaccgtcaccctgcagcctgtgcttctgctaggatcaatgtgtag</nucleotides>
                    </DnaSequence>
                </dnaSequence>
            </DnaComponent>
        </component>
        <component>
            <DnaComponent ns2:about="http://genocad.org/SBOL/doi:10.6084/m9.figshare.1159038/Part:d2EYFP">
                <ns2:type ns2:resource="so:0000316"/>
                <displayId>d2EYFP</displayId>
                <name>d2EYFP</name>
                <description>mammalian codon-optimized</description>
                <dnaSequence>
                    <DnaSequence ns2:about="http://genocad.org/SBOL/doi:10.6084/m9.figshare.1159038/Part:d2EYFP#seq">
                        <nucleotides>atggtgagcaagggcgaggagctgttcaccggggtggtgcccatcctggtcgagctggacggcgacgtaaacggccacaagttcagcgtgtccggcgagggcgagggcgatgccacctacggcaagctgaccctgaagttcatctgcaccaccggcaagctgcccgtgccctggcccaccctcgtgaccaccttcggctacggcctgcagtgcttcgcccgctaccccgaccacatgaagcagcacgacttcttcaagtccgccatgcccgaaggctacgtccaggagcgcaccatcttcttcaaggacgacggcaactacaagacccgcgccgaggtgaagttcgagggcgacaccctggtgaaccgcatcgagctgaagggcatcgacttcaaggaggacggcaacatcctggggcacaagctggagtacaactacaacagccacaacgtctatatcatggccgacaagcagaagaacggcatcaaggtgaacttcaagatccgccacaacatcgaggacggcagcgtgcagctcgccgaccactaccagcagaacacccccatcggcgacggccccgtgctgctgcccgacaaccactacctgagctaccagtccgccctgagcaaagaccccaacgagaagcgcgatcacatggtcctgctggagttcgtgaccgccgccgggatcactctcggcatggacgagctgtacaagaagcttagccatggcttcccgccggaggtggaggagcaggatgatggcacgctgcccatgtcttgtgcccaggagagcgggatggaccgtcaccctgcagcctgtgcttctgctaggatcaatgtgtag</nucleotides>
                    </DnaSequence>
                </dnaSequence>
            </DnaComponent>
        </component>
        <component>
            <DnaComponent ns2:about="http://genocad.org/SBOL/doi:10.6084/m9.figshare.1159038/Part:d4EGFP">
                <ns2:type ns2:resource="so:0000316"/>
                <displayId>d4EGFP</displayId>
                <name>d4EGFP</name>
                <description>mammalian codon-optimized</description>
                <dnaSequence>
                    <DnaSequence ns2:about="http://genocad.org/SBOL/doi:10.6084/m9.figshare.1159038/Part:d4EGFP#seq">
                        <nucleotides>atggtgagcaagggcgaggagctgttcaccggggtggtgcccatcctggtcgagctggacggcgacgtaaacggccacaagttcagcgtgtccggcgagggcgagggcgatgccacctacggcaagctgaccctgaagttcatctgcaccaccggcaagctgcccgtgccctggcccaccctcgtgaccaccctgacctacggcgtgcagtgcttcagccgctaccccgaccacatgaagcagcacgacttcttcaagtccgccatgcccgaaggctacgtccaggagcgcaccatcttcttcaaggacgacggcaactacaagacccgcgccgaggtgaagttcgagggcgacaccctggtgaaccgcatcgagctgaagggcatcgacttcaaggaggacggcaacatcctggggcacaagctggagtacaactacaacagccacaacgtctatatcatggccgacaagcagaagaacggcatcaaggtgaacttcaagatccgccacaacatcgaggacggcagcgtgcagctcgccgaccactaccagcagaacacccccatcggcgacggccccgtgctgctgcccgacaaccactacctgagcacccagtccgccctgagcaaagaccccaacgagaagcgcgatcacatggtcctgctggagttcgtgaccgccgccgggatcactctcggcatggacgagctgtacaagaagcttagccatggcttcccgccggaggtggaggagcaggatgatggcgcgctgcccatgtcttgtgcccaggagagcgggatggaccgtcaccctgcagcctgtgcttctgctaggatcaatgtgtag</nucleotides>
                    </DnaSequence>
                </dnaSequence>
            </DnaComponent>
        </component>
        <component>
            <DnaComponent ns2:about="http://genocad.org/SBOL/doi:10.6084/m9.figshare.1159038/Part:daGFP">
                <ns2:type ns2:resource="so:0000316"/>
                <displayId>daGFP</displayId>
                <name>daGFP</name>
                <description></description>
                <dnaSequence>
                    <DnaSequence ns2:about="http://genocad.org/SBOL/doi:10.6084/m9.figshare.1159038/Part:daGFP#seq">
                        <nucleotides>atgacagctctgacagagggagcgaaactgttcgagaaggagatcccgtacatcacagagttggaaggagatgtcgaagggatgaaattcatcatcaagggagaaggaacgggtgacgcaacgaccggaacgatcaaggccaaatacatttgtaccacgggcgatttgcctgtcccctgggcgacgcttgtaagcacgctctcgtatggtgtccagtgcttcgcgaaatatccatcgcacattaaggactttttcaagtcggccatgccagaaggttacacacaagaacgaaccatctcctttgagggggacggagtgtataagacacgcgcgatggtaacgtacgagcgcgggtccatctacaacagggtaactcttactggggagaactttaagaaggacgggcatatcttgcggaaaaacgtggcatttcaatgtccgccctcgattctgtatattctcccggacacggtgaataatgggatcagagtggagttcaaccaggcatacgatattgagggtgtgactgaaaagctcgtcaccaaatgcagccagatgaatcgcccccttgcgggatcagcagccgtccatatcccccggtatcaccatattacctaccacacaaaactctcaaaagacagagatgagagaagggaccatatgtgcctggtcgaagtagtgaaggcggtggatcttgatacataccagtag</nucleotides>
                    </DnaSequence>
                </dnaSequence>
            </DnaComponent>
        </component>
        <component>
            <DnaComponent ns2:about="http://genocad.org/SBOL/doi:10.6084/m9.figshare.1159038/Part:Dendra2-001">
                <ns2:type ns2:resource="so:0000316"/>
                <displayId>Dendra2-001</displayId>
                <name>Dendra2-001</name>
                <description>mammalian codon-optimized</description>
                <dnaSequence>
                    <DnaSequence ns2:about="http://genocad.org/SBOL/doi:10.6084/m9.figshare.1159038/Part:Dendra2-001#seq">
                        <nucleotides>atgaacaccccgggaattaacctgatcaaggaggacatgcgcgtgaaggtgcacatggagggcaacgtgaacggccacgccttcgtgatcgagggcgagggcaagggcaagccctacgagggcacccagaccgccaacctgaccgtgaaggagggcgcccccctgcccttcagctacgacatcctgaccaccgccgtgcactacggcaaccgggtgttcaccaagtaccccgaggacatccccgactacttcaagcagagcttccccgagggctacagctgggagcgcaccatgaccttcgaggacaagggcatctgcaccatccgcagcgacatcagcctggagggcgactgcttcttccagaacgtgcgcttcaagggcaccaacttcccccccaacggccccgtgatgcagaagaagaccctgaagtgggagcccagcaccgagaagctgcacgtgcgcgacggcctgctggtgggcaacatcaacatggccctgctgctggagggcggcggccactacctgtgcgacttcaagaccacctacaaggccaagaaggtggtgcagctgcccgacgcccacttcgtggaccaccgcatcgagatcctgggcaacgacagcgactacaacaaggtgaagctgtacgagcacgccgtggcccgctacagccccctgcccagccaggtgtggtaa</nucleotides>
                    </DnaSequence>
                </dnaSequence>
            </DnaComponent>
        </component>
        <component>
            <DnaComponent ns2:about="http://genocad.org/SBOL/doi:10.6084/m9.figshare.1159038/Part:dKeima-Red">
                <ns2:type ns2:resource="so:0000316"/>
                <displayId>dKeima-Red</displayId>
                <name>dKeima-Red</name>
                <description></description>
                <dnaSequence>
                    <DnaSequence ns2:about="http://genocad.org/SBOL/doi:10.6084/m9.figshare.1159038/Part:dKeima-Red#seq">
                        <nucleotides>atggtgagtgtgatcgctaaacaaatgacctacaaggtttatatgtcaggcacggtcaatggacactactttgaggtcgaaggcgatggaaaaggaaagccttacgagggagagcagacagtaaagctcactgtcaccaagggtggacctctgccatttgcttgggatatattatcaccactgtttcagtacggaagcataccattcaccaagtaccctgaagacatccctgattatgtaaagcagtcattccctgagggatatacatgggagaggaccatgaactttgaagatggtgcagtgtgtactgtcagcaatgattccagcatccaaggcaactgtttcatctacaatgtcaaaatctctggtacgaactttcctcccaatggacctgttatgcagaagaagacacagggctgggaacccagcactgagcgtctctttgcacgagatggaatgctgataggaaacgattatatggctctgaagttggaaggaggtggtcactatttgtgtgaatttaaatctacttacaaggcaaagaagcctgtgaggatgccagggtatcactatattgaccgcaaactggatgtaaccagtcacaacagggattacacatctgttgagcagtgtgaaatagccattgcacgccactctttgctcggttaa</nucleotides>
                    </DnaSequence>
                </dnaSequence>
            </DnaComponent>
        </component>
        <component>
            <DnaComponent ns2:about="http://genocad.org/SBOL/doi:10.6084/m9.figshare.1159038/Part:dKeima570">
                <ns2:type ns2:resource="so:0000316"/>
                <displayId>dKeima570</displayId>
                <name>dKeima570</name>
                <description></description>
                <dnaSequence>
                    <DnaSequence ns2:about="http://genocad.org/SBOL/doi:10.6084/m9.figshare.1159038/Part:dKeima570#seq">
                        <nucleotides>atggtgagtgtgatcgctaaacaaatgacctacaaggtttatatgtcaggcacggtcaatggacactactttgaggtcgaaggcgatggaaaaggaaagccttacgagggagagcagacagtaaagctcactgtcaccaagggtggacctctgccatttgcttgggatatattatcaccactgatgtgttacggaagcataccattcaccaagtaccctgaagacatccctgattatgtaaagcagtcattccctgagggatatacatgggagaggaccatgaactttgaagatggtgcagtgtgtactgtcagcaatgattccagcatccaaggcaactgtttcatctacaatgtcaaaatctctggtacgaactttcctcccaatggacctgttatgcagaagaagacacagggctgggaacccagcactgagcgtctctttgcacgagatggaatgctgataggaaacgattatatggctctgaagttggaaggaggtggtcactatttgtgtgagttcaaatctacttacaaggcaaagaagcctgtgaggatgccagggtatcactatattgaccgcaaactggatgtaaccagtcacaacagggattacacatctgttgagcagtgtgaaatagccattgcacgccactctttgctcggttaa</nucleotides>
                    </DnaSequence>
                </dnaSequence>
            </DnaComponent>
        </component>
        <component>
            <DnaComponent ns2:about="http://genocad.org/SBOL/doi:10.6084/m9.figshare.1159038/Part:Dronpa-Green1">
                <ns2:type ns2:resource="so:0000316"/>
                <displayId>Dronpa-Green1</displayId>
                <name>Dronpa-Green1</name>
                <description></description>
                <dnaSequence>
                    <DnaSequence ns2:about="http://genocad.org/SBOL/doi:10.6084/m9.figshare.1159038/Part:Dronpa-Green1#seq">
                        <nucleotides>atggtgagtgtgattaaaccagacatgaagatcaagctgcgtatggaaggcgctgtaaatggacacccgttcgcgattgaaggagttggccttgggaagcctttcgagggaaaacagagtatggaccttaaagtcaaagaaggcggacctctgcctttcgcctatgacatcttgacaactgtgttctgttacggcaacagggtattcgccaaatacccagaaaatatagtagactatttcaagcagtcgtttcctgagggctactcttgggaacgaagcatgaattacgaagacgggggcatttgtaacgcgacaaacgacataaccctggatggtgactgttatatctatgaaattcgatttgatggtgtgaactttcctgccaatggtccagttatgcagaagaggactgtgaaatgggagccatccactgagaaattgtatgtgcgtgatggagtgctgaagggtgatgttaacatggctctgtcgcttgaaggaggtggccattaccgatgtgacttcaaaactacttataaagctaagaaggttgtccagttgccagactatcactttgtggaccaccacattgagattaaaagccacgacaaagattacagtaatgttaatctgcatgagcacgccgaagcgcattctgagctgccgaggcaggccaagtaa</nucleotides>
                    </DnaSequence>
                </dnaSequence>
            </DnaComponent>
        </component>
        <component>
            <DnaComponent ns2:about="http://genocad.org/SBOL/doi:10.6084/m9.figshare.1159038/Part:Dronpa-Green3">
                <ns2:type ns2:resource="so:0000316"/>
                <displayId>Dronpa-Green3</displayId>
                <name>Dronpa-Green3</name>
                <description></description>
                <dnaSequence>
                    <DnaSequence ns2:about="http://genocad.org/SBOL/doi:10.6084/m9.figshare.1159038/Part:Dronpa-Green3#seq">
                        <nucleotides>atggtgagtgtgattaaaccagacatgaagatcaagctgcgtatggaaggcgctgtaaatggacacccgttcgcgattgaaggagttggccttgggaagcctttcgagggaaaacagagtatggaccttaaagtcaaagaaggcggacctctgcctttcgcctatgacatcttgacaactgtgttctgttacggcaacagggtattcgccaaatacccagaaaatatagtagactatttcaagcagtcgtttcctgagggctactcttgggaacgaagcatgaattacgaagacgggggcatttgtaacgcgacaaacgacataaccctggatggtgactgttatatctatgaaattcgatttgatggtgtgaactttcctgccaatggtccagttatgcagaagaggactgtgaaatgggagccatccactgagaaattgtatgtgcgtgatggagtgctgaagggtgatattaacgccgctctgtcgcttgaaggaggtggccattaccgatgtgacttcaaaactacttataaagctaagaaggttgtccagttgccagactatcactttgtggaccaccacattgagattaaaagccacgacaaagattacagtaatgttaatctgcatgagcacgccgaagcgcattctgagctgccgaggcaggccaagtaa</nucleotides>
                    </DnaSequence>
                </dnaSequence>
            </DnaComponent>
        </component>
        <component>
            <DnaComponent ns2:about="http://genocad.org/SBOL/doi:10.6084/m9.figshare.1159038/Part:DsRed-Express-002">
                <ns2:type ns2:resource="so:0000316"/>
                <displayId>DsRed-Express-002</displayId>
                <name>DsRed-Express-002</name>
                <description>mammalian codon-optimized</description>
                <dnaSequence>
                    <DnaSequence ns2:about="http://genocad.org/SBOL/doi:10.6084/m9.figshare.1159038/Part:DsRed-Express-002#seq">
                        <nucleotides>atggcctcctccgaggacgtcatcaaggagttcatgcgcttcaaggtgcgcatggagggctccgtgaacggccacgagttcgagatcgagggcgagggcgagggccgcccctacgagggcacccagaccgccaagctgaaggtgaccaagggcggccccctgcccttcgcctgggacatcctgtccccccagttccagtacggctccaaggtgtacgtgaagcaccccgccgacatccccgactacaagaagctgtccttccccgagggcttcaagtgggagcgcgtgatgaacttcgaggacggcggcgtggtgaccgtgacccaggactcctccctgcaggacggctccttcatctacaaggtgaagttcatcggcgtgaacttcccctccgacggccccgtaatgcagaagaagactatgggctgggaggcctccaccgagcgcctgtacccccgcgacggcgtgctgaagggcgagatccacaaggccctgaagctgaaggacggcggccactacctggtggagttcaagtccatctacatggccaagaagcccgtgcagctgcccggctactactacgtggactccaagctggacatcacctcccacaacgaggactacaccatcgtggagcagtacgagcgcgccgagggccgccaccacctgttcctgtag</nucleotides>
                    </DnaSequence>
                </dnaSequence>
            </DnaComponent>
        </component>
        <component>
            <DnaComponent ns2:about="http://genocad.org/SBOL/doi:10.6084/m9.figshare.1159038/Part:DsRed-Express2-002">
                <ns2:type ns2:resource="so:0000316"/>
                <displayId>DsRed-Express2-002</displayId>
                <name>DsRed-Express2-002</name>
                <description>mammalian codon-optimized</description>
                <dnaSequence>
                    <DnaSequence ns2:about="http://genocad.org/SBOL/doi:10.6084/m9.figshare.1159038/Part:DsRed-Express2-002#seq">
                        <nucleotides>atggatagcactgagaacgtcatcaagcccttcatgcgcttcaaggtgcacatggagggctccgtgaacggccacgagttcgagatcgagggcgagggcgagggcaagccctacgagggcacccagaccgccaagctgcaggtgaccaagggcggccccctgcccttcgcctgggacatcctgtccccccagttccagtacggctccaaggtgtacgtgaagcaccccgccgacatccccgactacaagaagctgtccttccccgagggcttcaagtgggagcgcgtgatgaacttcgaggacggcggcgtggtgaccgtgacccaggactcctccctgcaggacggcaccttcatctaccacgtgaagttcatcggcgtgaacttcccctccgacggccccgtaatgcagaagaagactctgggctgggagccctccaccgagcgcctgtacccccgcgacggcgtgctgaagggcgagatccacaaggcgctgaagctgaagggcggcggccactacctggtggagttcaagtcaatctacatggccaagaagcccgtgaagctgcccggctactactacgtggactccaagctggacatcacctcccacaacgaggactacaccgtggtggagcagtacgagcgcgccgaggcccgccaccacctgttccagtag</nucleotides>
                    </DnaSequence>
                </dnaSequence>
            </DnaComponent>
        </component>
        <component>
            <DnaComponent ns2:about="http://genocad.org/SBOL/doi:10.6084/m9.figshare.1159038/Part:DsRed-Max">
                <ns2:type ns2:resource="so:0000316"/>
                <displayId>DsRed-Max</displayId>
                <name>DsRed-Max</name>
                <description>mammalian codon-optimized</description>
                <dnaSequence>
                    <DnaSequence ns2:about="http://genocad.org/SBOL/doi:10.6084/m9.figshare.1159038/Part:DsRed-Max#seq">
                        <nucleotides>atggatagcactgagaacgtcatcaagcccttcatgcgcttcaaggtgcacatggagggctccgtgaacggccacgagttcgagatcgagggcgagggcgagggcaagccctacgagggcacccagaccgccaagctgcaggtgaccaagggcggccccctgcccttcgcctgggacatcctgtccccccagttcatgtacggctccaaggtgtacaccaagcaccccgccgacatccccgactacaagaagctgtccttccccgagggcttcaagtgggagcgcgtgatgaacttcgaggacggcggcgtggtgaccgtgacccaggactcctccctgcaggacggcaccttcatctaccacgtgaagttcatcggcgtgaacttcccctccgacggccccgtaatgcagaagaagactctgggctgggagccctccaccgagcgcctgtacccccgcgacggcgtgctgaagggcgagatccacaaggcgctgaagctgaagggcggcggccactacctgtgtgagttcaagtcaatctacatggccaagaagcccgtgaagctgcccggctactactacgtggactccaagctggacatcacctcccacaacgaggactacaccgtggtggagcagtacgagcgcaccgaggcccgccaccacctgttccagtag</nucleotides>
                    </DnaSequence>
                </dnaSequence>
            </DnaComponent>
        </component>
        <component>
            <DnaComponent ns2:about="http://genocad.org/SBOL/doi:10.6084/m9.figshare.1159038/Part:DsRed-Monomer-004">
                <ns2:type ns2:resource="so:0000316"/>
                <displayId>DsRed-Monomer-004</displayId>
                <name>DsRed-Monomer-004</name>
                <description>mammalian codon-optimized</description>
                <dnaSequence>
                    <DnaSequence ns2:about="http://genocad.org/SBOL/doi:10.6084/m9.figshare.1159038/Part:DsRed-Monomer-004#seq">
                        <nucleotides>atggacaacaccgaggacgtcatcaaggagttcatgcagttcaaggtgcgcatggagggctccgtgaacggccactacttcgagatcgagggcgagggcgagggcaagccctacgagggcacccagaccgccaagctgcaggtgaccaagggcggccccctgcccttcgcctgggacatcctgtccccccagttccagtacggctccaaggcctacgtgaagcaccccgccgacatccccgactacatgaagctgtccttccccgagggcttcacctgggagcgctccatgaacttcgaggacggcggcgtggtggaggtgcagcaggactcctccctgcaggacggcaccttcatctacaaggtgaagttcaagggcgtgaacttccccgccgacggccccgtaatgcagaagaagactgccggctgggagccctccaccgagaagctgtacccccaggacggcgtgctgaagggcgagatctcccacgccctgaagctgaaggacggcggccactacacctgcgacttcaagaccgtgtacaaggccaagaagcccgtgcagctgcccggcaaccactacgtggactccaagctggacatcaccaaccacaacgaggactacaccgtggtggagcagtacgagcacgccgaggcccgccactccggctcccagtag</nucleotides>
                    </DnaSequence>
                </dnaSequence>
            </DnaComponent>
        </component>
        <component>
            <DnaComponent ns2:about="http://genocad.org/SBOL/doi:10.6084/m9.figshare.1159038/Part:DsRed.T3">
                <ns2:type ns2:resource="so:0000316"/>
                <displayId>DsRed.T3</displayId>
                <name>DsRed.T3</name>
                <description>mammalian codon-optimized</description>
                <dnaSequence>
                    <DnaSequence ns2:about="http://genocad.org/SBOL/doi:10.6084/m9.figshare.1159038/Part:DsRed.T3#seq">
                        <nucleotides>atggcctcctccgaggacgtcatcaaggagttcatgcgcttcaaggtgcgcatggagggctccgtgaacggccacgagttcgagatcgagggcgagggcgagggccgcccctacgagggcacccagaccgccaagctgaaggtgaccaagggcggccccctgcccttcgcctgggacatcctgtccccccagttccagtacggctccaaggtgtacgtgaagcaccccgccgacatccccgactacaagaagctgtccttccccgagggcttcaagtgggagcgcgtgatgaacttcgaggacggcggcgtggtgaccgtgacccaggactcctccctgcaggacggctgcttcatctacaaggtgaagttcatcggcgtgaacttcccctccgacggccccgtaatgcagaagaagactatgggctgggagccctccaccgagcgcctgtacccccgcgacggcgtgctgaagggcgagatccacaaggccctgaagctgaaggacggcggccactacctggtggagttcaagtccatctacatggccaagaagcccgtgcagctgcccggctactactacgtggactccaagctggacatcacctcccacaacgaggactacaccatcgtggagcagtacgagcgcaccgagggccgccaccacctgttcctgtag</nucleotides>
                    </DnaSequence>
                </dnaSequence>
            </DnaComponent>
        </component>
        <component>
            <DnaComponent ns2:about="http://genocad.org/SBOL/doi:10.6084/m9.figshare.1159038/Part:DsRed1">
                <ns2:type ns2:resource="so:0000316"/>
                <displayId>DsRed1</displayId>
                <name>DsRed1</name>
                <description>mammalian codon-optimized</description>
                <dnaSequence>
                    <DnaSequence ns2:about="http://genocad.org/SBOL/doi:10.6084/m9.figshare.1159038/Part:DsRed1#seq">
                        <nucleotides>atggtgcgctcctccaagaacgtcatcaaggagttcatgcgcttcaaggtgcgcatggagggcaccgtgaacggccacgagttcgagatcgagggcgagggcgagggccgcccctacgagggccacaacaccgtgaagctgaaggtgaccaagggcggccccctgcccttcgcctgggacatcctgtccccccagttccagtacggctccaaggtgtacgtgaagcaccccgccgacatccccgactacaagaagctgtccttccccgagggcttcaagtgggagcgcgtgatgaacttcgaggacggcggcgtggtgaccgtgacccaagactcctccctgcaggacggctgcttcatctacaaggtgaagttcatcggcgtgaacttcccctccgacggccccgtaatgcagaagaagaccatgggctgggaggcctccaccgagcgcctgtacccccgcgacggcgtgctgaagggcgagatccacaaggccctgaagctgaaggacggcggccactacctggtggagttcaagtccatctacatggccaagaagcccgtgcagctgcccggctactactacgtggactccaagctggacatcacctcccacaacgaggactacaccatcgtggagcagtacgagcgcaccgagggccgccaccacctgttcctgtag</nucleotides>
                    </DnaSequence>
                </dnaSequence>
            </DnaComponent>
        </component>
        <component>
            <DnaComponent ns2:about="http://genocad.org/SBOL/doi:10.6084/m9.figshare.1159038/Part:DsRed2-001">
                <ns2:type ns2:resource="so:0000316"/>
                <displayId>DsRed2-001</displayId>
                <name>DsRed2-001</name>
                <description>mammalian codon-optimized</description>
                <dnaSequence>
                    <DnaSequence ns2:about="http://genocad.org/SBOL/doi:10.6084/m9.figshare.1159038/Part:DsRed2-001#seq">
                        <nucleotides>atggcctcctccgagaacgtcatcaccgagttcatgcgcttcaaggtgcgcatggagggcaccgtgaacggccacgagttcgagatcgagggcgagggcgagggccgcccctacgagggccacaacaccgtgaagctgaaggtgaccaagggcggccccctgcccttcgcctgggacatcctgtccccccagttccagtacggctccaaggtgtacgtgaagcaccccgccgacatccccgactacaagaagctgtccttccccgagggcttcaagtgggagcgcgtgatgaacttcgaggacggcggcgtggcgaccgtgacccaggactcctccctgcaggacggctgcttcatctacaaggtgaagttcatcggcgtgaacttcccctccgacggccccgtgatgcagaagaagaccatgggctgggaggcctccaccgagcgcctgtacccccgcgacggcgtgctgaagggcgagacccacaaggccctgaagctgaaggacggcggccactacctggtggagttcaagtccatctacatggccaagaagcccgtgcagctgcccggctactactacgtggacgccaagctggacatcacctcccacaacgaggactacaccatcgtggagcagtacgagcgcaccgagggccgccaccacctgttcctgtag</nucleotides>
                    </DnaSequence>
                </dnaSequence>
            </DnaComponent>
        </component>
        <component>
            <DnaComponent ns2:about="http://genocad.org/SBOL/doi:10.6084/m9.figshare.1159038/Part:dTomato">
                <ns2:type ns2:resource="so:0000316"/>
                <displayId>dTomato</displayId>
                <name>dTomato</name>
                <description>mammalian codon-optimized</description>
                <dnaSequence>
                    <DnaSequence ns2:about="http://genocad.org/SBOL/doi:10.6084/m9.figshare.1159038/Part:dTomato#seq">
                        <nucleotides>atggtgagcaagggcgaggaggtcatcaaagagttcatgcgcttcaaggtgcgcatggagggctccatgaacggccacgagttcgagatcgagggcgagggcgagggccgcccctacgagggcacccagaccgccaagctgaaggtgaccaagggcggccccctgcccttcgcctgggacatcctgtccccccagttcatgtacggctccaaggcgtacgtgaagcaccccgccgacatccccgattacaagaagctgtccttccccgagggcttcaagtgggagcgcgtgatgaacttcgaggacggcggtctggtgaccgtgacccaggactcctccctgcaggacggcacgctgatctacaaggtgaagatgcgcggcaccaacttcccccccgacggccccgtaatgcagaagaagaccatgggctgggaggcctccaccgagcgcctgtacccccgcgacggcgtgctgaagggcgagatccaccaggccctgaagctgaaggacggcggccactacctggtggagttcaagaccatctacatggccaagaagcccgtgcaactgcccggctactactacgtggacaccaagctggacatcacctcccacaacgaggactacaccatcgtggaacagtacgagcgctccgagggccgccaccacctgttcctgtacggcatggacgagctgtacaag</nucleotides>
                    </DnaSequence>
                </dnaSequence>
            </DnaComponent>
        </component>
        <component>
            <DnaComponent ns2:about="http://genocad.org/SBOL/doi:10.6084/m9.figshare.1159038/Part:E2-Crimson-002">
                <ns2:type ns2:resource="so:0000316"/>
                <displayId>E2-Crimson-002</displayId>
                <name>E2-Crimson-002</name>
                <description>mammalian codon-optimized</description>
                <dnaSequence>
                    <DnaSequence ns2:about="http://genocad.org/SBOL/doi:10.6084/m9.figshare.1159038/Part:E2-Crimson-002#seq">
                        <nucleotides>atggatagcactgagaacgtcatcaagcccttcatgcgcttcaaggtgcacatggagggctccgtgaacggccacgagttcgagatcgagggcgtgggcgagggcaagccctacgagggcacccagaccgccaagctgcaagtgaccaagggcggccccctgcccttcgcctgggacatcctgtccccccagttcttctacggctccaaggcgtacatcaagcaccccgccgacatccccgactacctcaagcagtccttccccgagggcttcaagtgggagcgcgtgatgaacttcgaggacggcggcgtggtgaccgtgacccaggactcctccctgcaggacggcaccctcatctaccacgtgaagttcatcggcgtgaacttcccctccgacggccccgtaatgcagaagaagactctgggctgggagccctccactgagcgcaactacccccgcgacggcgtgctgaagggcgagaaccacatggcgctgaagctgaagggcggcggccactacctgtgtgagttcaagtccatctacatggccaagaagcccgtgaagctgcccggctaccactacgtggactacaagctcgacatcacctcccacaacgaggactacaccgtggtggagcagtacgagcgcgccgaggcccgccaccacctgttccagtag</nucleotides>
                    </DnaSequence>
                </dnaSequence>
            </DnaComponent>
        </component>
        <component>
            <DnaComponent ns2:about="http://genocad.org/SBOL/doi:10.6084/m9.figshare.1159038/Part:E2-Orange">
                <ns2:type ns2:resource="so:0000316"/>
                <displayId>E2-Orange</displayId>
                <name>E2-Orange</name>
                <description>mammalian codon-optimized</description>
                <dnaSequence>
                    <DnaSequence ns2:about="http://genocad.org/SBOL/doi:10.6084/m9.figshare.1159038/Part:E2-Orange#seq">
                        <nucleotides>atggatagcactgagaacgtcatcaagcccttcatgcgcttcaaggtgcacatggagggctccgtgaacggccacgagttcgagatcgagggcgagggcgagggcaagccctacgagggcacccagaccgccaagctgcaggtgaccaagggcggccccctgcccttcgcctgggacatcctgtccccccagttcacctacggctccaaggcctacgtgaagcaccccgccgacatccccgactacaagaagctgtccttccccgagggcttcaagtgggagcgcgtgatgaacttcgaggacggcggcgtggtgaccgtgacccaggactcctccctgcaggacggcaccttcatctaccacgtgaagttcatcggcgtgaacttcccctccgacggccccgtaatgcagaagaagactctgggctgggagccctccaccgagcgcctgtacccccgcgacggcgtgctgaagggcgagatccacaaggcgctgaagctgaagggcggcggccactacctggtggagttcaagacaatctacatggccaagaagcccgtgaagctgcccggctactactacgtggactccaagctggacatcacctcccacaacgaggactacaccgtggtggagcagtacgagcgcgccgaggcccgccaccacctgttccagtag</nucleotides>
                    </DnaSequence>
                </dnaSequence>
            </DnaComponent>
        </component>
        <component>
            <DnaComponent ns2:about="http://genocad.org/SBOL/doi:10.6084/m9.figshare.1159038/Part:E2-Red/Green">
                <ns2:type ns2:resource="so:0000316"/>
                <displayId>E2-Red/Green</displayId>
                <name>E2-Red/Green</name>
                <description>mammalian codon-optimized</description>
                <dnaSequence>
                    <DnaSequence ns2:about="http://genocad.org/SBOL/doi:10.6084/m9.figshare.1159038/Part:E2-Red/Green#seq">
                        <nucleotides>atggatagcactgagaacgtcatcaagcccttcatgcgcttcaaggtgcacatggagggctccgtgaacggccacgagttcgagatcgagggcgagggcgagggcaagccctacgagggcacccacaccgtcaagctgcaggtgaccaagggcggccccctgcccttcgcctgggacatcctgtccccccagttccagtacggctccaaggtgtacgtgaagcaccccgccgacatccccgactacaagaagctgtccttccccgagggcttcaagtgggagcgcgtgatgaacttcgaggacggcggcgtggtgaccgtgacccaggactcctccctgcaggacggcaccttcatctaccacgtgaagttcatcggcgtgaacttcccctccgacggccccgtaatgcagaagaagactctgggctgggagccctccaccgagcgcctgtacccccgcgacggcgtgctgaagggcgagatccacaaggcgctgaagctgaagggcggcggccactacctggtggagttcaagtcaatctacatggccaagaagcccgtgaagctgcccggctactactacgtggactccaagctggacatcacctcccacaacgaggactacaccgtggtggagcagtacgagcgcaccgagggccgccaccacctgttccagtag</nucleotides>
                    </DnaSequence>
                </dnaSequence>
            </DnaComponent>
        </component>
        <component>
            <DnaComponent ns2:about="http://genocad.org/SBOL/doi:10.6084/m9.figshare.1159038/Part:EBFP">
                <ns2:type ns2:resource="so:0000316"/>
                <displayId>EBFP</displayId>
                <name>EBFP</name>
                <description>mammalian codon-optimized; photobleaches rapidly</description>
                <dnaSequence>
                    <DnaSequence ns2:about="http://genocad.org/SBOL/doi:10.6084/m9.figshare.1159038/Part:EBFP#seq">
                        <nucleotides>atggtgagcaagggcgaggagctgttcaccggggtggtgcccatcctggtcgagctggacggcgacgtaaacggccacaagttcagcgtgtccggcgagggcgagggcgatgccacctacggcaagctgaccctgaagttcatctgcaccaccggcaagctgcccgtgccctggcccaccctcgtgaccaccctgacccacggcgtgcagtgcttcagccgctaccccgaccacatgaagcagcacgacttcttcaagtccgccatgcccgaaggctacgtccaggagcgcaccatcttcttcaaggacgacggcaactacaagacccgcgccgaggtgaagttcgagggcgacaccctggtgaaccgcatcgagctgaagggcatcgacttcaaggaggacggcaacatcctggggcacaagctggagtacaacttcaacagccacaacgtctatatcatggccgacaagcagaagaacggcatcaaggtgaacttcaagatccgccacaacatcgaggacggcagcgtgcagctcgccgaccactaccagcagaacacccccatcggcgacggccccgtgctgctgcccgacaaccactacctgagcacccagtccgccctgagcaaagaccccaacgagaagcgcgatcacatggtcctgctggagttcgtgaccgccgccgggatcactctcggcatggacgagctgtacaagtga</nucleotides>
                    </DnaSequence>
                </dnaSequence>
            </DnaComponent>
        </component>
        <component>
            <DnaComponent ns2:about="http://genocad.org/SBOL/doi:10.6084/m9.figshare.1159038/Part:EBFP2">
                <ns2:type ns2:resource="so:0000316"/>
                <displayId>EBFP2</displayId>
                <name>EBFP2</name>
                <description>mammalian codon-optimized</description>
                <dnaSequence>
                    <DnaSequence ns2:about="http://genocad.org/SBOL/doi:10.6084/m9.figshare.1159038/Part:EBFP2#seq">
                        <nucleotides>atggtgagcaagggcgaggagctgttcaccggggtggtgcccatcctggtcgagctggacggcgacgtaaacggccacaagttcagcgtgaggggcgagggcgagggcgatgccaccaacggcaagctgaccctgaagttcatctgcaccaccggcaagctgcccgtgccctggcccaccctcgtgaccaccctgagccacggcgtgcagtgcttcgcccgctaccccgaccacatgaagcagcacgacttcttcaagtccgccatgcccgaaggctacgtccaggagcgcaccatcttcttcaaggacgacggcacctacaagacccgcgccgaggtgaagttcgagggcgacaccctggtgaaccgcatcgagctgaagggcgtcgacttcaaggaggacggcaacatcctggggcacaagctggagtacaacttcaacagccacaacatctatatcatggccgtcaagcagaagaacggcatcaaggtgaacttcaagatccgccacaacgtggaggacggcagcgtgcagctcgccgaccactaccagcagaacacccccatcggcgacggccccgtgctgctgcccgacagccactacctgagcacccagtccgtgctgagcaaagaccccaacgagaagcgcgatcacatggtcctgctggagttccgcaccgccgccgggatcactctcggcatggacgagctgtacaagtaa</nucleotides>
                    </DnaSequence>
                </dnaSequence>
            </DnaComponent>
        </component>
        <component>
            <DnaComponent ns2:about="http://genocad.org/SBOL/doi:10.6084/m9.figshare.1159038/Part:ECFP-001">
                <ns2:type ns2:resource="so:0000316"/>
                <displayId>ECFP-001</displayId>
                <name>ECFP-001</name>
                <description>mammalian codon-optimized</description>
                <dnaSequence>
                    <DnaSequence ns2:about="http://genocad.org/SBOL/doi:10.6084/m9.figshare.1159038/Part:ECFP-001#seq">
                        <nucleotides>atggtgagcaagggcgaggagctgttcaccggggtggtgcccatcctggtcgagctggacggcgacgtaaacggccacaagttcagcgtgtccggcgagggcgagggcgatgccacctacggcaagctgaccctgaagttcatctgcaccaccggcaagctgcccgtgccctggcccaccctcgtgaccaccctgacctggggcgtgcagtgcttcagccgctaccccgaccacatgaagcagcacgacttcttcaagtccgccatgcccgaaggctacgtccaggagcgcaccatcttcttcaaggacgacggcaactacaagacccgcgccgaggtgaagttcgagggcgacaccctggtgaaccgcatcgagctgaagggcatcgacttcaaggaggacggcaacatcctggggcacaagctggagtacaactacatcagccacaacgtctatatcaccgccgacaagcagaagaacggcatcaaggccaacttcaagatccgccacaacatcgaggacggcagcgtgcagctcgccgaccactaccagcagaacacccccatcggcgacggccccgtgctgctgcccgacaaccactacctgagcacccagtccgccctgagcaaagaccccaacgagaagcgcgatcacatggtcctgctggagttcgtgaccgccgccgggatcactctcggcatggacgagctgtacaagtaa</nucleotides>
                    </DnaSequence>
                </dnaSequence>
            </DnaComponent>
        </component>
        <component>
            <DnaComponent ns2:about="http://genocad.org/SBOL/doi:10.6084/m9.figshare.1159038/Part:EGFP-003">
                <ns2:type ns2:resource="so:0000316"/>
                <displayId>EGFP-003</displayId>
                <name>EGFP-003</name>
                <description>mammalian codon-optimized</description>
                <dnaSequence>
                    <DnaSequence ns2:about="http://genocad.org/SBOL/doi:10.6084/m9.figshare.1159038/Part:EGFP-003#seq">
                        <nucleotides>atggtgagcaagggcgaggagctgttcaccggggtggtgcccatcctggtcgagctggacggcgacgtaaacggccacaagttcagcgtgtccggcgagggcgagggcgatgccacctacggcaagctgaccctgaagttcatctgcaccaccggcaagctgcccgtgccctggcccaccctcgtgaccaccctgacctacggcgtgcagtgcttcagccgctaccccgaccacatgaagcagcacgacttcttcaagtccgccatgcccgaaggctacgtccaggagcgcaccatcttcttcaaggacgacggcaactacaagacccgcgccgaggtgaagttcgagggcgacaccctggtgaaccgcatcgagctgaagggcatcgacttcaaggaggacggcaacatcctggggcacaagctggagtacaactacaacagccacaacgtctatatcatggccgacaagcagaagaacggcatcaaggtgaacttcaagatccgccacaacatcgaggacggcagcgtgcagctcgccgaccactaccagcagaacacccccatcggcgacggccccgtgctgctgcccgacaaccactacctgagcacccagtccgccctgagcaaagaccccaacgagaagcgcgatcacatggtcctgctggagttcgtgaccgccgccgggatcactctcggcatggacgagctgtacaagtaa</nucleotides>
                    </DnaSequence>
                </dnaSequence>
            </DnaComponent>
        </component>
        <component>
            <DnaComponent ns2:about="http://genocad.org/SBOL/doi:10.6084/m9.figshare.1159038/Part:EmGFP-002">
                <ns2:type ns2:resource="so:0000316"/>
                <displayId>EmGFP-002</displayId>
                <name>EmGFP-002</name>
                <description>mammalian codon-optimized</description>
                <dnaSequence>
                    <DnaSequence ns2:about="http://genocad.org/SBOL/doi:10.6084/m9.figshare.1159038/Part:EmGFP-002#seq">
                        <nucleotides>atggtgagcaagggcgaggagctgttcaccggggtggtgcccatcctggtcgagctggacggcgacgtaaacggccacaagttcagcgtgtccggcgagggcgagggcgatgccacctacggcaagctgaccctgaagttcatctgcaccaccggcaagctgcccgtgccctggcccaccctcgtgaccaccttgacctacggcgtgcagtgcttcgcccgctaccccgaccacatgaagcagcacgacttcttcaagtccgccatgcccgaaggctacgtccaggagcgcaccatcttcttcaaggacgacggcaactacaagacccgcgccgaggtgaagttcgagggcgacaccctggtgaaccgcatcgagctgaagggcatcgacttcaaggaggacggcaacatcctggggcacaagctggagtacaactacaacagccacaaggtctatatcaccgccgacaagcagaagaacggcatcaaggtgaacttcaagacccgccacaacatcgaggacggcagcgtgcagctcgccgaccactaccagcagaacacccccatcggcgacggccccgtgctgctgcccgacaaccactacctgagcacccagtccgccctgagcaaagaccccaacgagaagcgcgatcacatggtcctgctggagttcgtgaccgccgccgggatcactctcggcatggacgagctgtacaagtaa</nucleotides>
                    </DnaSequence>
                </dnaSequence>
            </DnaComponent>
        </component>
        <component>
            <DnaComponent ns2:about="http://genocad.org/SBOL/doi:10.6084/m9.figshare.1159038/Part:enterokinase_site-003">
                <ns2:type ns2:resource="so:0000316"/>
                <displayId>enterokinase_site-003</displayId>
                <name>enterokinase site-003</name>
                <description></description>
                <dnaSequence>
                    <DnaSequence ns2:about="http://genocad.org/SBOL/doi:10.6084/m9.figshare.1159038/Part:enterokinase_site-003#seq">
                        <nucleotides>gatgacgacgacaag</nucleotides>
                    </DnaSequence>
                </dnaSequence>
            </DnaComponent>
        </component>
        <component>
            <DnaComponent ns2:about="http://genocad.org/SBOL/doi:10.6084/m9.figshare.1159038/Part:EosFP">
                <ns2:type ns2:resource="so:0000316"/>
                <displayId>EosFP</displayId>
                <name>EosFP</name>
                <description></description>
                <dnaSequence>
                    <DnaSequence ns2:about="http://genocad.org/SBOL/doi:10.6084/m9.figshare.1159038/Part:EosFP#seq">
                        <nucleotides>atgagtgcgattaagccagacatgaagatcaacctccgtatggaaggcaacgtaaacgggcaccactttgtgatcgacggagatggtacaggcaagccttttgagggaaaacagagtatggatcttgaagtcaaagagggcggacctctgccttttgcctttgatatcctgaccactgcattccattacggcaacagggtattcgccgaatatccagaccacatacaagactattttaagcagtcgtttcctaaggggtattcgtgggaacgaagcttgactttcgaagacgggggcatttgcattgccagaaacgacataacaatggaaggggacactttctataataaagttcgatttcacggtgtaaactttcccgccaatggtccagttatgcagaagaagacgctgaaatgggagccctccactgagaaaatgtatgtgcgtgatggagtgctgacgggtgatattaccatggctttgttgcttgaaggaaatgcccattaccgatgtgacttcagaactacttacaaagctaaggagaagggtgtcaagttaccaggctaccactttgtggaccactgcattgagattttaagccatgacaaagattacaacaaggttaagctgtatgagcatgctgttgctcattctggattgcctgacaatgccagacgataa</nucleotides>
                    </DnaSequence>
                </dnaSequence>
            </DnaComponent>
        </component>
        <component>
            <DnaComponent ns2:about="http://genocad.org/SBOL/doi:10.6084/m9.figshare.1159038/Part:Exon_1-001">
                <ns2:type ns2:resource="so:0000147"/>
                <displayId>Exon_1-001</displayId>
                <name>Exon 1-001</name>
                <description></description>
                <dnaSequence>
                    <DnaSequence ns2:about="http://genocad.org/SBOL/doi:10.6084/m9.figshare.1159038/Part:Exon_1-001#seq">
                        <nucleotides>gtcagatcactagatgctttattgcggtagtttatcacagttaaattgctaacgccagtctcgaacttaacgtgcagaagttggtcgtgaggcactgggcag</nucleotides>
                    </DnaSequence>
                </dnaSequence>
            </DnaComponent>
        </component>
        <component>
            <DnaComponent ns2:about="http://genocad.org/SBOL/doi:10.6084/m9.figshare.1159038/Part:Exon_1-002">
                <ns2:type ns2:resource="so:0000147"/>
                <displayId>Exon_1-002</displayId>
                <name>Exon 1-002</name>
                <description></description>
                <dnaSequence>
                    <DnaSequence ns2:about="http://genocad.org/SBOL/doi:10.6084/m9.figshare.1159038/Part:Exon_1-002#seq">
                        <nucleotides>ggagtcgctgcgcgctgccttcgccccgtgccccgctccgccgccgcctcgcgccgcccgccccggctctgactgaccgcgttactcccacag</nucleotides>
                    </DnaSequence>
                </dnaSequence>
            </DnaComponent>
        </component>
        <component>
            <DnaComponent ns2:about="http://genocad.org/SBOL/doi:10.6084/m9.figshare.1159038/Part:Exon_1-003">
                <ns2:type ns2:resource="so:0000147"/>
                <displayId>Exon_1-003</displayId>
                <name>Exon 1-003</name>
                <description></description>
                <dnaSequence>
                    <DnaSequence ns2:about="http://genocad.org/SBOL/doi:10.6084/m9.figshare.1159038/Part:Exon_1-003#seq">
                        <nucleotides>ggagtcgtgcgcgctgccttcgccccgtgccccgctccgccgccgcctcgcgccgcccgccccggctctgactgaccgcgttactcccacag</nucleotides>
                    </DnaSequence>
                </dnaSequence>
            </DnaComponent>
        </component>
        <component>
            <DnaComponent ns2:about="http://genocad.org/SBOL/doi:10.6084/m9.figshare.1159038/Part:Exon_2-001">
                <ns2:type ns2:resource="so:0000147"/>
                <displayId>Exon_2-001</displayId>
                <name>Exon 2-001</name>
                <description></description>
                <dnaSequence>
                    <DnaSequence ns2:about="http://genocad.org/SBOL/doi:10.6084/m9.figshare.1159038/Part:Exon_2-001#seq">
                        <nucleotides>ctcctgggcaacgtgctggttattgtgctgtctcatcattttggcaaagaattggatcggaccgaaattaatacgactcactataggggaattgtgagcggataacaattccccggagttaatccgggacctttaattcaacccaacacaatatattatagttaaataagaattattatcaaatcatttgtatattaattaaaatactatactgtaaattacattttatttacaatcaaaggagatataccatggcacaccatcaccaccatcactcttctggtaaagaaaccgctgctgcgaaatttgaacgccagcacatggactcgccaccgccttctggtctggtcccccggggcagcgcaggttctggtacgattgatgacgacgacaagagtccgggcttctcctcaacgatatctgagctcgtggatccgaattctcagatctcggcgcgcctgcaggtcgacggtaccggttcgaagcttgcggccgcacagctgtatacacgtgcaagccagccagaactcgccccggaagaccccgaggatctcgagcaccaccatcaccatcaccatcactaagtgattaacctcaggtgcaggctgcctatcagaaggtggtggctggtgtggccaatgccctggctcacaaataccactgagatcgatctttttccctctgccaaaaattatggggacatcatgaagccccttgagcatctgacttctggctaataaaggaaatttattttcattgc</nucleotides>
                    </DnaSequence>
                </dnaSequence>
            </DnaComponent>
        </component>
        <component>
            <DnaComponent ns2:about="http://genocad.org/SBOL/doi:10.6084/m9.figshare.1159038/Part:Exon_2-002">
                <ns2:type ns2:resource="so:0000147"/>
                <displayId>Exon_2-002</displayId>
                <name>Exon 2-002</name>
                <description></description>
                <dnaSequence>
                    <DnaSequence ns2:about="http://genocad.org/SBOL/doi:10.6084/m9.figshare.1159038/Part:Exon_2-002#seq">
                        <nucleotides>ctcctgggcaacgtgctggttattgtgctgtctcatcattttggcaaagaattggatcggaccgaaattaatacgactcactataggggaattgtgagcggataacaattccccggagttaatccgggacctttaattcaacccaacacaatatattatagttaaataagaattattatcaaatcatttgtatattaattaaaatactatactgtaaattacattttatttacaatcaaaggagatataccatggcaagctggagccacccgcagttcgaaaagggtgcagatgacgacgacaaggtaccggatccgacgtcggtcgacaagcttgcggccgcaggagctccgggcttctcctcaatttccgctcatcaccaccatcatcaccatcaccaccactaagtgattaacctcaggtgcaggctgcctatcagaaggtggtggctggtgtggccaatgccctggctcacaaataccactgagatcgatctttttccctctgccaaaaattatggggacatcatgaagccccttgagcatctgacttctggctaataaaggaaatttattttcattgc</nucleotides>
                    </DnaSequence>
                </dnaSequence>
            </DnaComponent>
        </component>
        <component>
            <DnaComponent ns2:about="http://genocad.org/SBOL/doi:10.6084/m9.figshare.1159038/Part:Exon_2-003">
                <ns2:type ns2:resource="so:0000147"/>
                <displayId>Exon_2-003</displayId>
                <name>Exon 2-003</name>
                <description></description>
                <dnaSequence>
                    <DnaSequence ns2:about="http://genocad.org/SBOL/doi:10.6084/m9.figshare.1159038/Part:Exon_2-003#seq">
                        <nucleotides>ctcctgggcaacgtgctggttattgtgctgtctcatcattttggcaaagaattggatcggaccggaaatcataaaaaattatttgctttgtgagcggataacaattataatagattcaattgaggcctcgaccaccgggacctttaattcaacccaacacaatatattatagttaaataagaattattatcaaatcatttgtatattaattaaaatactatactgtaaattacattttatttacaatcaaaggagatataccatggcgatatcccgggagctcgtggatccgaattctcagatctcggcgcgcctgcaggtcgacggtaccggttcgaagcttgcggccgcacagctgtatacacgtgcaagcgcgtggagccacccgcagttcgaaaaactcgagcaccaccatcaccatcaccatcactaagtgattaacctcaggtgcaggctgcctatcagaaggtggtggctggtgtggccaatgccctggctcacaaataccactgagatcgatctttttccctctgccaaaaattatggggacatcatgaagccccttgagcatctgacttctggctaataaaggaaatttattttcattgc</nucleotides>
                    </DnaSequence>
                </dnaSequence>
            </DnaComponent>
        </component>
        <component>
            <DnaComponent ns2:about="http://genocad.org/SBOL/doi:10.6084/m9.figshare.1159038/Part:Exon_2-004">
                <ns2:type ns2:resource="so:0000147"/>
                <displayId>Exon_2-004</displayId>
                <name>Exon 2-004</name>
                <description></description>
                <dnaSequence>
                    <DnaSequence ns2:about="http://genocad.org/SBOL/doi:10.6084/m9.figshare.1159038/Part:Exon_2-004#seq">
                        <nucleotides>ctcctgggcaacgtgctggttattgtgctgtctcatcattttggcaaagaattggatcggaccgaaattaatacgactcactataggggaattgtgagcggataacaattccccggagttaatccgggacctttaattcaacccaacacaatatattatagttaaataagaattattatcaaatcatttgtatattaattaaaatactatactgtaaattacattttatttacaatcaaaggagatataccatggcaagctggagccacccgcagttcgaaaagggtgcacttgaagtcctctttcagggacccgggtaccaggatcctgtacaagtcgacgcggccgcagagctcgctctggtgccacgcggtagttccgctcatcaccaccatcatcaccatcaccaccactaagtgattaacctcaggtgcaggctgcctatcagaaggtggtggctggtgtggccaatgccctggctcacaaataccactgagatcgatctttttccctctgccaaaaattatggggacatcatgaagccccttgagcatctgacttctggctaataaaggaaatttattttcattgc</nucleotides>
                    </DnaSequence>
                </dnaSequence>
            </DnaComponent>
        </component>
        <component>
            <DnaComponent ns2:about="http://genocad.org/SBOL/doi:10.6084/m9.figshare.1159038/Part:Exon_2-005">
                <ns2:type ns2:resource="so:0000147"/>
                <displayId>Exon_2-005</displayId>
                <name>Exon 2-005</name>
                <description></description>
                <dnaSequence>
                    <DnaSequence ns2:about="http://genocad.org/SBOL/doi:10.6084/m9.figshare.1159038/Part:Exon_2-005#seq">
                        <nucleotides>ctcctgggcaacgtgctggttattgtgctgtctcatcattttggcaaagaattggatcggaccggaaatcataaaaaattatttgctttgtgagcggataacaattataatagattcaattgaggcctcgaccaccgggacctttaattcaacccaacacaatatattatagttaaataagaattattatcaaatcatttgtatattaattaaaatactatactgtaaattacattttatttacaatcaaaggagatataccatggcgagcgcgtggagccacccgcagttcgaaaaaatatcccgggagctcgtggatccgaattctcagatctcggcgcgcctgcaggtcgacggtaccggttcgaagcttgcggccgcacagctgtatacacgtgcaagccagccagaactcgccccggaagaccccgaggatctcgagcaccaccatcaccatcaccatcactaagtgattaacctcaggtgcaggctgcctatcagaaggtggtggctggtgtggccaatgccctggctcacaaataccactgagatcgatctttttccctctgccaaaaattatggggacatcatgaagccccttgagcatctgacttctggctaataaaggaaatttattttcattgc</nucleotides>
                    </DnaSequence>
                </dnaSequence>
            </DnaComponent>
        </component>
        <component>
            <DnaComponent ns2:about="http://genocad.org/SBOL/doi:10.6084/m9.figshare.1159038/Part:Exon_2-006">
                <ns2:type ns2:resource="so:0000147"/>
                <displayId>Exon_2-006</displayId>
                <name>Exon 2-006</name>
                <description></description>
                <dnaSequence>
                    <DnaSequence ns2:about="http://genocad.org/SBOL/doi:10.6084/m9.figshare.1159038/Part:Exon_2-006#seq">
                        <nucleotides>ctcctgggcaacgtgctggttattgtgctgtctcatcattttggcaaagaattggatcggaccgaaattaatacgactcactataggggaattgtgagcggataacaattccccggagttaatccgggacctttaattcaacccaacacaatatattatagttaaataagaattattatcaaatcatttgtatattaattaaaatactatactgtaaattacattttatttacaatcaaaggagatataccatgaaattcagctgggtcatgttcttcctgatggcagtggttacaggggtcaattcagaggttcaggcaagctggagccacccgcagttcgaaaagggtgcagatgacgacgacaaggtaccggatccgacgtcggtcgacaagcttgcggccgcaggagctccgggcttctcctcaatttccgctcatcaccaccatcatcaccatcaccaccactaagtgattaacctcaggtgcaggctgcctatcagaaggtggtggctggtgtggccaatgccctggctcacaaataccactgagatcgatctttttccctctgccaaaaattatggggacatcatgaagccccttgagcatctgacttctggctaataaaggaaatttattttcattgc</nucleotides>
                    </DnaSequence>
                </dnaSequence>
            </DnaComponent>
        </component>
        <component>
            <DnaComponent ns2:about="http://genocad.org/SBOL/doi:10.6084/m9.figshare.1159038/Part:Exon_2-007">
                <ns2:type ns2:resource="so:0000147"/>
                <displayId>Exon_2-007</displayId>
                <name>Exon 2-007</name>
                <description></description>
                <dnaSequence>
                    <DnaSequence ns2:about="http://genocad.org/SBOL/doi:10.6084/m9.figshare.1159038/Part:Exon_2-007#seq">
                        <nucleotides>ctcctgggcaacgtgctggttattgtgctgtctcatcattttggcaaagaattggatcggaccggaaatcataaaaaattatttgctttgtgagcggataacaattataatagattcaattgaggcctcgaccaccgggacctttaattcaacccaacacaatatattatagttaaataagaattattatcaaatcatttgtatattaattaaaatactatactgtaaattacattttatttacaatcaaaggagatataccatggcgatatcccgggagctcgtggatccgaattctcagatctcggcgcgcctgcaggtcgacggtaccggttcgaagcttgcggccgcacagctgtatacacgtgcaagcgcgtggagccacccgcagttcgaaaaataacactaagtgattaacctcaggtgcaggctgcctatcagaaggtggtggctggtgtggccaatgccctggctcacaaataccactgagatcgatctttttccctctgccaaaaattatggggacatcatgaagccccttgagcatctgacttctggctaataaaggaaatttattttcattgc</nucleotides>
                    </DnaSequence>
                </dnaSequence>
            </DnaComponent>
        </component>
        <component>
            <DnaComponent ns2:about="http://genocad.org/SBOL/doi:10.6084/m9.figshare.1159038/Part:Exon_2-008">
                <ns2:type ns2:resource="so:0000147"/>
                <displayId>Exon_2-008</displayId>
                <name>Exon 2-008</name>
                <description></description>
                <dnaSequence>
                    <DnaSequence ns2:about="http://genocad.org/SBOL/doi:10.6084/m9.figshare.1159038/Part:Exon_2-008#seq">
                        <nucleotides>ctcctgggcaacgtgctggttattgtgctgtctcatcattttggcaaagaattggatcggaccgaaattaatacgactcactataggggaattgtgagcggataacaattccccggagttaatccgggacctttaattcaacccaacacaatatattatagttaaataagaattattatcaaatcatttgtatattaattaaaatactatactgtaaattacattttatttacaatcaaaggagatataccatgaagcaccaccaccatcaccatcatcaccaccatcagtgaagagcgatatcccgggtggatccgaattctcagatctcggcgcgcctgcagggttcgaagcttatactcgagaagcgttgaaatagcgtacaagtcgagcaccaccatcaccatcaccatcactaagtgattaacctcaggtgcaggctgcctatcagaaggtggtggctggtgtggccaatgccctggctcacaaataccactgagatcgatctttttccctctgccaaaaattatggggacatcatgaagccccttgagcatctgacttctggctaataaaggaaatttattttcattgc</nucleotides>
                    </DnaSequence>
                </dnaSequence>
            </DnaComponent>
        </component>
        <component>
            <DnaComponent ns2:about="http://genocad.org/SBOL/doi:10.6084/m9.figshare.1159038/Part:Exon_2-009">
                <ns2:type ns2:resource="so:0000147"/>
                <displayId>Exon_2-009</displayId>
                <name>Exon 2-009</name>
                <description></description>
                <dnaSequence>
                    <DnaSequence ns2:about="http://genocad.org/SBOL/doi:10.6084/m9.figshare.1159038/Part:Exon_2-009#seq">
                        <nucleotides>ctcctgggcaacgtgctggttattgtgctgtctcatcattttggcaaagaattggatcggaccgaaattaatacgactcactataggggaattgtgagcggataacaattccccggagttaatccgggacctttaattcaacccaacacaatatattatagttaaataagaattattatcaaatcatttgtatattaattaaaatactatactgtaaattacattttatttacaatcaaaggagatataccatggcgatatcccgggagctcgtggatccgaattctcagatctcggcgcgcctgcaggtcgacggtaccggttcgaagcttgcggccgcacagctgtatacacgtgcaagccagccagaactcgccccggaagaccccgaggatctcgagcaccaccatcaccatcaccatcactaagtgattaacctcaggtgcaggctgcctatcagaaggtggtggctggtgtggagggcccggaaacctggccctgtcttcttgacgagcattcctaggggtctttcccctctcgccaaaggaatgcaaggtctgttgaatgtcgtgaaggaagcagttcctctggaagcttcttgaagacaaacaacgtctgtagcgaccctttgcaggcagcggaaccccccacctggcgacaggtgcctctgcggccaaaagccacgtgtataagatacacctgcaaaggcggcacaaccccagtgccacgttgtgagttggatagttgtggaaagagtcaaatggctcacctcaagcgtattcaacaaggggctgaaggatgcccagaaggtaccccattgtatgggaatctgatctggggcctcggtgcacatgctttacatgtgtttagtcgaggttaaaaaaacgtctaggccccccgaaccacggggacgtggttttcctttgaaaaacacgatgataagcttgccacaacccgtaccaaagatggatagatccggaaagcctgaactcaccgcgacgtctgttgagaagtttctgatcgaaaagttcgacagcgtctccgacctgatgcagctctcggagggcgaagaatctcgtgctttcagcttcgatgtaggagggcgtggatatgtcctgcgggtaaatagctgcgccgatggtttctacaaagatcgttatgtttatcggcactttgcatcggccgcgctcccgattccggaagtgcttgacattggggaatttagcgagagcctgacctattgcatctcccgccgtgcacagggtgtcacgttgcaagacctgcctgaaaccgaactgcccgctgttctgcaaccggtcgcggaggctatggatgcgatcgctgcggccgatcttagccagacgagcgggttcggcccattcggaccgcaaggaatcggtcaatacactacatggcgtgatttcatatgcgcgattgctgatccccatgtgtatcactggcaaactgtgatggacgacaccgtcagtgcgtccgtcgcgcaggctctcgatgagctgatgctttgggccgaggactgccccgaagtccggcacctcgtgcacgcggatttcggctccaacaatgtcctgacggacaatggccgcataacagcggtcattgactggagcgaggcgatgttcggggattcccaatacgaggtcgccaacatcttcttctggaggccgtggttggcttgtatggagcagcagacgcgctacttcgagcggaggcatccggagcttgcaggatcgccgcggctccgggcgtatatgctccgcattggtcttgaccaactctatcagagcttggttgacggcaatttcgatgatgcagcttgggcgcagggtcgatgcgacgcaatcgtccgatccggagccgggactgtcgggcgtacacaaatcgcccgcagaagcgcggccgtctggaccgatggctgtgtagaagtactcgccgatagtggaaaccgacgccccagcactcgtccgagggcaaaggaatagagtagatgccgaccgaacaagagctgatttcgagaacgcctcagccagcaactcgcgcgagcctagcaaggcaaatgcgagagaacggccttacgcttggtggcacagttctcgtccacagttcgctaaccaatgccctggctcacaaataccactgagatcgatctttttccctctgccaaaaattatggggacatcatgaagccccttgagcatctgacttctggctaataaaggaaatttattttcattgc</nucleotides>
                    </DnaSequence>
                </dnaSequence>
            </DnaComponent>
        </component>
        <component>
            <DnaComponent ns2:about="http://genocad.org/SBOL/doi:10.6084/m9.figshare.1159038/Part:Exon_2-010">
                <ns2:type ns2:resource="so:0000147"/>
                <displayId>Exon_2-010</displayId>
                <name>Exon 2-010</name>
                <description></description>
                <dnaSequence>
                    <DnaSequence ns2:about="http://genocad.org/SBOL/doi:10.6084/m9.figshare.1159038/Part:Exon_2-010#seq">
                        <nucleotides>ctcctgggcaacgtgctggttattgtgctgtctcatcattttggcaaagaattggatcggaccgaaattaatacgactcactataggggaattgtgagcggataacaattccccggagttaatccgggacctttaattcaacccaacacaatatattatagttaaataagaattattatcaaatcatttgtatattaattaaaatactatactgtaaattacattttatttacaatcaaaggagatataccatgatatgcaggtcgatatcccgggtggatccgaattctcagatctcggcgcgcctgcagggttcgaagcttacctgctatacaccaccaccatcaccatcatcaccaccactagtgactcgagaagcgttgaaatagcgtacaagtcgagcaccaccatcaccatcaccatcactaagtgattaacctcaggtgcaggctgcctatcagaaggtggtggctggtgtggccaatgccctggctcacaaataccactgagatcgatctttttccctctgccaaaaattatggggacatcatgaagccccttgagcatctgacttctggctaataaaggaaatttattttcattgc</nucleotides>
                    </DnaSequence>
                </dnaSequence>
            </DnaComponent>
        </component>
        <component>
            <DnaComponent ns2:about="http://genocad.org/SBOL/doi:10.6084/m9.figshare.1159038/Part:Exon_2-011">
                <ns2:type ns2:resource="so:0000147"/>
                <displayId>Exon_2-011</displayId>
                <name>Exon 2-011</name>
                <description></description>
                <dnaSequence>
                    <DnaSequence ns2:about="http://genocad.org/SBOL/doi:10.6084/m9.figshare.1159038/Part:Exon_2-011#seq">
                        <nucleotides>ctcctgggcaacgtgctggttattgtgctgtctcatcattttggcaaagaattggatcggaccgaaattaatacgactcactataggggaattgtgagcggataacaattccccggagttaatccgggacctttaattcaacccaacacaatatattatagttaaataagaattattatcaaatcatttgtatattaattaaaatactatactgtaaattacattttatttacaatcaaaggagatataccatggcgatatcccgggagctcgtggatccgaattctcagatctcggcgcgcctgcaggtcgacggtaccggttcgaagcttgcggccgcacagctgtatacacgtgcaagccagccagaactcgccccggaagaccccgaggatctcgagcaccaccatcaccatcaccatcactaagtgattaacctcaggtgcaggctgcctatcagaaggtggtggctggtgtggtaattccggttattttccaccatattgccgtcttttggcaatgtgagggcccggaaacctggccctgtcttcttgacgagcattcctaggggtctttcccctctcgccaaaggaatgcaaggtctgttgaatgtcgtgaaggaagcagttcctctggaagcttcttgaagacaaacaacgtctgtagcgaccctttgcaggcagcggaaccccccacctggcgacaggtgcctctgcggccaaaagccacgtgtataagatacacctgcaaaggcggcacaaccccagtgccacgttgtgagttggatagttgtggaaagagtcaaatggctcacctcaagcgtattcaacaaggggctgaaggatgcccagaaggtaccccattgtatgggatctgatctggggcctcggtgcacatgctttacatgtgtttagtcgaggttaaaaaaacgtctaggccccccgaaccacggggacgtggttttcctttgaaaaacacgatgataagcttgccacaacccgcgataattcctgcagccaatatgggatcggccattgaacaagatggattgcacgcaggttctccggccgcttgggtggagaggctattcggctatgactgggcacaacagacaatcggctgctctgatgccgccgtgttccggctgtcagcgcaggggcgcccggttctttttgtcaagaccgacctgtccggtgccctgaatgaactgcaggacgaggcagcgcggctatcgtggctggccacgacgggcgttccttgcgcagcagtgctcgacgttgtcactgaagcgggaagggactggctgctattgggcgaagtgccggggcaggatctcctgtcatctcaccttgctcctgccgagaaagtatccatcatggctgatgcaatgcggcggctgcatacgcttgatccggctacctgcccattcgaccaccaagcgaaacatcgcatcgagcgagcacgtactcggatggaagccggtcttgtcgatcaggatgatctggacgaagagcatcaggggctcgcgccagccgaactgttcgccaggctcaaggcgcgtatgcccgacggcgatgatctcgtcgtgactcatggcgatgcctgcttgccgaatatcatggtggaaaatggccgcttttctggattcatcgactgtggccggctgggtgtggcggaccgctatcaggacatagcgttggctacccgtgatattgctgaagagcttggcggcgaatgggctgaccgcttcctcgtgctttacggtatcgccgctcccgattcgcagcgcatcgccttctatcgccttcttgacgagttcttctgaggggatcaattctctagccaatgccctggctcacaaataccactgagatcgatctttttccctctgccaaaaattatggggacatcatgaagccccttgagcatctgacttctggctaataaaggaaatttattttcattgc</nucleotides>
                    </DnaSequence>
                </dnaSequence>
            </DnaComponent>
        </component>
        <component>
            <DnaComponent ns2:about="http://genocad.org/SBOL/doi:10.6084/m9.figshare.1159038/Part:Exon_2-012">
                <ns2:type ns2:resource="so:0000147"/>
                <displayId>Exon_2-012</displayId>
                <name>Exon 2-012</name>
                <description></description>
                <dnaSequence>
                    <DnaSequence ns2:about="http://genocad.org/SBOL/doi:10.6084/m9.figshare.1159038/Part:Exon_2-012#seq">
                        <nucleotides>ctcctgggcaacgtgctggttattgtgctgtctcatcattttggcaaagaattggatcggaccgaaattaatacgactcactataggggaattgtgagcggataacaattccccggagttaatccgggacctttaattcaacccaacacaatatattatagttaaataagaattattatcaaatcatttgtatattaattaaaatactatactgtaaattacattttatttacaatcaaaggagatataccatggcgatatcccgggagctcgtggatccgaattctcagatctcggcgcgcctgcaggtcgacggtaccggttcgaagcttgcggccgcacagctgtatacacgtgcaagccagccagaactcgccccggaagaccccgaggatctcgagcaccaccatcaccatcaccatcactaagtgattaacctcaggtgcaggctgcctatcagaaggtggtggctggtgtggccaatgccctggctcacaaataccactgagatcgatctttttccctctgccaaaaattatggggacatcatgaagccccttgagcatctgacttctggctaataaaggaaatttattttcattgc</nucleotides>
                    </DnaSequence>
                </dnaSequence>
            </DnaComponent>
        </component>
        <component>
            <DnaComponent ns2:about="http://genocad.org/SBOL/doi:10.6084/m9.figshare.1159038/Part:Exon_2-013">
                <ns2:type ns2:resource="so:0000147"/>
                <displayId>Exon_2-013</displayId>
                <name>Exon 2-013</name>
                <description></description>
                <dnaSequence>
                    <DnaSequence ns2:about="http://genocad.org/SBOL/doi:10.6084/m9.figshare.1159038/Part:Exon_2-013#seq">
                        <nucleotides>ctcctgggcaacgtgctggttattgtgctgtctcatcattttggcaaagaattggatcggaccgaaattaatacgactcactataggggaattgtgagcggataacaattccccggagttaatccgggacctttaattcaacccaacacaatatattatagttaaataagaattattatcaaatcatttgtatattaattaaaatactatactgtaaattacattttatttacaatcaaaggagatataccatggcgatatcccgggtggatccgaattctcagatctcggcgcgcctgcagggttcgaagcttatactcgagaagcgttgaaatagcgtacaagtcgagcaccaccatcaccatcaccatcactaagtgattaacctcaggtgcaggctgcctatcagaaggtggtggctggtgtggccaatgccctggctcacaaataccactgagatcgatctttttccctctgccaaaaattatggggacatcatgaagccccttgagcatctgacttctggctaataaaggaaatttattttcattgc</nucleotides>
                    </DnaSequence>
                </dnaSequence>
            </DnaComponent>
        </component>
        <component>
            <DnaComponent ns2:about="http://genocad.org/SBOL/doi:10.6084/m9.figshare.1159038/Part:Exon_2-014">
                <ns2:type ns2:resource="so:0000147"/>
                <displayId>Exon_2-014</displayId>
                <name>Exon 2-014</name>
                <description></description>
                <dnaSequence>
                    <DnaSequence ns2:about="http://genocad.org/SBOL/doi:10.6084/m9.figshare.1159038/Part:Exon_2-014#seq">
                        <nucleotides>ctcctgggcaacgtgctggttattgtgctgtctcatcattttggcaaagaattggatcggaccggaaatcataaaaaattatttgctttgtgagcggataacaattataatagattcaattgaggcctcgaccaccgggacctttaattcaacccaacacaatatattatagttaaataagaattattatcaaatcatttgtatattaattaaaatactatactgtaaattacattttatttacaatcaaaggagatataccatggcgatatcccgggagctcgtggatccgaattctcagatctcggcgcgcctgcaggtcgacggtaccggttcgaagcttgcggccgcacagctgtatacacgtgcaagccagccagaactcgccccggaagaccccgaggatctcgagcaccaccatcaccatcaccatcactaagtgattaacctcaggtgcaggctgcctatcagaaggtggtggctggtgtggccaatgccctggctcacaaataccactgagatcgatctttttccctctgccaaaaattatggggacatcatgaagccccttgagcatctgacttctggctaataaaggaaatttattttcattgc</nucleotides>
                    </DnaSequence>
                </dnaSequence>
            </DnaComponent>
        </component>
        <component>
            <DnaComponent ns2:about="http://genocad.org/SBOL/doi:10.6084/m9.figshare.1159038/Part:Exon_2-015">
                <ns2:type ns2:resource="so:0000147"/>
                <displayId>Exon_2-015</displayId>
                <name>Exon 2-015</name>
                <description></description>
                <dnaSequence>
                    <DnaSequence ns2:about="http://genocad.org/SBOL/doi:10.6084/m9.figshare.1159038/Part:Exon_2-015#seq">
                        <nucleotides>ctcctgggcaacgtgctggttattgtgctgtctcatcattttggcaaagaattggatcggaccgaaattaatacgactcactataggggaattgtgagcggataacaattccccggagttaatccgggacctttaattcaacccaacacaatatattatagttaaataagaattattatcaaatcatttgtatattaattaaaatactatactgtaaattacattttatttacaatcaaaggagatataccatggcacaccatcaccaccatcactcttctggtaaagaaaccgctgctgcgaaatttgaacgccagcacatggactcgccaccgccttctggtctggtcccccggggcagcgcaggttctggtacgattgatgacgacgacaagagtccgggcttctcctcaacgatatctgagctcgtggatccgaattctcagatctcggcgcgcctgcaggtcgacggtaccggttcgaagcttgcggccgcacagctgtatacacgtgcaagccagccagaactcgccccggaagaccccgaggatctcgagcaccaccatcaccatcaccatcactaagtgattaacctcaggtgcaggctgcctatcagaaggtggtggctggtgtggagggcccggaaacctggccctgtcttcttgacgagcattcctaggggtctttcccctctcgccaaaggaatgcaaggtctgttgaatgtcgtgaaggaagcagttcctctggaagcttcttgaagacaaacaacgtctgtagcgaccctttgcaggcagcggaaccccccacctggcgacaggtgcctctgcggccaaaagccacgtgtataagatacacctgcaaaggcggcacaaccccagtgccacgttgtgagttggatagttgtggaaagagtcaaatggctcacctcaagcgtattcaacaaggggctgaaggatgcccagaaggtaccccattgtatgggaatctgatctggggcctcggtgcacatgctttacatgtgtttagtcgaggttaaaaaaacgtctaggccccccgaaccacggggacgtggttttcctttgaaaaacacgatgataagcttgccacaacccgtaccaaagatggatagatccggaaagcctgaactcaccgcgacgtctgttgagaagtttctgatcgaaaagttcgacagcgtctccgacctgatgcagctctcggagggcgaagaatctcgtgctttcagcttcgatgtaggagggcgtggatatgtcctgcgggtaaatagctgcgccgatggtttctacaaagatcgttatgtttatcggcactttgcatcggccgcgctcccgattccggaagtgcttgacattggggaatttagcgagagcctgacctattgcatctcccgccgtgcacagggtgtcacgttgcaagacctgcctgaaaccgaactgcccgctgttctgcaaccggtcgcggaggctatggatgcgatcgctgcggccgatcttagccagacgagcgggttcggcccattcggaccgcaaggaatcggtcaatacactacatggcgtgatttcatatgcgcgattgctgatccccatgtgtatcactggcaaactgtgatggacgacaccgtcagtgcgtccgtcgcgcaggctctcgatgagctgatgctttgggccgaggactgccccgaagtccggcacctcgtgcacgcggatttcggctccaacaatgtcctgacggacaatggccgcataacagcggtcattgactggagcgaggcgatgttcggggattcccaatacgaggtcgccaacatcttcttctggaggccgtggttggcttgtatggagcagcagacgcgctacttcgagcggaggcatccggagcttgcaggatcgccgcggctccgggcgtatatgctccgcattggtcttgaccaactctatcagagcttggttgacggcaatttcgatgatgcagcttgggcgcagggtcgatgcgacgcaatcgtccgatccggagccgggactgtcgggcgtacacaaatcgcccgcagaagcgcggccgtctggaccgatggctgtgtagaagtactcgccgatagtggaaaccgacgccccagcactcgtccgagggcaaaggaatagagtagatgccgaccgaacaagagctgatttcgagaacgcctcagccagcaactcgcgcgagcctagcaaggcaaatgcgagagaacggccttacgcttggtggcacagttctcgtccacagttcgctaaccaatgccctggctcacaaataccactgagatcgatctttttccctctgccaaaaattatggggacatcatgaagccccttgagcatctgacttctggctaataaaggaaatttattttcattgc</nucleotides>
                    </DnaSequence>
                </dnaSequence>
            </DnaComponent>
        </component>
        <component>
            <DnaComponent ns2:about="http://genocad.org/SBOL/doi:10.6084/m9.figshare.1159038/Part:Exon_2-016">
                <ns2:type ns2:resource="so:0000147"/>
                <displayId>Exon_2-016</displayId>
                <name>Exon 2-016</name>
                <description></description>
                <dnaSequence>
                    <DnaSequence ns2:about="http://genocad.org/SBOL/doi:10.6084/m9.figshare.1159038/Part:Exon_2-016#seq">
                        <nucleotides>ctcctgggcaacgtgctggttattgtgctgtctcatcattttggcaaagaattggatcggaccgaaattaatacgactcactataggggaattgtgagcggataacaattccccggagttaatccgggacctttaattcaacccaacacaatatattatagttaaataagaattattatcaaatcatttgtatattaattaaaatactatactgtaaattacattttatttacaatcaaaggagatataccatggcacaccatcaccaccatcactcttctggtaaagaaaccgctgctgcgaaatttgaacgccagcacatggactcgccaccgccttctggtctggtcccccggggcagcgcaggttctggtacgattgatgacgacgacaagagtccgggcttctcctcaacgatatctgagctcgtggatccgaattctcagatctcggcgcgcctgcaggtcgacggtaccggttcgaagcttgcggccgcacagctgtatacacgtgcaagccagccagaactcgccccggaagaccccgaggatctcgagcaccaccatcaccatcaccatcactaagtgattaacctcaggtgcaggctgcctatcagaaggtggtggctggtgtggtaattccggttattttccaccatattgccgtcttttggcaatgtgagggcccggaaacctggccctgtcttcttgacgagcattcctaggggtctttcccctctcgccaaaggaatgcaaggtctgttgaatgtcgtgaaggaagcagttcctctggaagcttcttgaagacaaacaacgtctgtagcgaccctttgcaggcagcggaaccccccacctggcgacaggtgcctctgcggccaaaagccacgtgtataagatacacctgcaaaggcggcacaaccccagtgccacgttgtgagttggatagttgtggaaagagtcaaatggctcacctcaagcgtattcaacaaggggctgaaggatgcccagaaggtaccccattgtatgggatctgatctggggcctcggtgcacatgctttacatgtgtttagtcgaggttaaaaaaacgtctaggccccccgaaccacggggacgtggttttcctttgaaaaacacgatgataagcttgccacaacccgcgataattcctgcagccaatatgggatcggccattgaacaagatggattgcacgcaggttctccggccgcttgggtggagaggctattcggctatgactgggcacaacagacaatcggctgctctgatgccgccgtgttccggctgtcagcgcaggggcgcccggttctttttgtcaagaccgacctgtccggtgccctgaatgaactgcaggacgaggcagcgcggctatcgtggctggccacgacgggcgttccttgcgcagcagtgctcgacgttgtcactgaagcgggaagggactggctgctattgggcgaagtgccggggcaggatctcctgtcatctcaccttgctcctgccgagaaagtatccatcatggctgatgcaatgcggcggctgcatacgcttgatccggctacctgcccattcgaccaccaagcgaaacatcgcatcgagcgagcacgtactcggatggaagccggtcttgtcgatcaggatgatctggacgaagagcatcaggggctcgcgccagccgaactgttcgccaggctcaaggcgcgtatgcccgacggcgatgatctcgtcgtgactcatggcgatgcctgcttgccgaatatcatggtggaaaatggccgcttttctggattcatcgactgtggccggctgggtgtggcggaccgctatcaggacatagcgttggctacccgtgatattgctgaagagcttggcggcgaatgggctgaccgcttcctcgtgctttacggtatcgccgctcccgattcgcagcgcatcgccttctatcgccttcttgacgagttcttctgaggggatcaattctctagccaatgccctggctcacaaataccactgagatcgatctttttccctctgccaaaaattatggggacatcatgaagccccttgagcatctgacttctggctaataaaggaaatttattttcattgc</nucleotides>
                    </DnaSequence>
                </dnaSequence>
            </DnaComponent>
        </component>
        <component>
            <DnaComponent ns2:about="http://genocad.org/SBOL/doi:10.6084/m9.figshare.1159038/Part:EYFP-004">
                <ns2:type ns2:resource="so:0000316"/>
                <displayId>EYFP-004</displayId>
                <name>EYFP-004</name>
                <description>mammalian codon-optimized</description>
                <dnaSequence>
                    <DnaSequence ns2:about="http://genocad.org/SBOL/doi:10.6084/m9.figshare.1159038/Part:EYFP-004#seq">
                        <nucleotides>atggtgagcaagggcgaggagctgttcaccggggtggtgcccatcctggtcgagctggacggcgacgtaaacggccacaagttcagcgtgtccggcgagggcgagggcgatgccacctacggcaagctgaccctgaagttcatctgcaccaccggcaagctgcccgtgccctggcccaccctcgtgaccaccttcggctacggcctgcagtgcttcgcccgctaccccgaccacatgaagcagcacgacttcttcaagtccgccatgcccgaaggctacgtccaggagcgcaccatcttcttcaaggacgacggcaactacaagacccgcgccgaggtgaagttcgagggcgacaccctggtgaaccgcatcgagctgaagggcatcgacttcaaggaggacggcaacatcctggggcacaagctggagtacaactacaacagccacaacgtctatatcatggccgacaagcagaagaacggcatcaaggtgaacttcaagatccgccacaacatcgaggacggcagcgtgcagctcgccgaccactaccagcagaacacccccatcggcgacggccccgtgctgctgcccgacaaccactacctgagctaccagtccgccctgagcaaagaccccaacgagaagcgcgatcacatggtcctgctggagttcgtgaccgccgccgggatcactctcggcatggacgagctgtacaagtaa</nucleotides>
                    </DnaSequence>
                </dnaSequence>
            </DnaComponent>
        </component>
        <component>
            <DnaComponent ns2:about="http://genocad.org/SBOL/doi:10.6084/m9.figshare.1159038/Part:f1_ori-007">
                <ns2:type ns2:resource="SO:0000296"/>
                <displayId>f1_ori-007</displayId>
                <name>f1 ori-007</name>
                <description>f1 bacteriophage origin of replication; arrow indicates direction of (+) strand synthesis</description>
                <dnaSequence>
                    <DnaSequence ns2:about="http://genocad.org/SBOL/doi:10.6084/m9.figshare.1159038/Part:f1_ori-007#seq">
                        <nucleotides>acgcgccctgtagcggcgcattaagcgcggcgggtgtggtggttacgcgcagcgtgaccgctacacttgccagcgccctagcgcccgctcctttcgctttcttcccttcctttctcgccacgttcgccggctttccccgtcaagctctaaatcgggggctccctttagggttccgatttagtgctttacggcacctcgaccccaaaaaacttgattagggtgatggttcacgtagtgggccatcgccctgatagacggtttttcgccctttgacgttggagtccacgttctttaatagtggactcttgttccaaactggaacaacactcaaccctatctcggtctattcttttgatttataagggattttgccgatttcggcctattggttaaaaaatgagctgatttaacaaaaatttaacgcgaattttaacaaaatattaacgtttacaattt</nucleotides>
                    </DnaSequence>
                </dnaSequence>
            </DnaComponent>
        </component>
        <component>
            <DnaComponent ns2:about="http://genocad.org/SBOL/doi:10.6084/m9.figshare.1159038/Part:f1_ori-008">
                <ns2:type ns2:resource="SO:0000296"/>
                <displayId>f1_ori-008</displayId>
                <name>f1 ori-008</name>
                <description>f1 bacteriophage origin of replication; arrow indicates direction of (+) strand synthesis</description>
                <dnaSequence>
                    <DnaSequence ns2:about="http://genocad.org/SBOL/doi:10.6084/m9.figshare.1159038/Part:f1_ori-008#seq">
                        <nucleotides>acgcgccctgtagcggcgcattaagcgcggcgggtgtggtggttacgcgcagcgtgaccgctacacttgccagcgccctagcgcccgctcctttcgctttcttcccttcctttctcgccacgttcgccggctttccccgtcaagctctaaatcgggggctccctttagggttccgatttagtgctttacggcacctcgaccccaaaaaacttgattagggtgatggttcacgtagtgggccatcgccctgatagacggtttttcgccctttgacgttggagtccacgttctttaatagtggactcttgttccaaactggaacaacactcaaccctatctcggtctattcttttgatttataagggattttgccgatttcggcctattggttaaaaaatgagctgatttaacaaaaatttaacgcgaattttaacaaaatattaacgcttacaattt</nucleotides>
                    </DnaSequence>
                </dnaSequence>
            </DnaComponent>
        </component>
        <component>
            <DnaComponent ns2:about="http://genocad.org/SBOL/doi:10.6084/m9.figshare.1159038/Part:f1_ori-009">
                <ns2:type ns2:resource="SO:0000296"/>
                <displayId>f1_ori-009</displayId>
                <name>f1 ori-009</name>
                <description>f1 bacteriophage origin of replication; arrow indicates direction of (+) strand synthesis</description>
                <dnaSequence>
                    <DnaSequence ns2:about="http://genocad.org/SBOL/doi:10.6084/m9.figshare.1159038/Part:f1_ori-009#seq">
                        <nucleotides>acgcgccctgtagcggcgcattaagcgcggcgggtgtggtggttacgcgcagcgtgaccgctacacttgccagcgccctagcgcccgctcctttcgctttcttcccttcctttctcgccacgttcgccggctttccccgtcaagctctaaatcgggggctccctttagggttccgatttagtgctttacggcacctcgaccccaaaaaacttgattagggtgatggttcacgtagtgggccatcgccctgatagacggtttttcgccctttgacgttggagtccacgttctttaatagtggactcttgttccaaactggaacaacactcaaccctatctcggtctattcttttgatttataagggattttgccgatttcggcctattggttaaaaaatgagctgatttaacaaaaatttaacgcgaatt</nucleotides>
                    </DnaSequence>
                </dnaSequence>
            </DnaComponent>
        </component>
        <component>
            <DnaComponent ns2:about="http://genocad.org/SBOL/doi:10.6084/m9.figshare.1159038/Part:Fast-FT">
                <ns2:type ns2:resource="so:0000316"/>
                <displayId>Fast-FT</displayId>
                <name>Fast-FT</name>
                <description>mammalian codon-optimized</description>
                <dnaSequence>
                    <DnaSequence ns2:about="http://genocad.org/SBOL/doi:10.6084/m9.figshare.1159038/Part:Fast-FT#seq">
                        <nucleotides>atggtgagcaagggcgaggaggataacatggccatcatcaaagagttcatgcgtttcaaagtgcacgtggagggttccgtgaacggccacgagttcgagatcgagggcgagggcaagggccgcccctacgagggcacccagaccgccaagctgaaggtgaccaagggtggccccctgcccttcgcctgggacatcctgtcccctcagttcatgtacggctccagggcctacgtgaagcatcccgccgacatccccgactactggaagctgtccttccccgagggcttcaagtgggagcgcgtgatgaacttcgaggacggcggcgtggtgaccgtgacccaggactcctccctgcaggacggcgagttcatctacaaggtgaagctgcgcggaactaacttcccctccgacggccccgtaatgcagaagaagaccatgggctgggaggcctccaccgagcggatgtaccccgaggacggcgccctgaagggcgagatcaagcagaggctgaagctgaaggacggcggccactacgacgctgaggtcaagaccacctacaaggccaagaagcccgtgcagctgcccggcgcctacaacgtcaatatcaagttggacatcacatcccacaacgaggactacaccatcgtggaacagtacgaacgctccgagggccgccactccaccggcggcatggacgagctgtacaagtaa</nucleotides>
                    </DnaSequence>
                </dnaSequence>
            </DnaComponent>
        </component>
        <component>
            <DnaComponent ns2:about="http://genocad.org/SBOL/doi:10.6084/m9.figshare.1159038/Part:FLAG-004">
                <ns2:type ns2:resource="so:0000316"/>
                <displayId>FLAG-004</displayId>
                <name>FLAG-004</name>
                <description></description>
                <dnaSequence>
                    <DnaSequence ns2:about="http://genocad.org/SBOL/doi:10.6084/m9.figshare.1159038/Part:FLAG-004#seq">
                        <nucleotides>gattacaaggatgacgacgataag</nucleotides>
                    </DnaSequence>
                </dnaSequence>
            </DnaComponent>
        </component>
        <component>
            <DnaComponent ns2:about="http://genocad.org/SBOL/doi:10.6084/m9.figshare.1159038/Part:GAL1_promoter">
                <ns2:type ns2:resource="so:0000167"/>
                <displayId>GAL1_promoter</displayId>
                <name>GAL1 promoter</name>
                <description>inducible promoter, regulated by Gal4</description>
                <dnaSequence>
                    <DnaSequence ns2:about="http://genocad.org/SBOL/doi:10.6084/m9.figshare.1159038/Part:GAL1_promoter#seq">
                        <nucleotides>cggattagaagccgccgagcgggtgacagccctccgaaggaagactctcctccgtgcgtcctcgtcttcaccggtcgcgttcctgaaacgcagatgtgcctcgcgccgcactgctccgaacaataaagattctacaatactagcttttatggttatgaagaggaaaaattggcagtaacctggccccacaaaccttcaaatgaacgaatcaaattaacaaccataggatgataatgcgattagttttttagccttatttctggggtaattaatcagcgaagcgatgatttttgatctattaacagatatataaatgcaaaaactgcataaccactttaactaatactttcaacattttcggtttgtattacttcttattcaaatgtaataaaagtatcaacaaaaaattgttaatatacctctatactttaacgtcaaggag</nucleotides>
                    </DnaSequence>
                </dnaSequence>
            </DnaComponent>
        </component>
        <component>
            <DnaComponent ns2:about="http://genocad.org/SBOL/doi:10.6084/m9.figshare.1159038/Part:GFP-001">
                <ns2:type ns2:resource="so:0000316"/>
                <displayId>GFP-001</displayId>
                <name>GFP-001</name>
                <description></description>
                <dnaSequence>
                    <DnaSequence ns2:about="http://genocad.org/SBOL/doi:10.6084/m9.figshare.1159038/Part:GFP-001#seq">
                        <nucleotides>atgagtaaaggagaagaacttttcactggagttgtcccaattcttgttgaattagatggtgatgttaatgggcacaaattttctgtcagtggagagggtgaaggtgatgcaacatacggaaaacttacccttaaatttatttgcactactggaaaactacctgttccatggccaacacttgtcactactttctcttatggtgttcaatgcttttcaagatacccagatcatatgaaacggcatgactttttcaagagtgccatgcccgaaggttatgtacaggaaagaactatatttttcaaagatgacgggaactacaagacacgtgctgaagtcaagtttgaaggtgatacccttgttaatagaatcgagttaaaaggtattgattttaaagaagatggaaacattcttggacacaaattggaatacaactataactcacacaatgtatacatcatggcagacaaacaaaagaatggaatcaaagttaacttcaaaattagacacaacattgaagatggaagcgttcaactagcagaccattatcaacaaaatactccaattggcgatggccctgtccttttaccagacaaccattacctgtccacacaatctgccctttcgaaagatcccaacgaaaagagagaccacatggtccttcttgagtttgtaacagctgctgggattacacatggcatggatgaactatacaaatag</nucleotides>
                    </DnaSequence>
                </dnaSequence>
            </DnaComponent>
        </component>
        <component>
            <DnaComponent ns2:about="http://genocad.org/SBOL/doi:10.6084/m9.figshare.1159038/Part:GFPuv">
                <ns2:type ns2:resource="so:0000316"/>
                <displayId>GFPuv</displayId>
                <name>GFPuv</name>
                <description></description>
                <dnaSequence>
                    <DnaSequence ns2:about="http://genocad.org/SBOL/doi:10.6084/m9.figshare.1159038/Part:GFPuv#seq">
                        <nucleotides>atgagtaaaggagaagaacttttcactggagttgtcccaattcttgttgaattagatggtgatgttaatgggcacaaattttctgtcagtggagagggtgaaggtgatgcaacatacggaaaacttacccttaaatttatttgcactactggaaaactacctgttccatggccaacacttgtcactactttctcttatggtgttcaatgcttttcccgttatccggatcatatgaaacggcatgactttttcaagagtgccatgcccgaaggttatgtacaggaacgcactatatctttcaaagatgacgggaactacaagacgcgtgctgaagtcaagtttgaaggtgatacccttgttaatcgtatcgagttaaaaggtattgattttaaagaagatggaaacattctcggacacaaactcgagtacaactataactcacacaatgtatacatcacggcagacaaacaaaagaatggaatcaaagctaacttcaaaattcgccacaacattgaagatggatccgttcaactagcagaccattatcaacaaaatactccaattggcgatggccctgtccttttaccagacaaccattacctgtcgacacaatctgccctttcgaaagatcccaacgaaaagcgtgaccacatggtccttcttgagtttgtaactgctgctgggattacacatggcatggatgagctctacaaataa</nucleotides>
                    </DnaSequence>
                </dnaSequence>
            </DnaComponent>
        </component>
        <component>
            <DnaComponent ns2:about="http://genocad.org/SBOL/doi:10.6084/m9.figshare.1159038/Part:GST-003">
                <ns2:type ns2:resource="so:0000316"/>
                <displayId>GST-003</displayId>
                <name>GST-003</name>
                <description></description>
                <dnaSequence>
                    <DnaSequence ns2:about="http://genocad.org/SBOL/doi:10.6084/m9.figshare.1159038/Part:GST-003#seq">
                        <nucleotides>atgtcccctatactaggttattggaaaattaagggccttgtgcaacccactcgacttcttttggaatatcttgaagaaaaatatgaagagcatttgtatgagcgcgatgaaggtgataaatggcgaaacaaaaagtttgaattgggtttggagtttcccaatcttccttattatattgatggtgatgttaaattaacacagtctatggccatcatacgttatatagctgacaagcacaacatgttgggtggttgtccaaaagagcgtgcagagatttcaatgcttgaaggagcggttttggatattagatacggtgtttcgagaattgcatatagtaaagactttgaaactctcaaagttgattttcttagcaagctacctgaaatgctgaaaatgttcgaagatcgtttatgtcataaaacatatttaaatggtgatcatgtaacccatcctgacttcatgttgtatgacgctcttgatgttgttttatacatggacccaatgtgcctggatgcgttcccaaaattagtttgttttaaaaaacgtattgaagctatcccacaaattgataagtacttgaaatccagcaagtatatagcatggcctttgcagggctggcaagccacgtttggtggtggcgaccatcctccaaaataa</nucleotides>
                    </DnaSequence>
                </dnaSequence>
            </DnaComponent>
        </component>
        <component>
            <DnaComponent ns2:about="http://genocad.org/SBOL/doi:10.6084/m9.figshare.1159038/Part:GST-004">
                <ns2:type ns2:resource="so:0000316"/>
                <displayId>GST-004</displayId>
                <name>GST-004</name>
                <description></description>
                <dnaSequence>
                    <DnaSequence ns2:about="http://genocad.org/SBOL/doi:10.6084/m9.figshare.1159038/Part:GST-004#seq">
                        <nucleotides>atggcatcccctatactaggttattggaaaattaagggccttgtgcaacccactcgacttcttttggaatatcttgaagaaaaatatgaagagcatttgtatgagcgcgatgaaggtgataaatggcgaaacaaaaagtttgaattgggtttggagtttcccaatcttccttattatattgatggtgatgttaaattaacacagtctatggccatcatacgttatatagctgacaagcacaacatgttgggtggttgtccaaaagagcgtgcagagatttcaatgcttgaaggagcggttttggatattagatacggtgtttcgagaattgcatatagtaaagactttgaaactctcaaagttgattttcttagcaagctacctgaaatgctgaaaatgttcgaagatcgtttatgtcataaaacatatttaaatggtgatcatgtaacccatcctgacttcatgttgtatgacgctcttgatgttgttttatacatggacccaatgtgcctggatgcgttcccaaaattagtttgttttaaaaaacgtattgaagctatcccacaaattgataagtacttgaaatccagcaagtatatagcatggcctttgcagggctggcaagccacgtttggtggtggcgaccatcctccaaaa</nucleotides>
                    </DnaSequence>
                </dnaSequence>
            </DnaComponent>
        </component>
        <component>
            <DnaComponent ns2:about="http://genocad.org/SBOL/doi:10.6084/m9.figshare.1159038/Part:HaloTag(R)">
                <ns2:type ns2:resource="so:0000316"/>
                <displayId>HaloTag(R)</displayId>
                <name>HaloTag(R)</name>
                <description></description>
                <dnaSequence>
                    <DnaSequence ns2:about="http://genocad.org/SBOL/doi:10.6084/m9.figshare.1159038/Part:HaloTag(R)#seq">
                        <nucleotides>atggcagaaatcggtactggctttccattcgacccccattatgtggaagtcctgggcgagcgcatgcactacgtcgatgttggtccgcgcgatggcacccctgtgctgttcctgcacggtaacccgacctcctcctacgtgtggcgcaacatcatcccgcatgttgcaccgacccatcgctgcattgctccagacctgatcggtatgggcaaatccgacaaaccagacctgggttatttcttcgacgaccacgtccgcttcatggatgccttcatcgaagccctgggtctggaagaggtcgtcctggtcattcacgactggggctccgctctgggtttccactgggccaagcgcaatccagagcgcgtcaaaggtattgcatttatggagttcatccgccctatcccgacctgggacgaatggccagaatttgcccgcgagaccttccaggccttccgcaccaccgacgtcggccgcaagctgatcatcgatcagaacgtttttatcgagggtacgctgccgatgggtgtcgtccgcccgctgactgaagtcgagatggaccattaccgcgagccgttcctgaatcctgttgaccgcgagccactgtggcgcttcccaaacgagctgccaatcgccggtgagccagcgaacatcgtcgcgctggtcgaagaatacatggactggctgcaccagtcccctgtcccgaagctgctgttctggggcaccccaggcgttctgatcccaccggccgaagccgctcgcctggccaaaagcctgcctaactgcaaggctgtggacatcggcccgggtctgaatctgctgcaagaagacaacccggacctgatcggcagcgagatcgcgcgctggctgtcgacgctcgagatttccggc</nucleotides>
                    </DnaSequence>
                </dnaSequence>
            </DnaComponent>
        </component>
        <component>
            <DnaComponent ns2:about="http://genocad.org/SBOL/doi:10.6084/m9.figshare.1159038/Part:HcRed1-002">
                <ns2:type ns2:resource="so:0000316"/>
                <displayId>HcRed1-002</displayId>
                <name>HcRed1-002</name>
                <description>mammalian codon-optimized</description>
                <dnaSequence>
                    <DnaSequence ns2:about="http://genocad.org/SBOL/doi:10.6084/m9.figshare.1159038/Part:HcRed1-002#seq">
                        <nucleotides>atggtgagcggcctgctgaaggagagtatgcgcatcaagatgtacatggagggcaccgtgaacggccactacttcaagtgcgagggcgagggcgacggcaaccccttcgccggcacccagagcatgagaatccacgtgaccgagggcgcccccctgcccttcgccttcgacatcctggccccctgctgcgagtacggcagcaggaccttcgtgcaccacaccgccgagatccccgacttcttcaagcagagcttccccgagggcttcacctgggagagaaccaccacctacgaggacggcggcatcctgaccgcccaccaggacaccagcctggagggcaactgcctgatctacaaggtgaaggtgcacggcaccaacttccccgccgacggccccgtgatgaagaacaagagcggcggctgggagcccagcaccgaggtggtgtaccccgagaacggcgtgctgtgcggccggaacgtgatggccctgaaggtgggcgaccggcacctgatctgccaccactacaccagctaccggagcaagaaggccgtgcgcgccctgaccatgcccggcttccacttcaccgacatccggctccagatgctgcggaagaagaaggacgagtacttcgagctgtacgaggccagcgtggcccggtacagcgacctgcccgagaaggccaactga</nucleotides>
                    </DnaSequence>
                </dnaSequence>
            </DnaComponent>
        </component>
        <component>
            <DnaComponent ns2:about="http://genocad.org/SBOL/doi:10.6084/m9.figshare.1159038/Part:hdKeima-Red">
                <ns2:type ns2:resource="so:0000316"/>
                <displayId>hdKeima-Red</displayId>
                <name>hdKeima-Red</name>
                <description>mammalian codon-optimized</description>
                <dnaSequence>
                    <DnaSequence ns2:about="http://genocad.org/SBOL/doi:10.6084/m9.figshare.1159038/Part:hdKeima-Red#seq">
                        <nucleotides>atggtgagcgtgatcgccaagcagatgacctacaaggtgtacatgtccggcaccgtgaacggccactacttcgaggtggagggcgacggcaagggcaagccctacgagggcgagcagaccgtgaagctgaccgtgaccaagggcggccccctgcccttcgcctgggacatcctgtcccccctgttccagtacggcagcatccccttcaccaagtaccccgaggacatccccgactacgtgaagcagagcttccccgagggctacacctgggagaggaccatgaacttcgaggacggcgccgtgtgcaccgtgagcaacgactccagcatccagggcaactgcttcatctacaacgtgaagatcagcggcaccaacttcccccccaacggccccgtgatgcagaagaagacccagggctgggagcccagcaccgagaggctgttcgccagggacggaatgctgatcggcaacgactacatggccctgaagctggagggcggcggccactacctgtgcgagttcaagtccacctacaaggccaagaagcccgtgaggatgcccggctaccactacatcgacaggaagctggacgtgaccagccacaacagggactacacctccgtggagcagtgcgagatcgccatcgccaggcactccctgctgggctaa</nucleotides>
                    </DnaSequence>
                </dnaSequence>
            </DnaComponent>
        </component>
        <component>
            <DnaComponent ns2:about="http://genocad.org/SBOL/doi:10.6084/m9.figshare.1159038/Part:hdKeima570">
                <ns2:type ns2:resource="so:0000316"/>
                <displayId>hdKeima570</displayId>
                <name>hdKeima570</name>
                <description>mammalian codon-optimized</description>
                <dnaSequence>
                    <DnaSequence ns2:about="http://genocad.org/SBOL/doi:10.6084/m9.figshare.1159038/Part:hdKeima570#seq">
                        <nucleotides>atggtgagcgtgatcgccaagcagatgacctacaaggtgtacatgtccggcaccgtgaacggccactacttcgaggtggagggcgacggcaagggcaagccctacgagggcgagcagaccgtgaagctgaccgtgaccaagggcggccccctgcccttcgcctgggacatcctgtcccccctgatgtgctacggcagcatccccttcaccaagtaccccgaggacatccccgactacgtgaagcagagcttccccgagggctacacctgggagaggaccatgaacttcgaggacggcgccgtgtgcaccgtgagcaacgactccagcatccagggcaactgcttcatctacaacgtgaagatcagcggcaccaacttcccccccaacggccccgtgatgcagaagaagacccagggctgggagcccagcaccgagaggctgttcgccagggacggaatgctgatcggcaacgactacatggccctgaagctggagggcggcggccactacctgtgcgagttcaagtccacctacaaggccaagaagcccgtgaggatgcccggctaccactacatcgacaggaagctggacgtgaccagccacaacagggactacacctccgtggagcagtgcgagatcgccatcgccaggcactccctgctgggctaa</nucleotides>
                    </DnaSequence>
                </dnaSequence>
            </DnaComponent>
        </component>
        <component>
            <DnaComponent ns2:about="http://genocad.org/SBOL/doi:10.6084/m9.figshare.1159038/Part:hGH_poly(A)_signal-002">
                <ns2:type ns2:resource="so:0000551"/>
                <displayId>hGH_poly(A)_signal-002</displayId>
                <name>hGH poly(A) signal-002</name>
                <description>human growth hormone polyadenylation signal</description>
                <dnaSequence>
                    <DnaSequence ns2:about="http://genocad.org/SBOL/doi:10.6084/m9.figshare.1159038/Part:hGH_poly(A)_signal-002#seq">
                        <nucleotides>gggtggcatccctgtgacccctccccagtgcctctcctggccctggaagttgccactccagtgcccaccagccttgtcctaataaaattaagttgcatcattttgtctgactaggtgtccttctataatattatggggtggaggggggtggtatggagcaaggggcaagttgggatgacaacctgtagggcctgcggggtctattgggaaccaagctggagtgcagtggcacaatcttggctcactgcaatctccgcctcctgggttcaagcgattctcctgcctcagcctcccgagttgttgggattccaggcatgcatgaccaggctcagctaatttttgtttttttggtagagacggggtttcaccatattggccaggctggtctccaactcctaatctcaggtgatctacccaccttggcctcccaaattgctgggattacaggcgtgaaccactgctcccttccctgtcctt</nucleotides>
                    </DnaSequence>
                </dnaSequence>
            </DnaComponent>
        </component>
        <component>
            <DnaComponent ns2:about="http://genocad.org/SBOL/doi:10.6084/m9.figshare.1159038/Part:HIS3">
                <ns2:type ns2:resource="so:0000316"/>
                <displayId>HIS3</displayId>
                <name>HIS3</name>
                <description>yeast auxotrophic marker</description>
                <dnaSequence>
                    <DnaSequence ns2:about="http://genocad.org/SBOL/doi:10.6084/m9.figshare.1159038/Part:HIS3#seq">
                        <nucleotides>atgacagagcagaaagccctagtaaagcgtattacaaatgaaaccaagattcagattgcgatctctttaaagggtggtcccctagcgatagagcactcgatcttcccagaaaaagaggcagaagcagtagcagaacaggccacacaatcgcaagtgattaacgtccacacaggtatagggtttctggaccatatgatacatgctctggccaagcattccggctggtcgctaatcgttgagtgcattggtgacttacacatagacgaccatcacaccactgaagactgcgggattgctctcggtcaagcttttaaagaggccctactggcgcgtggagtaaaaaggtttggatcaggatttgcgcctttggatgaggcactttccagagcggtggtagatctttcgaacaggccgtacgcagttgtcgaacttggtttgcaaagggagaaagtaggagatctctcttgcgagatgatcccgcattttcttgaaagctttgcagaggctagcagaattaccctccacgttgattgtctgcgaggcaagaatgatcatcaccgtagtgagagtgcgttcaaggctcttgcggttgccataagagaagccacctcgcccaatggtaccaacgatgttccctccaccaaaggtgttcttatgtag</nucleotides>
                    </DnaSequence>
                </dnaSequence>
            </DnaComponent>
        </component>
        <component>
            <DnaComponent ns2:about="http://genocad.org/SBOL/doi:10.6084/m9.figshare.1159038/Part:HIS3_promoter-001">
                <ns2:type ns2:resource="so:0000167"/>
                <displayId>HIS3_promoter-001</displayId>
                <name>HIS3 promoter-001</name>
                <description></description>
                <dnaSequence>
                    <DnaSequence ns2:about="http://genocad.org/SBOL/doi:10.6084/m9.figshare.1159038/Part:HIS3_promoter-001#seq">
                        <nucleotides>ctagtacactctatatttttttatgcctcggtaatgattttcatttttttttttcccctagcggatgactctttttttttcttagcgattggcattatcacataatgaattatacattatataaagtaatgtgatttcttcgaagaatatactaaaaaatgagcaggcaagataaacgaaggcaaag</nucleotides>
                    </DnaSequence>
                </dnaSequence>
            </DnaComponent>
        </component>
        <component>
            <DnaComponent ns2:about="http://genocad.org/SBOL/doi:10.6084/m9.figshare.1159038/Part:hKikGR1">
                <ns2:type ns2:resource="so:0000316"/>
                <displayId>hKikGR1</displayId>
                <name>hKikGR1</name>
                <description>mammalian codon-optimized</description>
                <dnaSequence>
                    <DnaSequence ns2:about="http://genocad.org/SBOL/doi:10.6084/m9.figshare.1159038/Part:hKikGR1#seq">
                        <nucleotides>atggtgagcgtgatcaccagcgagatgaagatcgagctgaggatggagggcgccgtgaacggccacaagttcgtgatcaccggcaagggcagcggccagcccttcgagggcatccagaacgtggacctgaccgtgatcgagggcggccccctgcccttcgccttcgacatcctgaccaccgccttccactacggcaacagggtgttcgtggagtaccccgaggagatcgtggactacttcaagcagagcttccccgagggctacagctgggagaggagcatgagctacgaggacggcggcatctgcctggccaccaacaacatcaccatgaagaaggacggcagcaactgcttcgtgaacgagatcaggttcgacggcgtgaacttccccgccaacggccccgtgatgcagaggaagaccgtgaagtgggagcccagcaccgagaagatgtacgtgagggacggcgtgctgaagggcgacgtgaacatggccctgctgctccagggcggcggccactacaggtgcgacttcaggaccacctacaaggccaagaaggtggtgcagctgcccgactaccacttcgtggaccaccagatggagatcaccagccacgacaaggactacaacaaggtgaagctgtacgagcacgccaaggcccacagcggcctgcccaggctggccaagtaa</nucleotides>
                    </DnaSequence>
                </dnaSequence>
            </DnaComponent>
        </component>
        <component>
            <DnaComponent ns2:about="http://genocad.org/SBOL/doi:10.6084/m9.figshare.1159038/Part:hKO">
                <ns2:type ns2:resource="so:0000316"/>
                <displayId>hKO</displayId>
                <name>hKO</name>
                <description>mammalian codon-optimized</description>
                <dnaSequence>
                    <DnaSequence ns2:about="http://genocad.org/SBOL/doi:10.6084/m9.figshare.1159038/Part:hKO#seq">
                        <nucleotides>atggtgagcgtgatcaagcccgagatgaagatgaagtacttcatggacggcagcgtgaacggccacgagttcaccgtggagggcgagggcaccggcaagccctacgagggccaccaggagatgaccctgagggtgacaatggccaagggcggccccatgcccttcagcttcgacctggtgagccacaccttctgctacggccacaggcccttcaccaagtaccccgaggagatccccgactacttcaagcaggccttccccgagggcctgagctgggagaggagcctccagttcgaggacggcggcttcgccgccgtgagcgcccacatcagcctgaggggcaactgcttcgagcacaagagcaagttcgtgggcgtgaacttccccgccgacggccccgtgatgcagaaccagagcagcgactgggagcccagcaccgagaagatcaccacctgcgacggcgtgctgaagggcgacgtgaccatgtacctgaagctggccggcggcggcaaccacaagtgccagttcaagaccacctacaaggccgccaagaagatcctgaagatgccccagagccacttcatcggccacaggctggtgaggaagaccgagggcaacatcaccgagctggtggaggacgccgtggcccactgctga</nucleotides>
                    </DnaSequence>
                </dnaSequence>
            </DnaComponent>
        </component>
        <component>
            <DnaComponent ns2:about="http://genocad.org/SBOL/doi:10.6084/m9.figshare.1159038/Part:hmAzami-Green">
                <ns2:type ns2:resource="so:0000316"/>
                <displayId>hmAzami-Green</displayId>
                <name>hmAzami-Green</name>
                <description>mammalian codon-optimized</description>
                <dnaSequence>
                    <DnaSequence ns2:about="http://genocad.org/SBOL/doi:10.6084/m9.figshare.1159038/Part:hmAzami-Green#seq">
                        <nucleotides>atggtgagcgtgatcaagcccgagatgaagatcaagctgtgcatgaggggcaccgtgaacggccacaacttcgtgatcgagggcgagggcaagggcaacccctacgagggcacccagatcctggacctgaacgtgaccgagggcgcccccctgcccttcgcctacgacatcctgaccaccgtgttccagtacggcaacagggccttcaccaagtaccccgccgacatccaggactacttcaagcagaccttccccgagggctaccactgggagaggagcatgacctacgaggaccagggcatctgcaccgccaccagcaacatcagcatgaggggcgactgcttcttctacgacatcaggttcgacggcaccaacttcccccccaacggccccgtgatgcagaagaagaccctgaagtgggagcccagcaccgagaagatgtacgtggaggacggcgtgctgaagggcgacgtgaacatgaggctgctgctggagggcggcggccactacaggtgcgacttcaagaccacctacaaggccaagaaggaggtgaggctgcccgacgcccacaagatcgaccacaggatcgagatcctgaagcacgacaaggactacaacaaggtgaagctgtacgagaacgccgtggccaggtactccatgctgcccagccaggccaagtaa</nucleotides>
                    </DnaSequence>
                </dnaSequence>
            </DnaComponent>
        </component>
        <component>
            <DnaComponent ns2:about="http://genocad.org/SBOL/doi:10.6084/m9.figshare.1159038/Part:hMGFP">
                <ns2:type ns2:resource="so:0000316"/>
                <displayId>hMGFP</displayId>
                <name>hMGFP</name>
                <description>mammalian codon-optimized with few consensus transcription factor binding sites</description>
                <dnaSequence>
                    <DnaSequence ns2:about="http://genocad.org/SBOL/doi:10.6084/m9.figshare.1159038/Part:hMGFP#seq">
                        <nucleotides>atgggcgtgatcaagcccgacatgaagatcaagctgcggatggagggcgccgtgaacggccacaaattcgtgatcgagggcgacgggaaaggcaagccctttgagggtaagcagactatggacctgaccgtgatcgagggcgcccccctgcccttcgcttatgacattctcaccaccgtgttcgactacggtaaccgtgtcttcgccaagtaccccaaggacatccctgactacttcaagcagaccttccccgagggctactcgtgggagcgaagcatgacatacgaggaccagggaatctgtatcgctacaaacgacatcaccatgatgaagggtgtggacgactgcttcgtgtacaaaatccgcttcgacggggtcaacttccctgctaatggcccggtgatgcagcgcaagaccctaaagtgggagcccagtaccgagaagatgtacgtgcgggacggcgtactgaagggcgatgttaatatggcactgctcttggagggaggcggccactaccgctgcgacttcaagaccacctacaaagccaagaaggtggtgcagcttcccgactaccacttcgtggaccaccgcatcgagatcgtgagccacgacaaggactacaacaaagtcaagctgtacgagcacgccgaagcccacagcggactaccccgccaggccggctaa</nucleotides>
                    </DnaSequence>
                </dnaSequence>
            </DnaComponent>
        </component>
        <component>
            <DnaComponent ns2:about="http://genocad.org/SBOL/doi:10.6084/m9.figshare.1159038/Part:hmKeima-Red">
                <ns2:type ns2:resource="so:0000316"/>
                <displayId>hmKeima-Red</displayId>
                <name>hmKeima-Red</name>
                <description>mammalian codon-optimized</description>
                <dnaSequence>
                    <DnaSequence ns2:about="http://genocad.org/SBOL/doi:10.6084/m9.figshare.1159038/Part:hmKeima-Red#seq">
                        <nucleotides>atggtgagcgtgatcgccaagcagatgacctacaaggtgtacatgagcggcaccgtgaacggccactacttcgaggtggagggcgacggcaagggcaagccctacgagggcgagcagaccgtgaagctgaccgtgaccaagggtggccccctgcccttcgcctgggacatcctgagcccccagctccagtacggcagcatccccttcaccaagtaccccgaggacatccccgactacttcaagcagagcttccccgagggctacacctgggagcgcagcatgaacttcgaggacggcgccgtgtgcaccgtgagcaacgacagcagcatccagggcaactgcttcatctacaacgtgaagatcagcggcgagaacttcccccccaacggccccgtgatgcagaagaagacccagggctgggagcccagcaccgagcgcctgttcgcccgcgacggaatgctgatcggcaacgactacatggccctgaagctggagggcggcggccactacctgtgcgagttcaagagcacctacaaggccaagaagcccgtgaggatgcccggccgccacgagatcgaccgcaagctggacgtgaccagccacaaccgcgactacaccagcgtggagcagtgcgagatcgccatcgcccgccacagcctgctgggctaa</nucleotides>
                    </DnaSequence>
                </dnaSequence>
            </DnaComponent>
        </component>
        <component>
            <DnaComponent ns2:about="http://genocad.org/SBOL/doi:10.6084/m9.figshare.1159038/Part:hmKikGR1">
                <ns2:type ns2:resource="so:0000316"/>
                <displayId>hmKikGR1</displayId>
                <name>hmKikGR1</name>
                <description>mammalian codon-optimized</description>
                <dnaSequence>
                    <DnaSequence ns2:about="http://genocad.org/SBOL/doi:10.6084/m9.figshare.1159038/Part:hmKikGR1#seq">
                        <nucleotides>atggtgagcgtgatcaccagcgagatgaagatcgagctgaggatggagggctccgtgaacggccacaagttcgtgatcaccggcaagggcagcggccggccctacgagggcacccagaccgtggacctgaccgtgatcgagggcggccccctgcccttcgccttcgacatcctgaccaccgccttccactacggcaacagggtgttcgtggagtaccccgaggagatcgtggactacttcaagcagagcttccccgagggctacagctgggagaggagcatgagctacgaggacggcggcatctgcctggccaccaacaacatcaccatgaagaaggacggcagcaacaccttcgtgaacgagatcaggttcgacggcaccaacttccccgccaacggccccgtgatgcagaggaagaccgtgaagtgggagcccagcaccgagaagatgtacgtgagggacggcgtgctgaagggcgacgtggagatggccctgctgctggagggcggcggccactacaggtgcgacttcaggaccacctacaaggccaagaaggtggtgcagctgcccgactaccactacgtggaccaccagatggagatcaccagccacgacaaggactacaacaaggtgaaggcctacgagcacgccaaggcctacagcggcacctacaggggcgccaagtacgagttcgaggcctaa</nucleotides>
                    </DnaSequence>
                </dnaSequence>
            </DnaComponent>
        </component>
        <component>
            <DnaComponent ns2:about="http://genocad.org/SBOL/doi:10.6084/m9.figshare.1159038/Part:hmKO">
                <ns2:type ns2:resource="so:0000316"/>
                <displayId>hmKO</displayId>
                <name>hmKO</name>
                <description>mammalian codon-optimized</description>
                <dnaSequence>
                    <DnaSequence ns2:about="http://genocad.org/SBOL/doi:10.6084/m9.figshare.1159038/Part:hmKO#seq">
                        <nucleotides>atggtgagcgtgatcaagcccgagatgaagatgaggtactacatggacggctccgtcaatgggcatgagttcacaatcgagggtgagggcacaggcagaccttacgagggacatcaggagatgacactgcgcgtcacaatggccaagggcgggccaatgcctttcgccttcgacctggtgtcccacgtgttctgttacggccacagaccttttactaaatatccagaagagatcccagactatttcaagcaggcctttcctgagggcctgtcctgggagaggtccctggagttcgaggacggcggctccgcctccgtgagcgcccacatcagcctgaggggcaacaccttctaccacaagtccaagttcaccggcgtgaacttccccgccgacggccccatcatgcagaaccagagcgtggactgggagccctccaccgagaagatcaccgccagcgacggcgtgctgaagggcgacgtgaccatgtacctgaagctggagggcggcggcaaccacaagtgccagttcaagaccacctacaaggccgccaagaagatcctgaagatgcccggcagccactacatcagccacaggctggtgaggaagaccgagggcaacatcaccgagctggtggaggacgccgtggcccactcctaa</nucleotides>
                    </DnaSequence>
                </dnaSequence>
            </DnaComponent>
        </component>
        <component>
            <DnaComponent ns2:about="http://genocad.org/SBOL/doi:10.6084/m9.figshare.1159038/Part:hmKO2">
                <ns2:type ns2:resource="so:0000316"/>
                <displayId>hmKO2</displayId>
                <name>hmKO2</name>
                <description>mammalian codon-optimized</description>
                <dnaSequence>
                    <DnaSequence ns2:about="http://genocad.org/SBOL/doi:10.6084/m9.figshare.1159038/Part:hmKO2#seq">
                        <nucleotides>atggtgagcgtgatcaagcccgagatgaagatgaggtactacatggacggctccgtcaatgggcatgagttcacaatcgagggtgagggcacaggcagaccttacgagggacatcaggagatgacactgcgcgtcacaatggccgagggcgggccaatgcctttcgccttcgacctggtgtcccacgtgttctgttacggccacagagtttttaccaagtacccagaagagatcccagactatttcaagcaggcctttcctgagggcctgtcctgggagaggtccctggagttcgaggacggcggctccgcctccgtgagcgcccacatcagcctgaggggcaacaccttctaccacaagtccaagttcaccggcgtgaacttccccgccgacggccccatcatgcagaaccagagcgtggactgggagccctccaccgagaagatcaccgccagcgacggcgtgctgaagggcgacgtgaccatgtacctgaagctggagggcggcggcaaccacaagtgccagatgaagaccacctacaaggccgccaaggagatcctggagatgcccggcgaccactacatcggccacaggctggtgaggaagaccgagggcaacatcaccgagcaggtggaggacgccgtggcccactcctaa</nucleotides>
                    </DnaSequence>
                </dnaSequence>
            </DnaComponent>
        </component>
        <component>
            <DnaComponent ns2:about="http://genocad.org/SBOL/doi:10.6084/m9.figshare.1159038/Part:hmMiCy1">
                <ns2:type ns2:resource="so:0000316"/>
                <displayId>hmMiCy1</displayId>
                <name>hmMiCy1</name>
                <description>mammalian codon-optimized</description>
                <dnaSequence>
                    <DnaSequence ns2:about="http://genocad.org/SBOL/doi:10.6084/m9.figshare.1159038/Part:hmMiCy1#seq">
                        <nucleotides>atggtgtcctactccaagcagggcatcgcccaggagatgcgcaccaagtaccgcatggagggcagcgtgaacggccacgagttcaccatcgagggcgtgggcaccggcaacccctacgagggcaagcagacctccgagctggtgatcatcaagcccaagggcaagcccctgcccttctccttcgacatcctgtccaccgtgttccagtacggcaacaggtgcttcaccaagtaccccgccgacatgcccgactacttcaagcaggccttccccgacggcatgtcctacgagaggtccttcctgttcgaggacggcggcgtggccaccgccagctggagcatccgcctggagggcaactgcttcatccacaactccatctaccacggcaccaacttccccgccgacggccccgtgatgaagaagcagaccatcggctgggacaagtcctccgagaagatgagcgtggccaaggaggtgctgaggggcgacgtgacccagttcctgctgctggagggcggcggctaccagaggtgccagctgcactccacctacaagaccgagaagcccgtggccatgccccccagccacgtggtggagcaccagatcgtgaggaccgacctgggccagaccgccaagggcttcaaggtgaagctggaggagcacgccgaggcccacgtgaaccccctgaaggtgaagtaa</nucleotides>
                    </DnaSequence>
                </dnaSequence>
            </DnaComponent>
        </component>
        <component>
            <DnaComponent ns2:about="http://genocad.org/SBOL/doi:10.6084/m9.figshare.1159038/Part:hmUkG1">
                <ns2:type ns2:resource="so:0000316"/>
                <displayId>hmUkG1</displayId>
                <name>hmUkG1</name>
                <description>mammalian codon-optimized</description>
                <dnaSequence>
                    <DnaSequence ns2:about="http://genocad.org/SBOL/doi:10.6084/m9.figshare.1159038/Part:hmUkG1#seq">
                        <nucleotides>atggtgagcgtgatcaaggaggagatgaagatcaagctgcacatggagggcaacgtgaacggccacgccttcgtgatcgagggcgacggcaagggcaagccctacgacggcacccagaccctgaacctgaccgtgaaggagggcgcccccctgcccttcagctacgacatcctgaccaacgccttccagtacggcaaccgcgccttcaccaagtaccccgccgacatccccgactacttcaagcagaccttccccgagggctacagctgggagcgcaccatgagctacgaggacaacgccatctgcaacgtgcgcagcgagatcagcatggagggcgactgcttcatctacaagatccgcttcgacggcaagaacttcccccccaacggccccgtgatgcagaagaagaccctgaagtgggagcccagcaccgagatgatgtacgtgcgcgacggcttcctgatgggcgacgtgaacatggccctgctgctggagggcggcggccaccaccgctgcgacttcaagaccagctacaaggccaagaaggtggtgcagctgcccgacgcccacaagatcgaccaccgcatcgagatcctgagccacgaccgcgactacagcaaggtgaagctgtacgagaacgccgtggcccgcaacagcctgctgcccagccaggccagcaagtaa</nucleotides>
                    </DnaSequence>
                </dnaSequence>
            </DnaComponent>
        </component>
        <component>
            <DnaComponent ns2:about="http://genocad.org/SBOL/doi:10.6084/m9.figshare.1159038/Part:hr5_enhancer">
                <ns2:type ns2:resource="so:0000165"/>
                <displayId>hr5_enhancer</displayId>
                <name>hr5 enhancer</name>
                <description>baculovirus early transcription enhancer</description>
                <dnaSequence>
                    <DnaSequence ns2:about="http://genocad.org/SBOL/doi:10.6084/m9.figshare.1159038/Part:hr5_enhancer#seq">
                        <nucleotides>cgcgtaaaacacaatcaagtatgagtcataagctgatgtcatgttttgcacacggctcataaccgaactggctttacgagtagaattctacttgtaacgcacgatcagtggatgatgtcatttgtttttcaaatcgagatgatgtcatgttttgcacacggctcataaactcgctttacgagtagaattctacgtgtaacgcacgatcgattgatgagtcatttgttttgcaatatgatatcatacaatatgactcatttgtttttcaaaaccgaacttgatttacgggtagaattctacttgtaaagcacaatcaaaaagatgatgtcatttgtttttcaaaactgaactcgctttacgagtagaattctacgtgtaaaacacaatcaagaaatgatgtcatttgttataaaaataaaagctgatgtcatgttttgcacatggctcataactaaactcgctttacgggtagaattctacgcg</nucleotides>
                    </DnaSequence>
                </dnaSequence>
            </DnaComponent>
        </component>
        <component>
            <DnaComponent ns2:about="http://genocad.org/SBOL/doi:10.6084/m9.figshare.1159038/Part:hrGFP">
                <ns2:type ns2:resource="so:0000316"/>
                <displayId>hrGFP</displayId>
                <name>hrGFP</name>
                <description>mammalian codon-optimized</description>
                <dnaSequence>
                    <DnaSequence ns2:about="http://genocad.org/SBOL/doi:10.6084/m9.figshare.1159038/Part:hrGFP#seq">
                        <nucleotides>atggtgagcaagcagatcctgaagaacaccggcctgcaggagatcatgagcttcaaggtgaacctggagggcgtggtgaacaaccacgtgttcaccatggagggctgcggcaagggcaacatcctgttcggcaaccagctggtgcagatccgcgtgaccaagggcgcccccctgcccttcgccttcgacatcctgagccccgccttccagtacggcaaccgcaccttcaccaagtaccccgaggacatcagcgacttcttcatccagagcttccccgccggcttcgtgtacgagcgcaccctgcgctacgaggacggcggcctggtggagatccgcagcgacatcaacctgatcgaggagatgttcgtgtaccgcgtggagtacaagggccgcaacttccccaacgacggccccgtgatgaagaagaccatcaccggcctgcagcccagcttcgaggtggtgtacatgaacgacggcgtgctggtgggccaggtgatcctggtgtaccgcctgaacagcggcaagttctacagctgccacatgcgcaccctgatgaagagcaagggcgtggtgaaggacttccccgagtaccacttcatccagcaccgcctggagaagacctacgtggaggacggcggcttcgtggagcagcacgagaccgccatcgcccagctgaccagcctgggcaagcccctgggcagcctgcacgagtgggtgtaa</nucleotides>
                    </DnaSequence>
                </dnaSequence>
            </DnaComponent>
        </component>
        <component>
            <DnaComponent ns2:about="http://genocad.org/SBOL/doi:10.6084/m9.figshare.1159038/Part:HRV_3C_site-002">
                <ns2:type ns2:resource="so:0000316"/>
                <displayId>HRV_3C_site-002</displayId>
                <name>HRV 3C site-002</name>
                <description></description>
                <dnaSequence>
                    <DnaSequence ns2:about="http://genocad.org/SBOL/doi:10.6084/m9.figshare.1159038/Part:HRV_3C_site-002#seq">
                        <nucleotides>cttgaagtcctctttcagggaccc</nucleotides>
                    </DnaSequence>
                </dnaSequence>
            </DnaComponent>
        </component>
        <component>
            <DnaComponent ns2:about="http://genocad.org/SBOL/doi:10.6084/m9.figshare.1159038/Part:HSV_tag-001">
                <ns2:type ns2:resource="so:0000316"/>
                <displayId>HSV_tag-001</displayId>
                <name>HSV tag-001</name>
                <description></description>
                <dnaSequence>
                    <DnaSequence ns2:about="http://genocad.org/SBOL/doi:10.6084/m9.figshare.1159038/Part:HSV_tag-001#seq">
                        <nucleotides>cagccagaactcgccccggaagaccccgaggat</nucleotides>
                    </DnaSequence>
                </dnaSequence>
            </DnaComponent>
        </component>
        <component>
            <DnaComponent ns2:about="http://genocad.org/SBOL/doi:10.6084/m9.figshare.1159038/Part:HSV_TK_poly(A)_signal-001">
                <ns2:type ns2:resource="so:0000551"/>
                <displayId>HSV_TK_poly(A)_signal-001</displayId>
                <name>HSV TK poly(A) signal-001</name>
                <description>herpesvirus thymidine kinase polyadenylation signal</description>
                <dnaSequence>
                    <DnaSequence ns2:about="http://genocad.org/SBOL/doi:10.6084/m9.figshare.1159038/Part:HSV_TK_poly(A)_signal-001#seq">
                        <nucleotides>gaacaaacgacccaacaccgtgcgttttattctgtctttttattgccg</nucleotides>
                    </DnaSequence>
                </dnaSequence>
            </DnaComponent>
        </component>
        <component>
            <DnaComponent ns2:about="http://genocad.org/SBOL/doi:10.6084/m9.figshare.1159038/Part:HSV_TK_promoter-003">
                <ns2:type ns2:resource="so:0000167"/>
                <displayId>HSV_TK_promoter-003</displayId>
                <name>HSV TK promoter-003</name>
                <description>herpes simplex virus thymidine kinase promoter</description>
                <dnaSequence>
                    <DnaSequence ns2:about="http://genocad.org/SBOL/doi:10.6084/m9.figshare.1159038/Part:HSV_TK_promoter-003#seq">
                        <nucleotides>aaatgagtcttcggacctcgcgggggccgcttaagcggtggttagggtttgtctgacgcggggggagggggaaggaacgaaacactctcattcggaggcggctcggggtttggtcttggtggccacgggcacgcagaagagcgccgcgatcctcttaagcacccccccgccctccgtggaggcgggggtttggtcggcgggtggtaactggcgggccgctgactcgggcgggtcgcgcgccccagagtgtgaccttttcggtctgctcgcagacccccgggcggcgccgccgcggcggcgacgggctcgctgggtcctaggctccatggggaccgtatacgtggacaggctctggagcatccgcacgactgcggtgatattaccggagaccttctgcgggacgagccgggtcacgcggctgacgcggagcgtccgttgggcgacaaacaccaggacggggcacaggtacactatcttgtcacccggaggcgcgagggactgcaggagcttcagggagtggcgcagctgcttcatccccgtggcccgttgctcgcgtttgctggcggtgtccccggaagaaatatatttgcatgtctttagttctatgatgacacaaaccccgcccagcgtcttgtcattggcgaattcgaacacgcagatgcagtcggggcggcgcggtcccaggtccacttcgcatattaaggtgacgcgtgtggcctcgaacaccgagcgaccctgcagcgacccgcttaa</nucleotides>
                    </DnaSequence>
                </dnaSequence>
            </DnaComponent>
        </component>
        <component>
            <DnaComponent ns2:about="http://genocad.org/SBOL/doi:10.6084/m9.figshare.1159038/Part:HygR-008">
                <ns2:type ns2:resource="so:0000316"/>
                <displayId>HygR-008</displayId>
                <name>HygR-008</name>
                <description>confers resistance to hygromycin</description>
                <dnaSequence>
                    <DnaSequence ns2:about="http://genocad.org/SBOL/doi:10.6084/m9.figshare.1159038/Part:HygR-008#seq">
                        <nucleotides>atgaaaaagcctgaactcaccgcgacgtctgtcgagaagtttctgatcgaaaagttcgacagcgtctccgacctgatgcagctctcggagggcgaagaatctcgtgctttcagcttcgatgtaggagggcgtggatatgtcctgcgggtaaatagctgcgccgatggtttctacaaagatcgttatgtttatcggcactttgcatcggccgcgctcccgattccggaagtgcttgacattggggaattcagcgagagcctgacctattgcatctcccgccgtgcacagggtgtcacgttgcaagacctgcctgaaaccgaactgcccgctgttctgcagccggtcgcggaggccatggatgcgatcgctgcggccgatcttagccagacgagcgggttcggcccattcggaccgcaaggaatcggtcaatacactacatggcgtgatttcatatgcgcgattgctgatccccatgtgtatcactggcaaactgtgatggacgacaccgtcagtgcgtccgtcgcgcaggctctcgatgagctgatgctttgggccgaggactgccccgaagtccggcacctcgtgcacgcggatttcggctccaacaatgtcctgacggacaatggccgcataacagcggtcattgactggagcgaggcgatgttcggggattcccaatacgaggtcgccaacatcttcttctggaggccgtggttggcttgtatggagcagcagacgcgctacttcgagcggaggcatccggagcttgcaggatcgccgcggctccgggcgtatatgctccgcattggtcttgaccaactctatcagagcttggttgacggcaatttcgatgatgcagcttgggcgcagggtcgatgcgacgcaatcgtccgatccggagccgggactgtcgggcgtacacaaatcgcccgcagaagcgcggccgtctggaccgatggctgtgtagaagtactcgccgatagtggaaaccgacgccccagcactcgtccgagggcaaaggaatag</nucleotides>
                    </DnaSequence>
                </dnaSequence>
            </DnaComponent>
        </component>
        <component>
            <DnaComponent ns2:about="http://genocad.org/SBOL/doi:10.6084/m9.figshare.1159038/Part:HygR-011">
                <ns2:type ns2:resource="so:0000316"/>
                <displayId>HygR-011</displayId>
                <name>HygR-011</name>
                <description>confers resistance to hygromycin</description>
                <dnaSequence>
                    <DnaSequence ns2:about="http://genocad.org/SBOL/doi:10.6084/m9.figshare.1159038/Part:HygR-011#seq">
                        <nucleotides>aagcctgaactcaccgcgacgtctgttgagaagtttctgatcgaaaagttcgacagcgtctccgacctgatgcagctctcggagggcgaagaatctcgtgctttcagcttcgatgtaggagggcgtggatatgtcctgcgggtaaatagctgcgccgatggtttctacaaagatcgttatgtttatcggcactttgcatcggccgcgctcccgattccggaagtgcttgacattggggaatttagcgagagcctgacctattgcatctcccgccgtgcacagggtgtcacgttgcaagacctgcctgaaaccgaactgcccgctgttctgcaaccggtcgcggaggctatggatgcgatcgctgcggccgatcttagccagacgagcgggttcggcccattcggaccgcaaggaatcggtcaatacactacatggcgtgatttcatatgcgcgattgctgatccccatgtgtatcactggcaaactgtgatggacgacaccgtcagtgcgtccgtcgcgcaggctctcgatgagctgatgctttgggccgaggactgccccgaagtccggcacctcgtgcacgcggatttcggctccaacaatgtcctgacggacaatggccgcataacagcggtcattgactggagcgaggcgatgttcggggattcccaatacgaggtcgccaacatcttcttctggaggccgtggttggcttgtatggagcagcagacgcgctacttcgagcggaggcatccggagcttgcaggatcgccgcggctccgggcgtatatgctccgcattggtcttgaccaactctatcagagcttggttgacggcaatttcgatgatgcagcttgggcgcagggtcgatgcgacgcaatcgtccgatccggagccgggactgtcgggcgtacacaaatcgcccgcagaagcgcggccgtctggaccgatggctgtgtagaagtactcgccgatagtggaaaccgacgccccagcactcgtccgagggcaaaggaatag</nucleotides>
                    </DnaSequence>
                </dnaSequence>
            </DnaComponent>
        </component>
        <component>
            <DnaComponent ns2:about="http://genocad.org/SBOL/doi:10.6084/m9.figshare.1159038/Part:IE1_promoter-001">
                <ns2:type ns2:resource="so:0000167"/>
                <displayId>IE1_promoter-001</displayId>
                <name>IE1 promoter-001</name>
                <description>promoter of the ie1 gene from the baculovirus Autographa californica</description>
                <dnaSequence>
                    <DnaSequence ns2:about="http://genocad.org/SBOL/doi:10.6084/m9.figshare.1159038/Part:IE1_promoter-001#seq">
                        <nucleotides>cgatgtctttgtgatgcgcgcgacatttttgtaggttattgataaaatgaacggatacgttgcccgacattatcattaaatccttggcgtagaatttgtcgggtccattgtccgtgtgcgctagcatgcccgtaacggacctcgtacttttggcttcaaaggttttgcgcacagacaaaatgtgccacacttgcagctctgcatgtgtgcgcgttaccacaaatcccaacggcgcagtgtacttgttgtatgcaaataaatctcgataaaggcgcggcgcgcgaatgcagctgatcacgtacgctcctcgtgttccgttcaaggacggtgttatcgacctcagattaatgtttatcggccgactgttttcgtatccgctcaccaaacgcgtttttgcattaacattgtatgtcggcggatgttctatatctaatttgaataaataaacgataaccgcgttggttttagagggcataataaaagaaatattgttatcgtgttcgccattagggcagtataaattgacgttcatgttggatattgtttcagttgcaagttgacactggcggcgacaagatcgtgaacaaccaag</nucleotides>
                    </DnaSequence>
                </dnaSequence>
            </DnaComponent>
        </component>
        <component>
            <DnaComponent ns2:about="http://genocad.org/SBOL/doi:10.6084/m9.figshare.1159038/Part:IE1_promoter-002">
                <ns2:type ns2:resource="so:0000167"/>
                <displayId>IE1_promoter-002</displayId>
                <name>IE1 promoter-002</name>
                <description>promoter of the ie1 gene from the baculovirus Autographa californica</description>
                <dnaSequence>
                    <DnaSequence ns2:about="http://genocad.org/SBOL/doi:10.6084/m9.figshare.1159038/Part:IE1_promoter-002#seq">
                        <nucleotides>cgatgtctttgtgatgcgcgcgacatttttgtaggttattgataaaatgaacggatacgttgcccgacattatcattaaatccttggcgtagaatttgtcgggtccattgtccgtgtgcgctagcatgcccgtaacggacctcgtacttttggcttcaaaggttttgcgcacagacaaaatgtgccacacttgcagctctgcatgtgtgcgcgttaccacaaatcccaacggcgcagtgtacttgttgtatgcaaataaatctcgataaaggcgcggcgcgcgaatgcagctgatcacgtacgtccctcgtgttccgttcaaggacggtgttatcgacctcagattaatgtttatcggccgactgttttcgtatccgctcaccaaacgcgtttttgcattaacattgtatgtcggcggatgttctatatctaatttgaataaataaacgataaccgcgttggttttagagggcataataaaagaaatattgttatcgtgttcgccattagggcagtataaattgacgttcatgttggatattgtttcagttgcaagttgacactggcggcgacaagatcgtgaacaaccaag</nucleotides>
                    </DnaSequence>
                </dnaSequence>
            </DnaComponent>
        </component>
        <component>
            <DnaComponent ns2:about="http://genocad.org/SBOL/doi:10.6084/m9.figshare.1159038/Part:IE1_terminator-002">
                <ns2:type ns2:resource="so:0000141"/>
                <displayId>IE1_terminator-002</displayId>
                <name>IE1 terminator-002</name>
                <description>terminator of the ie1 gene from the baculovirus Autographa californica</description>
                <dnaSequence>
                    <DnaSequence ns2:about="http://genocad.org/SBOL/doi:10.6084/m9.figshare.1159038/Part:IE1_terminator-002#seq">
                        <nucleotides>ttatacatatattttgaatttaattaattatacatatattttatattatttttgtcttttattatcgaggggccgttgttggtgtggggttttgcatagaaataacaatgggagttggcgacgttgctgcgccaacaccacctcccttccctcctttcatcatgtatctgtagataaaataaaatattaaacctaaaaacaagaccgcgcctatcaacaaaatgataggcattaacttgccgctgacgctgtcactaacgttggacgatttgccgactaaaccttcatcgcccagtaaccaatctaga</nucleotides>
                    </DnaSequence>
                </dnaSequence>
            </DnaComponent>
        </component>
        <component>
            <DnaComponent ns2:about="http://genocad.org/SBOL/doi:10.6084/m9.figshare.1159038/Part:IFP1.1">
                <ns2:type ns2:resource="so:0000316"/>
                <displayId>IFP1.1</displayId>
                <name>IFP1.1</name>
                <description></description>
                <dnaSequence>
                    <DnaSequence ns2:about="http://genocad.org/SBOL/doi:10.6084/m9.figshare.1159038/Part:IFP1.1#seq">
                        <nucleotides>atggctcgggaccctctgccattctttccacctctgtacctgggcggccctgagattacaaccgagaactgcgagagagagcctatccacattcctgggtccatccagccacacggggctctgctcacagctgacggccactccggagaggtgctccaaatgtccctgaatgccgctaccttcctgggccaggagcctactgtgctgcgggggcagaccctggctgccctgctccccgagcagtggccagccctgcaggcagccctgcccccaggatgtccagatgccctccaatacagggccaccctcgactggccagctgctgggcacctcagcctgactgtgcatcgggtgggggaactcctgatcctggagttcgaacctaccgaggcctgggacagcactggccctcacgccctgaggaacgccatgtttgctctggaaagcgctccaaacctgcgggctctggccgaagtcgcaacacaaactgtgagagaactgactggcttcgatcgggtgatgctgtacaaatttgcccctgacgccactggagaggtgattgctgaggccagacgggagggcctccacgcttttctgggccacaggtttcccgcatcccacacccctgcacaagctagggccctctacacaagacacctgctccggctgaccgcagacaccagggctgcagcagtgcccctcgaccccgtgctgaatccccagacaaatgctcctacacctctgggcggagctgtcctcagagctacatccccaatgcacatgcagtacctgaggaatatgggagtgggctcctccctgagcgtcagcgtcgtggtcggcggccagctgtggggactgattgtctgccaccatcagacaccctacgtgctgccaccagatctgcggaccaccctggagtatctggggaggctcctgtccctgcaggtgcaggtgaaagaagcctga</nucleotides>
                    </DnaSequence>
                </dnaSequence>
            </DnaComponent>
        </component>
        <component>
            <DnaComponent ns2:about="http://genocad.org/SBOL/doi:10.6084/m9.figshare.1159038/Part:IFP1.4">
                <ns2:type ns2:resource="so:0000316"/>
                <displayId>IFP1.4</displayId>
                <name>IFP1.4</name>
                <description></description>
                <dnaSequence>
                    <DnaSequence ns2:about="http://genocad.org/SBOL/doi:10.6084/m9.figshare.1159038/Part:IFP1.4#seq">
                        <nucleotides>atggctcgggaccctctgccattctttccacctctgtacctgggcggccctgagattacaaccgagaactgcgagagagagcctatccacattcctgggtccatccagccacacggggctctgctcacagctgacggccactccggagaggtgctccaagtgtccctgaatgccgctaccttcctgggccaggagcctactgtgctgcgggggcagaccctggctgccctgctccccgagcagtggccagccctgcaggcagccctgcccccaggatgtccagatgccctccaatacagggccaccctcgactggccagctgctgggcacctcagcctgactgtgcatcgggtggctgaactcctgatcctggagttcgaacctaccgaggcctgggacagcattggccctcacgccctgaggaacgccatgtttgctctggaaagcgctccaaacctgcgggctctggccgaagtcgcaacacaaactgtgagagaactgactggcttcgatcgggtgatgctgtacaaatttgcccctgacgccactggagagatgattgctgaggccagacgggagggcatgcaggcttttctgggccacaggtttcccgcatcccacacccctgcacaagctagggccctctacacaagacacctgctccggctgaccgcagacaccagggctgcagcagtgcccctcgaccccgtgctgaatccccagacaaatgctcctacacctctgggcggagctgtcctcagagctacatccccaatgcacatgcagtacctgaggaatatgggagtgggctcctccctgagcgtcagcgtcgtggtcggcggccagctgtggggactgattgtctgccaccatcagacaccctacgtgctgccaccagatctgcggaccaccctggaggagctggggagaaagctgtccgggcaggtgcagaggaaagaagccggaatggacgagctgtataaatga</nucleotides>
                    </DnaSequence>
                </dnaSequence>
            </DnaComponent>
        </component>
        <component>
            <DnaComponent ns2:about="http://genocad.org/SBOL/doi:10.6084/m9.figshare.1159038/Part:IgM_signal_sequence">
                <ns2:type ns2:resource="so:0000316"/>
                <displayId>IgM_signal_sequence</displayId>
                <name>IgM signal sequence</name>
                <description></description>
                <dnaSequence>
                    <DnaSequence ns2:about="http://genocad.org/SBOL/doi:10.6084/m9.figshare.1159038/Part:IgM_signal_sequence#seq">
                        <nucleotides>atgaaattcagctgggtcatgttcttcctgatggcagtggttacaggggtcaattcagag</nucleotides>
                    </DnaSequence>
                </dnaSequence>
            </DnaComponent>
        </component>
        <component>
            <DnaComponent ns2:about="http://genocad.org/SBOL/doi:10.6084/m9.figshare.1159038/Part:intron-1">
                <ns2:type ns2:resource="so:0000188"/>
                <displayId>intron-1</displayId>
                <name>intron-1</name>
                <description></description>
                <dnaSequence>
                    <DnaSequence ns2:about="http://genocad.org/SBOL/doi:10.6084/m9.figshare.1159038/Part:intron-1#seq">
                        <nucleotides>gtgagcgggcgggacggcccttctccttcgggctgtaattagcgcttggtttaatgacggcttgtttcttttctgtggctgcgtgaaagccttgaggggctccgggagggccctttgtgcggggggagcggctcggggctgtccgcggggggacggctgccttcgggggggacggggcagggcggggttcggcttctggcgtgtgaccggcggctctagagcctctgctaaccatgttcatgccttcttctttttcctacag</nucleotides>
                    </DnaSequence>
                </dnaSequence>
            </DnaComponent>
        </component>
        <component>
            <DnaComponent ns2:about="http://genocad.org/SBOL/doi:10.6084/m9.figshare.1159038/Part:intron-2">
                <ns2:type ns2:resource="so:0000188"/>
                <displayId>intron-2</displayId>
                <name>intron-2</name>
                <description></description>
                <dnaSequence>
                    <DnaSequence ns2:about="http://genocad.org/SBOL/doi:10.6084/m9.figshare.1159038/Part:intron-2#seq">
                        <nucleotides>gtaagtatcgggccctttgtgcggggggagcggctcggggctgtccgcggggggacggctgccttcgggggggacggggcagggcggggttcggcttctggcgtgtgaccggcggctctagagcctctgctaaccatgttcatgccttcttctttttcctacag</nucleotides>
                    </DnaSequence>
                </dnaSequence>
            </DnaComponent>
        </component>
        <component>
            <DnaComponent ns2:about="http://genocad.org/SBOL/doi:10.6084/m9.figshare.1159038/Part:IRES-001">
                <ns2:type ns2:resource="SO:0000001"/>
                <displayId>IRES-001</displayId>
                <name>IRES-001</name>
                <description>internal ribosome entry site (IRES) of the encephalomyocarditis virus (EMCV)</description>
                <dnaSequence>
                    <DnaSequence ns2:about="http://genocad.org/SBOL/doi:10.6084/m9.figshare.1159038/Part:IRES-001#seq">
                        <nucleotides>gagggcccggaaacctggccctgtcttcttgacgagcattcctaggggtctttcccctctcgccaaaggaatgcaaggtctgttgaatgtcgtgaaggaagcagttcctctggaagcttcttgaagacaaacaacgtctgtagcgaccctttgcaggcagcggaaccccccacctggcgacaggtgcctctgcggccaaaagccacgtgtataagatacacctgcaaaggcggcacaaccccagtgccacgttgtgagttggatagttgtggaaagagtcaaatggctcacctcaagcgtattcaacaaggggctgaaggatgcccagaaggtaccccattgtatgggatctgatctggggcctcggtgcacatgctttacatgtgtttagtcgaggttaaaaaaacgtctaggccccccgaaccacggggacgtggttttcctttgaaaaacacgatgataa</nucleotides>
                    </DnaSequence>
                </dnaSequence>
            </DnaComponent>
        </component>
        <component>
            <DnaComponent ns2:about="http://genocad.org/SBOL/doi:10.6084/m9.figshare.1159038/Part:IRES-014">
                <ns2:type ns2:resource="SO:0000001"/>
                <displayId>IRES-014</displayId>
                <name>IRES-014</name>
                <description>internal ribosome entry site (IRES) of the encephalomyocarditis virus (EMCV)</description>
                <dnaSequence>
                    <DnaSequence ns2:about="http://genocad.org/SBOL/doi:10.6084/m9.figshare.1159038/Part:IRES-014#seq">
                        <nucleotides>gagggcccggaaacctggccctgtcttcttgacgagcattcctaggggtctttcccctctcgccaaaggaatgcaaggtctgttgaatgtcgtgaaggaagcagttcctctggaagcttcttgaagacaaacaacgtctgtagcgaccctttgcaggcagcggaaccccccacctggcgacaggtgcctctgcggccaaaagccacgtgtataagatacacctgcaaaggcggcacaaccccagtgccacgttgtgagttggatagttgtggaaagagtcaaatggctcacctcaagcgtattcaacaaggggctgaaggatgcccagaaggtaccccattgtatgggaatctgatctggggcctcggtgcacatgctttacatgtgtttagtcgaggttaaaaaaacgtctaggccccccgaaccacggggacgtggttttcctttgaaaaacacgatgataa</nucleotides>
                    </DnaSequence>
                </dnaSequence>
            </DnaComponent>
        </component>
        <component>
            <DnaComponent ns2:about="http://genocad.org/SBOL/doi:10.6084/m9.figshare.1159038/Part:iRFP">
                <ns2:type ns2:resource="so:0000316"/>
                <displayId>iRFP</displayId>
                <name>iRFP</name>
                <description></description>
                <dnaSequence>
                    <DnaSequence ns2:about="http://genocad.org/SBOL/doi:10.6084/m9.figshare.1159038/Part:iRFP#seq">
                        <nucleotides>atggctgaaggatccgtcgccaggcagcctgacctcttgacctgcgacgatgagccgatccatatccccggtgccatccaaccgcatggactgctgctcgccctcgccgccgacatgacgatcgttgccggcagcgacaaccttcccgaactcaccggactggcgatcggcgccctgatcggccgctctgcggccgatgtcttcgactcggagacgcacaaccgtctgacgatcgccttggccgagcccggggcggccgtcggagcaccgatcactgtcggcttcacgatgcgaaaggacgcaggcttcatcggctcctggcatcgccatgatcagctcatcttcctcgagctcgagcctccccagcgggacgtcgccgagccgcaggcgttcttccgccgcaccaacagcgccatccgccgcctgcaggccgccgaaaccttggaaagcgcctgcgccgccgcggcgcaagaggtgcggaagattaccggcttcgatcgggtgatgatctatcgcttcgcctccgacttcagcggcgaagtgatcgcagaggatcggtgcgccgaggtcgagtcaaaactaggcctgcactatcctgcctcaaccgtgccggcgcaggcccgtcggctctataccatcaacccggtacggatcattcccgatatcaattatcggccggtgccggtcaccccagacctcaatccggtcaccgggcggccgattgatcttagcttcgccatcctgcgcagcgtctcgcccgtccatctggaattcatgcgcaacataggcatgcacggcacgatgtcgatctcgattttgcgcggcgagcgactgtggggattgatcgtttgccatcaccgaacgccgtactacgtcgatctcgatggccgccaagcctgcgagctagtcgcccaggttctggcctggcagatcggcgtgatggaagagtga</nucleotides>
                    </DnaSequence>
                </dnaSequence>
            </DnaComponent>
        </component>
        <component>
            <DnaComponent ns2:about="http://genocad.org/SBOL/doi:10.6084/m9.figshare.1159038/Part:Kaede">
                <ns2:type ns2:resource="so:0000316"/>
                <displayId>Kaede</displayId>
                <name>Kaede</name>
                <description></description>
                <dnaSequence>
                    <DnaSequence ns2:about="http://genocad.org/SBOL/doi:10.6084/m9.figshare.1159038/Part:Kaede#seq">
                        <nucleotides>atggtgagtctgattaaaccagaaatgaagatcaagctgcttatggaaggcaatgtaaacgggcaccagtttgttattgagggagatggaaaaggccatccttttgagggaaaacagagtatggaccttgtagtcaaagaaggcgcacctctcccttttgcctacgatatcttgacaacagcattccattatggtaacagggtttttgctaaatacccagaccatataccagactacttcaagcagtcgtttcccaaagggttttcttgggagcgaagcctgatgttcgaggacgggggcgtttgcatcgctacaaatgacataacactgaaaggagacactttttttaacaaagttcgatttgatggcgtaaactttcccccaaatggtcctgttatgcagaagaagactctgaaatgggaggcatccactgagaaaatgtatttgcgtgatggagtgttgacgggcgatattacaatggctctgctgcttaaaggagatgtccattaccgatgtgacttcagaactacttacaaatctaggcaggagggtgtcaagttgccaggatatcactttgtcgatcactgcatcagcatattgaggcatgacaaagactacaacgaggttaagctgtatgagcacgctgttgcccattctggattgccggacaacgtcaagtaa</nucleotides>
                    </DnaSequence>
                </dnaSequence>
            </DnaComponent>
        </component>
        <component>
            <DnaComponent ns2:about="http://genocad.org/SBOL/doi:10.6084/m9.figshare.1159038/Part:KikGR1">
                <ns2:type ns2:resource="so:0000316"/>
                <displayId>KikGR1</displayId>
                <name>KikGR1</name>
                <description></description>
                <dnaSequence>
                    <DnaSequence ns2:about="http://genocad.org/SBOL/doi:10.6084/m9.figshare.1159038/Part:KikGR1#seq">
                        <nucleotides>atggtgagtgtgattacatcagaaatgaagatcgagctgcgtatggaaggcgctgtaaacgggcacaagttcgtgattacagggaaaggaagtggccagcctttcgagggaatacagaatgtggacctgacagtcatagagggcggacctcttccttttgctttcgatatcctgacaacagcattccattacggcaaccgggtatttgtcgaatacccagaagaaatagtagactacttcaagcagtcgtttcctgagggttattcttgggaacgaagcatgagttacgaagacgggggaatttgcctcgccacaaacaatataacgatgaagaaagacggcagcaactgttttgtcaatgaaattcgatttgatggtgtgaactttcctgccaatggtccagttatgcagaggaagaccgtcaaatgggagccatccactgagaaaatgtatgtgcgtgatggagtgctgaagggtgatgtaaacatggctctgttgcttcaaggaggtggccattaccgatgtgacttcagaactacttacaaagcaaagaaggttgtccagttgccagactatcacttcgtggatcatcaaatggagataacaagccatgacaaggattacaacaaggttaagctgtatgagcacgctaaagctcattccgggctgccaaggctggccaagtaa</nucleotides>
                    </DnaSequence>
                </dnaSequence>
            </DnaComponent>
        </component>
        <component>
            <DnaComponent ns2:about="http://genocad.org/SBOL/doi:10.6084/m9.figshare.1159038/Part:KillerRed-003">
                <ns2:type ns2:resource="so:0000316"/>
                <displayId>KillerRed-003</displayId>
                <name>KillerRed-003</name>
                <description>mammalian codon-optimized</description>
                <dnaSequence>
                    <DnaSequence ns2:about="http://genocad.org/SBOL/doi:10.6084/m9.figshare.1159038/Part:KillerRed-003#seq">
                        <nucleotides>atgggttcagagggcggccccgccctgttccagagcgacatgaccttcaaaatcttcatcgacggcgaggtgaacggccagaagttcaccatcgtggccgacggcagcagcaagttcccccacggcgacttcaacgtgcacgccgtgtgcgagaccggcaagctgcccatgagctggaagcccatctgccacctgatccagtacggcgagcccttcttcgcccgctaccccgacggcatcagccatttcgcccaggagtgcttccccgagggcctgagcatcgaccgcaccgtgcgcttcgagaacgacggcaccatgaccagccaccacacctacgagctggacgacacctgcgtggtgagccgcatcaccgtgaactgcgacggcttccagcccgacggccccatcatgcgcgaccagctggtggacatcctgcccaacgagacccacatgttcccccacggccccaacgccgtgcgccagctggccttcatcggcttcaccaccgccgacggcggcctgatgatgggccacttcgacagcaagatgaccttcaacggcagccgcgccatcgagatccccggcccacacttcgtgaccatcatcaccaagcagatgagggacaccagcgacaagcgcgaccacgtgtgccagcgcgaggtggcctacgcccacagcgtgccccgcatcaccagcgccatcggtagcgacgaggattaa</nucleotides>
                    </DnaSequence>
                </dnaSequence>
            </DnaComponent>
        </component>
        <component>
            <DnaComponent ns2:about="http://genocad.org/SBOL/doi:10.6084/m9.figshare.1159038/Part:Kusabira-Orange">
                <ns2:type ns2:resource="so:0000316"/>
                <displayId>Kusabira-Orange</displayId>
                <name>Kusabira-Orange</name>
                <description></description>
                <dnaSequence>
                    <DnaSequence ns2:about="http://genocad.org/SBOL/doi:10.6084/m9.figshare.1159038/Part:Kusabira-Orange#seq">
                        <nucleotides>atggtgagtgtgattaaaccagagatgaagatgaagtacttcatggacggctccgtcaatgggcatgagttcacagttgaaggtgaaggcacaggcaaaccttacgagggacatcaagagatgacactacgcgtcacaatggccaagggcgggccaatgcctttctcgtttgacttagtgtcacacacgttctgttacggccacagaccttttactaaatatccagaagagataccagactatttcaaacaagcatttcctgaaggcctgtcatgggaaaggtcgttgcagttcgaagatggtgggtttgctgcagtcagtgcgcatataagccttagaggaaactgcttcgagcacaaatccaaatttgttggggttaactttcctgccgatggtcctgtgatgcaaaaccaaagttctgattgggagccatcaaccgagaaaattactacctgcgacggagttctgaagggtgatgttacgatgtacctaaagcttgcgggaggcggcaatcacaaatgccaattcaagactacttacaaggcggcaaaaaagattcttaaaatgccacaaagccatttcatcgggcatcgcctcgtcaggaaaaccgaaggcaacattactgagctggtagaagatgcagtagctcattgctga</nucleotides>
                    </DnaSequence>
                </dnaSequence>
            </DnaComponent>
        </component>
        <component>
            <DnaComponent ns2:about="http://genocad.org/SBOL/doi:10.6084/m9.figshare.1159038/Part:lac_operator-001">
                <ns2:type ns2:resource="so:0000410"/>
                <displayId>lac_operator-001</displayId>
                <name>lac operator-001</name>
                <description>The lac repressor binds to the lac operator to inhibit transcription in E. coli. This inhibition can be</description>
                <dnaSequence>
                    <DnaSequence ns2:about="http://genocad.org/SBOL/doi:10.6084/m9.figshare.1159038/Part:lac_operator-001#seq">
                        <nucleotides>ttgttatccgctcacaa</nucleotides>
                    </DnaSequence>
                </dnaSequence>
            </DnaComponent>
        </component>
        <component>
            <DnaComponent ns2:about="http://genocad.org/SBOL/doi:10.6084/m9.figshare.1159038/Part:lac_operator-002">
                <ns2:type ns2:resource="so:0000410"/>
                <displayId>lac_operator-002</displayId>
                <name>lac operator-002</name>
                <description>The lac repressor binds to the lac operator to inhibit transcription in E. coli. This inhibition can be</description>
                <dnaSequence>
                    <DnaSequence ns2:about="http://genocad.org/SBOL/doi:10.6084/m9.figshare.1159038/Part:lac_operator-002#seq">
                        <nucleotides>ggaattgtgagcggataacaattcc</nucleotides>
                    </DnaSequence>
                </dnaSequence>
            </DnaComponent>
        </component>
        <component>
            <DnaComponent ns2:about="http://genocad.org/SBOL/doi:10.6084/m9.figshare.1159038/Part:lac_operator-003">
                <ns2:type ns2:resource="so:0000410"/>
                <displayId>lac_operator-003</displayId>
                <name>lac operator-003</name>
                <description>The lac repressor binds to the lac operator to inhibit transcription in E. coli. This inhibition can be</description>
                <dnaSequence>
                    <DnaSequence ns2:about="http://genocad.org/SBOL/doi:10.6084/m9.figshare.1159038/Part:lac_operator-003#seq">
                        <nucleotides>ttgtgagcggataacaa</nucleotides>
                    </DnaSequence>
                </dnaSequence>
            </DnaComponent>
        </component>
        <component>
            <DnaComponent ns2:about="http://genocad.org/SBOL/doi:10.6084/m9.figshare.1159038/Part:lac_promoter-001">
                <ns2:type ns2:resource="so:0000167"/>
                <displayId>lac_promoter-001</displayId>
                <name>lac promoter-001</name>
                <description>promoter for the E. coli lac operon</description>
                <dnaSequence>
                    <DnaSequence ns2:about="http://genocad.org/SBOL/doi:10.6084/m9.figshare.1159038/Part:lac_promoter-001#seq">
                        <nucleotides>tttacactttatgcttccggctcctatgttg</nucleotides>
                    </DnaSequence>
                </dnaSequence>
            </DnaComponent>
        </component>
        <component>
            <DnaComponent ns2:about="http://genocad.org/SBOL/doi:10.6084/m9.figshare.1159038/Part:lac_promoter-002">
                <ns2:type ns2:resource="so:0000167"/>
                <displayId>lac_promoter-002</displayId>
                <name>lac promoter-002</name>
                <description>promoter for the E. coli lac operon</description>
                <dnaSequence>
                    <DnaSequence ns2:about="http://genocad.org/SBOL/doi:10.6084/m9.figshare.1159038/Part:lac_promoter-002#seq">
                        <nucleotides>tttacactttatgcttccggctcgtatgttg</nucleotides>
                    </DnaSequence>
                </dnaSequence>
            </DnaComponent>
        </component>
        <component>
            <DnaComponent ns2:about="http://genocad.org/SBOL/doi:10.6084/m9.figshare.1159038/Part:lac_UV5_promoter-002">
                <ns2:type ns2:resource="so:0000167"/>
                <displayId>lac_UV5_promoter-002</displayId>
                <name>lac UV5 promoter-002</name>
                <description>E. coli lac promoter with an ""up"" mutation</description>
                <dnaSequence>
                    <DnaSequence ns2:about="http://genocad.org/SBOL/doi:10.6084/m9.figshare.1159038/Part:lac_UV5_promoter-002#seq">
                        <nucleotides>tttacactttatgcttccggctcgtataatg</nucleotides>
                    </DnaSequence>
                </dnaSequence>
            </DnaComponent>
        </component>
        <component>
            <DnaComponent ns2:about="http://genocad.org/SBOL/doi:10.6084/m9.figshare.1159038/Part:lacI_promoter">
                <ns2:type ns2:resource="so:0000167"/>
                <displayId>lacI_promoter</displayId>
                <name>lacI promoter</name>
                <description></description>
                <dnaSequence>
                    <DnaSequence ns2:about="http://genocad.org/SBOL/doi:10.6084/m9.figshare.1159038/Part:lacI_promoter#seq">
                        <nucleotides>gacaccatcgaatggcgcaaaacctttcgcggtatggcatgatagcgcccggaagagagtcaattcagggtggtgaat</nucleotides>
                    </DnaSequence>
                </dnaSequence>
            </DnaComponent>
        </component>
        <component>
            <DnaComponent ns2:about="http://genocad.org/SBOL/doi:10.6084/m9.figshare.1159038/Part:lacI-002">
                <ns2:type ns2:resource="so:0000316"/>
                <displayId>lacI-002</displayId>
                <name>lacI-002</name>
                <description>The lac repressor binds to the lac operator to inhibit transcription in E. coli. This inhibition can be</description>
                <dnaSequence>
                    <DnaSequence ns2:about="http://genocad.org/SBOL/doi:10.6084/m9.figshare.1159038/Part:lacI-002#seq">
                        <nucleotides>gtgaaaccagtaacgttatacgatgtcgcagagtatgccggtgtctcttatcagaccgtttcccgcgtggtgaaccaggccagccacgtttctgcgaaaacgcgggaaaaagtggaagcggcgatggcggagctgaattacattcccaaccgcgtggcacaacaactggcgggcaaacagtcgttgctgattggcgttgccacctccagtctggccctgcacgcgccgtcgcaaattgtcgcggcgattaaatctcgcgccgatcaactgggtgccagcgtggtggtgtcgatggtagaacgaagcggcgtcgaagcctgtaaagcggcggtgcacaatcttctcgcgcaacgcgtcagtgggctgatcattaactatccgctggatgaccaggatgccattgctgtggaagctgcctgcactaatgttccggcgttatttcttgatgtctctgaccagacacccatcaacagtattattttctcccatgaagacggtacgcgactgggcgtggagcatctggtcgcattgggtcaccagcaaatcgcgctgttagcgggcccattaagttctgtctcggcgcgtctgcgtctggctggctggcataaatatctcactcgcaatcaaattcagccgatagcggaacgggaaggcgactggagtgccatgtccggttttcaacaaaccatgcaaatgctgaatgagggcatcgttcccactgcgatgctggttgccaacgatcagatggcgctgggcgcaatgcgcgccattaccgagtccgggctgcgcgttggtgcggatatctcggtagtgggatacgacgataccgaagacagctcatgttatatcccgccgttaaccaccatcaaacaggattttcgcctgctggggcaaaccagcgtggaccgcttgctgcaactctctcagggccaggcggtgaagggcaatcagctgttgcccgtctcactggtgaaaagaaaaaccaccctggcgcccaatacgcaaaccgcctctccccgcgcgttggccgattcattaatgcagctggcacgacaggtttcccgactggaaagcgggcagtga</nucleotides>
                    </DnaSequence>
                </dnaSequence>
            </DnaComponent>
        </component>
        <component>
            <DnaComponent ns2:about="http://genocad.org/SBOL/doi:10.6084/m9.figshare.1159038/Part:lacZ-002">
                <ns2:type ns2:resource="so:0000316"/>
                <displayId>lacZ-002</displayId>
                <name>lacZ-002</name>
                <description></description>
                <dnaSequence>
                    <DnaSequence ns2:about="http://genocad.org/SBOL/doi:10.6084/m9.figshare.1159038/Part:lacZ-002#seq">
                        <nucleotides>atgaccatgattacggattcactggccgtcgttttacaacgtcgtgactgggaaaaccctggcgttacccaacttaatcgccttgcagcacatccccctttcgccagctggcgtaatagcgaagaggcccgcaccgatcgcccttcccaacagttgcgcagcctgaatggcgaatggcgctttgcctggtttccggcaccagaagcggtgccggaaagctggctggagtgcgatcttcctgaggccgatactgtcgtcgtcccctcaaactggcagatgcacggttacgatgcgcccatctacaccaacgtaacctatcccattacggtcaatccgccgtttgttcccacggagaatccgacgggttgttactcgctcacatttaatgttgatgaaagctggctacaggaaggccagacgcgaattatttttgatggcgttaactcggcgtttcatctgtggtgcaacgggcgctgggtcggttacggccaggacagtcgtttgccgtctgaatttgacctgagcgcatttttacgcgccggagaaaaccgcctcgcggtgatggtgctgcgttggagtgacggcagttatctggaagatcaggatatgtggcggatgagcggcattttccgtgacgtctcgttgctgcataaaccgactacacaaatcagcgatttccatgttgccactcgctttaatgatgatttcagccgcgctgtactggaggctgaagttcagatgtgcggcgagttgcgtgactacctacgggtaacagtttctttatggcagggtgaaacgcaggtcgccagcggcaccgcgcctttcggcggtgaaattatcgatgagcgtggtggttatgccgatcgcgtcacactacgtctgaacgtcgaaaacccgaaactgtggagcgccgaaatcccgaatctctatcgtgcggtggttgaactgcacaccgccgacggcacgctgattgaagcagaagcctgcgatgtcggtttccgcgaggtgcggattgaaaatggtctgctgctgctgaacggcaagccgttgctgattcgaggcgttaaccgtcacgagcatcatcctctgcatggtcaggtcatggatgagcagacgatggtgcaggatatcctgctgatgaagcagaacaactttaacgccgtgcgctgttcgcattatccgaaccatccgctgtggtacacgctgtgcgaccgctacggcctgtatgtggtggatgaagccaatattgaaacccacggcatggtgccaatgaatcgtctgaccgatgatccgcgctggctaccggcgatgagcgaacgcgtaacgcgaatggtgcagcgcgatcgtaatcacccgagtgtgatcatctggtcgctggggaatgaatcaggccacggcgctaatcacgacgcgctgtatcgctggatcaaatctgtcgatccttcccgcccggtgcagtatgaaggcggcggagccgacaccacggccaccgatattatttgcccgatgtacgcgcgcgtggatgaagaccagcccttcccggctgtgccgaaatggtccatcaaaaaatggctttcgctacctggagagacgcgcccgctgatcctttgcgaatacgcccacgcgatgggtaacagtcttggcggtttcgctaaatactggcaggcgtttcgtcagtatccccgtttacagggcggcttcgtctgggactgggtggatcagtcgctgattaaatatgatgaaaacggcaacccgtggtcggcttacggcggtgattttggcgatacgccgaacgatcgccagttctgtatgaacggtctggtctttgccgaccgcacgccgcatccagcgctgacggaagcaaaacaccagcagcagtttttccagttccgtttatccgggcaaaccatcgaagtgaccagcgaatacctgttccgtcatagcgataacgagctcctgcactggatggtggcgctggatggtaagccgctggcaagcggtgaagtgcctctggatgtcgctccacaaggtaaacagttgattgaactgcctgaactaccgcagccggagagcgccgggcaactctggctcacagtacgcgtagtgcaaccgaacgcgaccgcatggtcagaagccgggcacatcagcgcctggcagcagtggcgtctggcggaaaacctcagtgtgacgctccccgccgcgtcccacgccatcccgcatctgaccaccagcgaaatggatttttgcatcgagctgggtaataagcgttggcaatttaaccgccagtcaggctttctttcacagatgtggattggcgataaaaaacaactgctgacgccgctgcgcgatcagttcacccgtgcaccgctggataacgacattggcgtaagtgaagcgacccgcattgaccctaacgcctgggtcgaacgctggaaggcggcgggccattaccaggccgaagcagcgttgttgcagtgcacggcagatacacttgctgatgcggtgctgattacgaccgctcacgcgtggcagcatcaggggaaaaccttatttatcagccggaaaacctaccggattgatggtagtggtcaaatggcgattaccgttgatgttgaagtggcgagcgatacaccgcatccggcgcggattggcctgaactgccagctggcgcaggtagcagagcgggtaaactggctcggattagggccgcaagaaaactatcccgaccgccttactgccgcctgttttgaccgctgggatctgccattgtcagacatgtataccccgtacgtcttcccgagcgaaaacggtctgcgctgcgggacgcgcgaattgaattatggcccacaccagtggcgcggcgacttccagttcaacatcagccgctacagtcaacagcaactgatggaaaccagccatcgccatctgctgcacgcggaagaaggcacatggctgaatatcgacggtttccatatggggattggtggcgacgactcctggagcccgtcagtatcggcggaattccagctgagcgccggtcgctaccattaccagttggtctggtgtcaaaaataa</nucleotides>
                    </DnaSequence>
                </dnaSequence>
            </DnaComponent>
        </component>
        <component>
            <DnaComponent ns2:about="http://genocad.org/SBOL/doi:10.6084/m9.figshare.1159038/Part:lacZ-alpha-017">
                <ns2:type ns2:resource="so:0000316"/>
                <displayId>lacZ-alpha-017</displayId>
                <name>lacZ-alpha-017</name>
                <description></description>
                <dnaSequence>
                    <DnaSequence ns2:about="http://genocad.org/SBOL/doi:10.6084/m9.figshare.1159038/Part:lacZ-alpha-017#seq">
                        <nucleotides>atgaccttgattacgccaagctcgaaattaaccctcactaaagggaacaaaagctggagctcgcgcgcctgcaggtcgacactagtggatccaaagaattcaaaaagcttctcgagagtacttctagagcggccgcgggcccatcgattttccacccgggtggggtaccaggtaagtgtacccaattcgccctatagtgagtcgtattacaattcactggccgtcgttttacaacgtcgtgactgggaaaaccctggcgttacccaacttaatcgccttgcagcacatccccctttcgccagctggcgtaatagcgaagaggcccgcaccgatcgcccttcccaacagttgcgcagcctgaatggcgaatggagatccaatttttaa</nucleotides>
                    </DnaSequence>
                </dnaSequence>
            </DnaComponent>
        </component>
        <component>
            <DnaComponent ns2:about="http://genocad.org/SBOL/doi:10.6084/m9.figshare.1159038/Part:lacZ-alpha-031">
                <ns2:type ns2:resource="so:0000316"/>
                <displayId>lacZ-alpha-031</displayId>
                <name>lacZ-alpha-031</name>
                <description></description>
                <dnaSequence>
                    <DnaSequence ns2:about="http://genocad.org/SBOL/doi:10.6084/m9.figshare.1159038/Part:lacZ-alpha-031#seq">
                        <nucleotides>atgaccatgattacgccaagcgcgcaattaaccctcactaaagggaacaaaagctggagctccaccgcggtggcggccgctctagaactagtggatcccccgggctgcaggaattcgatatcaagcttatcgataccgtcgacctcgagggggggcccggtacccaattcgccctatagtgagtcgtattacgcgcgctcactggccgtcgttttacaacgtcgtgactgggaaaaccctggcgttacccaacttaatcgccttgcagcacatccccctttcgccagctggcgtaatagcgaagaggcccgcaccgatcgcccttcccaacagttgcgcagcctgaatggcgaatggcgcgacgcgccctgtagcggcgcattaagcgcggcgggtgtggtggttacgcgcagcgtgaccgctacacttgccagcgccctagcgcccgctcctttcgctttcttcccttcctttctcgccacgttcgccggctttccccgtcaagctctaaatcgggggctccctttagggttccgatttagtgctttacggcacctcgaccccaaaaaacttgattag</nucleotides>
                    </DnaSequence>
                </dnaSequence>
            </DnaComponent>
        </component>
        <component>
            <DnaComponent ns2:about="http://genocad.org/SBOL/doi:10.6084/m9.figshare.1159038/Part:lacZ-alpha-037">
                <ns2:type ns2:resource="so:0000316"/>
                <displayId>lacZ-alpha-037</displayId>
                <name>lacZ-alpha-037</name>
                <description></description>
                <dnaSequence>
                    <DnaSequence ns2:about="http://genocad.org/SBOL/doi:10.6084/m9.figshare.1159038/Part:lacZ-alpha-037#seq">
                        <nucleotides>atgaccatgattacgccaagctcggaattaaccctcactaaagggaacaaaagctgggtaccgggccccccctcgaggtcgacggtatcgataagcttgatatcgaattcctgcagcccgggggatccactagttctagagcggccgccaccgcggtggagctccaattcgccctatagtgagtcgtattacaattcactggccgtcgttttacaacgtcgtgactgggaaaaccctggcgttacccaacttaatcgccttgcagcacatccccctttcgccagctggcgtaatagcgaagaggcccgcaccgatcgcccttcccaacagttgcgcagcctgaatggcgaatggcgcgacgcgccctgtagcggcgcattaagcgcggcgggtgtggtggttacgcgcagcgtgaccgctacacttgccagcgccctagcgcccgctcctttcgctttcttcccttcctttctcgccacgttcgccggctttccccgtcaagctctaaatcgggggctccctttagggttccgatttagtgctttacggcacctcgaccccaaaaaacttgattag</nucleotides>
                    </DnaSequence>
                </dnaSequence>
            </DnaComponent>
        </component>
        <component>
            <DnaComponent ns2:about="http://genocad.org/SBOL/doi:10.6084/m9.figshare.1159038/Part:lacZ-alpha-042">
                <ns2:type ns2:resource="so:0000316"/>
                <displayId>lacZ-alpha-042</displayId>
                <name>lacZ-alpha-042</name>
                <description></description>
                <dnaSequence>
                    <DnaSequence ns2:about="http://genocad.org/SBOL/doi:10.6084/m9.figshare.1159038/Part:lacZ-alpha-042#seq">
                        <nucleotides>atgaccatgattacgccaagctcggaattaaccctcactaaagggaacaaaagctggagctccaccgcggtggcggccgctctagaactagtggatcccccgggctgcaggaattcgatatcaagcttatcgataccgtcgacctcgagggggggcccggtacccaattcgccctatagtgagtcgtattacaattcactggccgtcgttttacaacgtcgtgactgggaaaaccctggcgttacccaacttaatcgccttgcagcacatccccctttcgccagctggcgtaatagcgaagaggcccgcaccgatcgcccttcccaacagttgcgcagcctgaatggcgaatggcgcgacgcgccctgtagcggcgcattaagcgcggcgggtgtggtggttacgcgcagcgtgaccgctacacttgccagcgccctagcgcccgctcctttcgctttcttcccttcctttctcgccacgttcgccggctttccccgtcaagctctaaatcgggggctccctttagggttccgatttagtgctttacggcacctcgaccccaaaaaacttgattag</nucleotides>
                    </DnaSequence>
                </dnaSequence>
            </DnaComponent>
        </component>
        <component>
            <DnaComponent ns2:about="http://genocad.org/SBOL/doi:10.6084/m9.figshare.1159038/Part:lacZ-alpha-045">
                <ns2:type ns2:resource="so:0000316"/>
                <displayId>lacZ-alpha-045</displayId>
                <name>lacZ-alpha-045</name>
                <description></description>
                <dnaSequence>
                    <DnaSequence ns2:about="http://genocad.org/SBOL/doi:10.6084/m9.figshare.1159038/Part:lacZ-alpha-045#seq">
                        <nucleotides>atgaccatgattacgaattcgagctcggtacccggggatcctctagagtcgacctgcaggcatgcaagcttggcactggccgtcgttttacaacgtcgtgactgggaaaaccctggcgttacccaacttaatcgccttgcagcacatccccccttcgccagctggcgtaatagcgaagaggcccgcaccgatcgcccttcccaacagttgcgcagcctgaatggcgaatggcgcctgatgcggtattttctccttacgcatctgtgcggtatttcacaccgcatagggtaa</nucleotides>
                    </DnaSequence>
                </dnaSequence>
            </DnaComponent>
        </component>
        <component>
            <DnaComponent ns2:about="http://genocad.org/SBOL/doi:10.6084/m9.figshare.1159038/Part:lacZ-alpha-049">
                <ns2:type ns2:resource="so:0000316"/>
                <displayId>lacZ-alpha-049</displayId>
                <name>lacZ-alpha-049</name>
                <description></description>
                <dnaSequence>
                    <DnaSequence ns2:about="http://genocad.org/SBOL/doi:10.6084/m9.figshare.1159038/Part:lacZ-alpha-049#seq">
                        <nucleotides>atgaccatgattacgccaagctcggaattaaccctcactaaagggaacaaaagcttgcatgcctgcaggtcgactctagaggatccccgggtaccgagctcgaattcgccctatagtgagtcgtattacaattcactggccgtcgttttacaacgtcgtgactgggaaaaccctggcgttacccaacttaatcgccttgcagcacatccccctttcgccagctggcgtaatagcgaagaggcccgcaccgatcgcccttcccaacagttgcgcagcctgaatggcgaatggcgcgacgcgccctgtagcggcgcattaagcgcggcgggtgtggtggttacgcgcagcgtgaccgctacacttgccagcgccctagcgcccgctcctttcgctttcttcccttcctttctcgccacgttcgccggctttccccgtcaagctctaaatcgggggctccctttagggttccgatttagtgctttacggcacctcgaccccaaaaaacttgattag</nucleotides>
                    </DnaSequence>
                </dnaSequence>
            </DnaComponent>
        </component>
        <component>
            <DnaComponent ns2:about="http://genocad.org/SBOL/doi:10.6084/m9.figshare.1159038/Part:LanYFP">
                <ns2:type ns2:resource="so:0000316"/>
                <displayId>LanYFP</displayId>
                <name>LanYFP</name>
                <description></description>
                <dnaSequence>
                    <DnaSequence ns2:about="http://genocad.org/SBOL/doi:10.6084/m9.figshare.1159038/Part:LanYFP#seq">
                        <nucleotides>atgtctctcccagcgacacatgagttacacatctttggctccttcaacggtgtggactttgacatggtgggtcgtggcaccggcaatccaaatgatggttatgaggagttaaacctgaagtccaccaagggtgccctccagttctccccctggatcctggtccctcaaatcgggtatggcttccatcagtacctgcccttccccgacgggatgtcgcctttccaggccgccatgaaagatggctccggataccaagtccatcgcacaatgcagtttgaagacggtgcctccctgacttccaactaccgctacacctacgagggaagccacatcaaaggagagtttcaggtgatcgggactggtttccctgctgacggtcctgtgatgaccaactcgctgaccgctgcggactggtgcgtgaccaagatgctgtaccccaacgacaaaaccatcatcagcacctttgactggacttacaccactggaagtggcaagcgctaccagagcacagtgcggaccaactacacctttgccaagccaatggcggccaacatcctgaagaaccagccgatgttcgtgttccgtaagacggagctcaagcactccaagaccgagctcaacttcaaggagtggcaaaaggcctttaccgatgtgatgtga</nucleotides>
                    </DnaSequence>
                </dnaSequence>
            </DnaComponent>
        </component>
        <component>
            <DnaComponent ns2:about="http://genocad.org/SBOL/doi:10.6084/m9.figshare.1159038/Part:lef2">
                <ns2:type ns2:resource="so:0000316"/>
                <displayId>lef2</displayId>
                <name>lef2</name>
                <description></description>
                <dnaSequence>
                    <DnaSequence ns2:about="http://genocad.org/SBOL/doi:10.6084/m9.figshare.1159038/Part:lef2#seq">
                        <nucleotides>tgcatcttttaatcaaatcccaagatgtgtataaaccaccaaactgccaaaaaatgaaaactgtcgacaagctctgtccgtttgctggcaactgcaagggtctcaatcctatttgtaattattga</nucleotides>
                    </DnaSequence>
                </dnaSequence>
            </DnaComponent>
        </component>
        <component>
            <DnaComponent ns2:about="http://genocad.org/SBOL/doi:10.6084/m9.figshare.1159038/Part:LSSmKate1">
                <ns2:type ns2:resource="so:0000316"/>
                <displayId>LSSmKate1</displayId>
                <name>LSSmKate1</name>
                <description>mammalian codon-optimized</description>
                <dnaSequence>
                    <DnaSequence ns2:about="http://genocad.org/SBOL/doi:10.6084/m9.figshare.1159038/Part:LSSmKate1#seq">
                        <nucleotides>atgagcgagctgattaaggagaacatgcacatgaagctgtacatggaaggcaccgtgaacaaccaccacttcaagtgcacatccgagggcgaaggcaagccctacgagggcacccagaccatgagaatcaaggtggtcgagggcggccctctacccttcgccttcgacatcttggctaccagcttcatgtacggcagctacaccttcatcaaccacacccagggcatccccgacttctttaagcagtccttccctgagggcttcacatgggagagagtcaccacatacgaagacgggggcgtgctgaccgctacccaggacaccagcctccaggacggttgcctcatctacaacgtcaagatcagaggggtgaacttcacatccaacggccctgtgatgcagaagaaaacactcggctgggaggccgggaccgagatgctgtaccccgctgacggcggcctggaaggcagaagcgacgaggccctgaagctcgtgggcgggggccacctgatctgcaacttgaagagcacatacagatccaagaaacccgctaagaatctcaaggtgcccggcgtctactatgtggaccgaagactggaaagaatcaaggaggccgacaaagagacctacgtcgagcagcacgaggtggctgtggccagatactgcgacctctctagcaaactggggcacaagcttaattaa</nucleotides>
                    </DnaSequence>
                </dnaSequence>
            </DnaComponent>
        </component>
        <component>
            <DnaComponent ns2:about="http://genocad.org/SBOL/doi:10.6084/m9.figshare.1159038/Part:LSSmKate2">
                <ns2:type ns2:resource="so:0000316"/>
                <displayId>LSSmKate2</displayId>
                <name>LSSmKate2</name>
                <description>mammalian codon-optimized</description>
                <dnaSequence>
                    <DnaSequence ns2:about="http://genocad.org/SBOL/doi:10.6084/m9.figshare.1159038/Part:LSSmKate2#seq">
                        <nucleotides>atgagcgagctgattaaggagaacatgcacatgaagctgtacatggaaggcaccgtgaacaaccaccacttcaagtgcacatccgagggcgaaggcaagccctacgagggcacccagaccatgagaatcaaggtggtcgagggcggccctctacccttcgccttcgacatcttggctaccagcttcatgtacggcagctacaccttcatcaaccacacccagggcatccccgacttctttaagcagtccttccctgagggcttcacatgggagagagtcaccacatacgaagacgggggcgtgctgaccgctacccaggacaccagcctccaggacggttgcctcatctacaacgtcaagatcagaggggtgaacttcacatccaacggccctgtgatgcagaagaaaacactcggctgggaggccggcaccgagatgctgtaccccgctgacggcggcctggaaggcagatctgacgacgccctgaagctcgtgggcgggggccacctgatctgcaacttgaagagcacatacagatccaagaaacccgctaagaatctcaaggtgcccggcgtctactatgtggaccgaagactggaaagaatcaaggaggccgacaaagagacctacgtcgagcagcacgaggtggctgtggccagatactgcgacctccctagcaaactggggcacaagcttaattaa</nucleotides>
                    </DnaSequence>
                </dnaSequence>
            </DnaComponent>
        </component>
        <component>
            <DnaComponent ns2:about="http://genocad.org/SBOL/doi:10.6084/m9.figshare.1159038/Part:LSSmOrange-002">
                <ns2:type ns2:resource="so:0000316"/>
                <displayId>LSSmOrange-002</displayId>
                <name>LSSmOrange-002</name>
                <description>mammalian codon-optimized</description>
                <dnaSequence>
                    <DnaSequence ns2:about="http://genocad.org/SBOL/doi:10.6084/m9.figshare.1159038/Part:LSSmOrange-002#seq">
                        <nucleotides>atggtgagcaagggcgaggagaataacatggccatcatcaaggagttcatgcgcttcaaggtgcgcatggagggctccgtgaacggccacgagttcgagatcgagggcgagggcgagggccgcccctacgagggctttcagaccgttaagctgaaggtgaccaagggtggccccctgcccttcgcctgggacatcttgtcccctcagttcacctacggctccaaggcctacgtgaagcaccccgccgacatccccgactacctcaagctgtccttccccgagggcttcaagtgggagcgcgtgatgaacttcgaggacggcggcgtggtgaccgtgactcaggactcctccctgcaggacggcgagttcatctacaaggtgaagctgcgcggcaccaacttcccctccgacggccccgtaatgcagaagaagaccatgggcatggaggcctcctccgagcggatgtaccccgaggacggcgccctgaagggcgaggacaagctcaggctgaagctgaaggacggcggccactacacctccgaggtcaagaccacctacaaggccaagaagcccgtgcagttgcccggcgcctacatcgtcgacatcaagttggacatcacctcccacaacgaggactacaccatcgtggaacagtacgaacgcgccgagggccgccactccaccggcggcatggacgagctgtacaagtaa</nucleotides>
                    </DnaSequence>
                </dnaSequence>
            </DnaComponent>
        </component>
        <component>
            <DnaComponent ns2:about="http://genocad.org/SBOL/doi:10.6084/m9.figshare.1159038/Part:M13_fwd">
                <ns2:type ns2:resource="so:0005850"/>
                <displayId>M13_fwd</displayId>
                <name>M13 fwd</name>
                <description>common sequencing primer, one of multiple similar variants</description>
                <dnaSequence>
                    <DnaSequence ns2:about="http://genocad.org/SBOL/doi:10.6084/m9.figshare.1159038/Part:M13_fwd#seq">
                        <nucleotides>gtaaaacgacggccagt</nucleotides>
                    </DnaSequence>
                </dnaSequence>
            </DnaComponent>
        </component>
        <component>
            <DnaComponent ns2:about="http://genocad.org/SBOL/doi:10.6084/m9.figshare.1159038/Part:M13_rev">
                <ns2:type ns2:resource="so:0005850"/>
                <displayId>M13_rev</displayId>
                <name>M13 rev</name>
                <description>common sequencing primer, one of multiple similar variants</description>
                <dnaSequence>
                    <DnaSequence ns2:about="http://genocad.org/SBOL/doi:10.6084/m9.figshare.1159038/Part:M13_rev#seq">
                        <nucleotides>caggaaacagctatgac</nucleotides>
                    </DnaSequence>
                </dnaSequence>
            </DnaComponent>
        </component>
        <component>
            <DnaComponent ns2:about="http://genocad.org/SBOL/doi:10.6084/m9.figshare.1159038/Part:mAmetrine">
                <ns2:type ns2:resource="so:0000316"/>
                <displayId>mAmetrine</displayId>
                <name>mAmetrine</name>
                <description>mammalian codon-optimized</description>
                <dnaSequence>
                    <DnaSequence ns2:about="http://genocad.org/SBOL/doi:10.6084/m9.figshare.1159038/Part:mAmetrine#seq">
                        <nucleotides>atggtgagcaagggcgaggagctgttcaccggggtggtgcccatcctggtcgagctggacggcgacgtaaacggccacaagttcagcgtgcgcggcgagggcgagggcgatgccaccaacggcaagctgaccctgaagttcatctgcacctccggcaagctgcccgtgccctggcccaccctcgtgaccaccctgtcttacggcgtgcagtgcttcgcccgctaccccgaccacatgaagcagcacgacttcttcaagtccgccatgcccgaaggctacgtccaggagcgcaccatctccttcaaggacgacggcagctacaggacccgcgccgaggtgaagttcgagggcgacaccctggtgaaccgcatcgagctgaagggcatcgacttcaaggaggacggcaacatcctggggcacaagctggagtacaacatgaacgtgtgggacgcgtatatcacggccgacaagcagaagaacggcatcaaagcgaacttcaagatcgagcacaacgtcgaggacggcggcgtgcagctcgccgacgcgtaccagcagaacacccccatcggcgacggctccgtgctgctgcctgacaaccactacctgagcttccagagcaagctgttcaaagaccccaacgagcagcgcgatcacatggtcctgctggagttcgttaccgccgccgggatcactcccggcatggacgagctgtacaagtaa</nucleotides>
                    </DnaSequence>
                </dnaSequence>
            </DnaComponent>
        </component>
        <component>
            <DnaComponent ns2:about="http://genocad.org/SBOL/doi:10.6084/m9.figshare.1159038/Part:mAmetrine1.1">
                <ns2:type ns2:resource="so:0000316"/>
                <displayId>mAmetrine1.1</displayId>
                <name>mAmetrine1.1</name>
                <description></description>
                <dnaSequence>
                    <DnaSequence ns2:about="http://genocad.org/SBOL/doi:10.6084/m9.figshare.1159038/Part:mAmetrine1.1#seq">
                        <nucleotides>atggtgagcaagggcgaggagctgttcaccggggtggtgcccatcctggtcgagctggacggcgacgtaaacggccacaggttcagcgtgcgcggcgagggcgagggcgatgccaccaacggcaagctgaccctgaagttcatctgcacctccggcgagctgcccgtgccctggcccaccctcgtgaccaccctgtcttacggcgtgcagtgcttcgcccgctaccccgaccacatgaagcagcacgacttcttcaagtccgccatgcccgaaggctacgtccaggagcgcaccatctccttcaaggacgacggcagctacaggacccgcgccgaggtgaagttcgagggcgacaccctggtgaaccgcatcgagctgaagggcatcgacttcaaggaggacggcaacatcctggggcacaagctggagtacaacatgaacgcgtgggacgcgtatatcacggccgacaagcagaagaacggcatcaaagcgaacttcaagatcgagcacaacgtcaaggacggcggcgtgcagctcgccgacgcgtaccagcagaacacccccatcggcgacggctccgtgctgctgcctgacaaccactacctgagcttccagagcaagctgttcaaagaccccaacgagcagcgcgatcacatggtcctgctggagttcgttaccgccgccgggataactcccggcatggacgagctgtacaagtaa</nucleotides>
                    </DnaSequence>
                </dnaSequence>
            </DnaComponent>
        </component>
        <component>
            <DnaComponent ns2:about="http://genocad.org/SBOL/doi:10.6084/m9.figshare.1159038/Part:mApple">
                <ns2:type ns2:resource="so:0000316"/>
                <displayId>mApple</displayId>
                <name>mApple</name>
                <description>mammalian codon-optimized</description>
                <dnaSequence>
                    <DnaSequence ns2:about="http://genocad.org/SBOL/doi:10.6084/m9.figshare.1159038/Part:mApple#seq">
                        <nucleotides>atggtgagcaagggcgaggagaataacatggccatcatcaaggagttcatgcgcttcaaggtgcacatggagggctccgtgaacggccacgagttcgagatcgagggcgagggcgagggccgcccctacgaggcctttcagaccgctaagctgaaggtgaccaagggtggccccctgcccttcgcctgggacatcctgtcccctcagttcatgtacggctccaaggtctacattaagcacccagccgacatccccgactacttcaagctgtccttccccgagggcttcaggtgggagcgcgtgatgaacttcgaggacggcggcattattcacgttaaccaggactcctccctgcaggacggcgtgttcatctacaaggtgaagctgcgcggcaccaacttcccctccgacggccccgtaatgcagaagaagaccatgggctgggaggcctccgaggagcggatgtaccccgaggacggcgccctgaagagcgagatcaagaagaggctgaagctgaaggacggcggccactacgccgccgaggtcaagaccacctacaaggccaagaagcccgtgcagctgcccggcgcctacatcgtcgacatcaagttggacatcgtgtcccacaacgaggactacaccatcgtggaacagtacgaacgcgccgagggccgccactccaccggcggcatggacgagctgtacaagtaa</nucleotides>
                    </DnaSequence>
                </dnaSequence>
            </DnaComponent>
        </component>
        <component>
            <DnaComponent ns2:about="http://genocad.org/SBOL/doi:10.6084/m9.figshare.1159038/Part:mAzami-Green">
                <ns2:type ns2:resource="so:0000316"/>
                <displayId>mAzami-Green</displayId>
                <name>mAzami-Green</name>
                <description></description>
                <dnaSequence>
                    <DnaSequence ns2:about="http://genocad.org/SBOL/doi:10.6084/m9.figshare.1159038/Part:mAzami-Green#seq">
                        <nucleotides>atggtgagtgtgattaaaccagagatgaagatcaagctgtgtatgagaggcactgtaaacgggcataatttcgtgattgaaggagaaggaaaaggaaatccttacgagggaacgcagattttagacctgaacgtcactgaaggcgcacctctgcctttcgcttacgatatcttgacaacagtgttccagtacggcaacagggcattcaccaagtacccagcagatattcaggactatttcaagcagacttttcctgaggggtatcactgggaaagaagcatgacttatgaagaccagggcatttgcaccgccacaagcaacataagcatgaggggcgactgttttttctatgacattcgttttgatggcaccaactttcctcccaatggtccggttatgcagaagaagactcttaaatgggagccatccactgagaaaatgtacgtagaggatggagtgctgaagggtgatgttaacatgcgcctgttgcttgaaggaggtggccattatcgatgtgatttcaaaactacttacaaagcaaagaaggaggtccgtttgccagacgcgcacaaaattgaccaccgcattgagattttgaagcatgacaaagattacaacaaggtcaagctctatgagaatgccgttgctcgctattctatgctgccgagtcaggccaagtaa</nucleotides>
                    </DnaSequence>
                </dnaSequence>
            </DnaComponent>
        </component>
        <component>
            <DnaComponent ns2:about="http://genocad.org/SBOL/doi:10.6084/m9.figshare.1159038/Part:MBP-007">
                <ns2:type ns2:resource="so:0000316"/>
                <displayId>MBP-007</displayId>
                <name>MBP-007</name>
                <description>This gene encodes a signal sequence that can direct MBP to the bacterial periplasm.</description>
                <dnaSequence>
                    <DnaSequence ns2:about="http://genocad.org/SBOL/doi:10.6084/m9.figshare.1159038/Part:MBP-007#seq">
                        <nucleotides>atgaaaataaaaacaggtgcacgcatcctcgcattatccgcattaacgacgatgatgttttccgcctcggctctcgccaaaatcgaagaaggtaaactggtaatctggattaacggcgataaaggctataacggtctcgctgaagtcggtaagaaattcgagaaagataccggaattaaagtcaccgttgagcatccggataaactggaagagaaattcccacaggttgcggcaactggcgatggccctgacattatcttctgggcacacgaccgctttggtggctacgctcaatctggcctgttggctgaaatcaccccggacaaagcgttccaggacaagctgtatccgtttacctgggatgccgtacgttacaacggcaagctgattgcttacccgatcgctgttgaagcgttatcgctgatttataacaaagatctgctgccgaacccgccaaaaacctgggaagagatcccggcgctggataaagaactgaaagcgaaaggtaagagcgcgctgatgttcaacctgcaagaaccgtacttcacctggccgctgattgctgctgacgggggttatgcgttcaagtatgaaaacggcaagtacgacattaaagacgtgggcgtggataacgctggcgcgaaagcgggtctgaccttcctggttgacctgattaaaaacaaacacatgaatgcagacaccgattactccatcgcagaagctgcctttaataaaggcgaaacagcgatgaccatcaacggcccgtgggcatggtccaacatcgacaccagcaaagtgaattatggtgtaacggtactgccgaccttcaagggtcaaccatccaaaccgttcgttggcgtgctgagcgcaggtattaacgccgccagtccgaacaaagagctggcaaaagagttcctcgaaaactatctgctgactgatgaaggtctggaagcggttaataaagacaaaccgctgggtgccgtagcgctgaagtcttacgaggaagagttggtgaaagatccgcgtattgccgccactatggaaaacgcccagaaaggtgaaatcatgccgaacatcccgcagatgtccgctttctggtatgccgtgcgtactgcggtgatcaacgccgccagcggtcgtcagactgtcgatgaagccctgaaagacgcgcagact</nucleotides>
                    </DnaSequence>
                </dnaSequence>
            </DnaComponent>
        </component>
        <component>
            <DnaComponent ns2:about="http://genocad.org/SBOL/doi:10.6084/m9.figshare.1159038/Part:mCerulean">
                <ns2:type ns2:resource="so:0000316"/>
                <displayId>mCerulean</displayId>
                <name>mCerulean</name>
                <description>mammalian codon-optimized</description>
                <dnaSequence>
                    <DnaSequence ns2:about="http://genocad.org/SBOL/doi:10.6084/m9.figshare.1159038/Part:mCerulean#seq">
                        <nucleotides>atggtgagcaagggcgaggagctgttcaccggggtggtgcccatcctggtcgagctggacggcgacgtaaacggccacaagttcagcgtgtccggcgagggcgagggcgatgccacctacggcaagctgaccctgaagttcatctgcaccaccggcaagctgcccgtgccctggcccaccctcgtgaccaccctgacctggggcgtgcagtgcttcgcccgctaccccgaccacatgaagcagcacgacttcttcaagtccgccatgcccgaaggctacgtccaggagcgcaccatcttcttcaaggacgacggcaactacaagacccgcgccgaggtgaagttcgagggcgacaccctggtgaaccgcatcgagctgaagggcatcgacttcaaggaggacggcaacatcctggggcacaagctggagtacaacgccatcagcgacaacgtctatatcaccgccgacaagcagaagaacggcatcaaggccaacttcaagatccgccacaacatcgaggacggcagcgtgcagctcgccgaccactaccagcagaacacccccatcggcgacggccccgtgctgctgcccgacaaccactacctgagcacccagtccaagctgagcaaagaccccaacgagaagcgcgatcacatggtcctgctggagttcgtgaccgccgccgggatcactctcggcatggacgagctgtacaagtaa</nucleotides>
                    </DnaSequence>
                </dnaSequence>
            </DnaComponent>
        </component>
        <component>
            <DnaComponent ns2:about="http://genocad.org/SBOL/doi:10.6084/m9.figshare.1159038/Part:mCherry-001">
                <ns2:type ns2:resource="so:0000316"/>
                <displayId>mCherry-001</displayId>
                <name>mCherry-001</name>
                <description>mammalian codon-optimized</description>
                <dnaSequence>
                    <DnaSequence ns2:about="http://genocad.org/SBOL/doi:10.6084/m9.figshare.1159038/Part:mCherry-001#seq">
                        <nucleotides>atggtgagcaagggcgaggaggataacatggccatcatcaaggagttcatgcgcttcaaggtgcacatggagggctccgtgaacggccacgagttcgagatcgagggcgagggcgagggccgcccctacgagggcacccagaccgccaagctgaaggtgaccaagggtggccccctgcccttcgcctgggacatcctgtcccctcagttcatgtacggctccaaggcctacgtgaagcaccccgccgacatccccgactacttgaagctgtccttccccgagggcttcaagtgggagcgcgtgatgaacttcgaggacggcggcgtggtgaccgtgacccaggactcctccctgcaggacggcgagttcatctacaaggtgaagctgcgcggcaccaacttcccctccgacggccccgtaatgcagaagaagaccatgggctgggaggcctcctccgagcggatgtaccccgaggacggcgccctgaagggcgagatcaagcagaggctgaagctgaaggacggcggccactacgacgctgaggtcaagaccacctacaaggccaagaagcccgtgcagctgcccggcgcctacaacgtcaacatcaagttggacatcacctcccacaacgaggactacaccatcgtggaacagtacgaacgcgccgagggccgccactccaccggcggcatggacgagctgtacaagtag</nucleotides>
                    </DnaSequence>
                </dnaSequence>
            </DnaComponent>
        </component>
        <component>
            <DnaComponent ns2:about="http://genocad.org/SBOL/doi:10.6084/m9.figshare.1159038/Part:mClavGR2">
                <ns2:type ns2:resource="so:0000316"/>
                <displayId>mClavGR2</displayId>
                <name>mClavGR2</name>
                <description></description>
                <dnaSequence>
                    <DnaSequence ns2:about="http://genocad.org/SBOL/doi:10.6084/m9.figshare.1159038/Part:mClavGR2#seq">
                        <nucleotides>atggtgagcaagggcgaggagaccatcatgagcgtgatcaagcctgacatgaagatcaagctgcgcatggagggcaacgtgaacggccacgccttcgtgatcgagggcgagggcagcggcaagcccttcgagggcatccagacgattgatttggaggtgaaggagggcgccccgctgcccttcgcctacgacatcctgaccaccgccttccactacggcaaccgcgtgttcaccaagtaccccgaggacatccctgactacttcaagcagagcttccccgagggctacagctgggagcgcagcatgacctacgaggacggcggcatctgcatcgccaccaacgacatcacgatggaggaggacagcttcatcaacaagatccacttcaagggcacgaacttcccccccaacggccccgtgatgcagaagaggaccgtgggctgggaggccagcaccgagaagatgtacgtgcgcgacggcgtgctgaagggcgacgtgaagatgaagctgctgctgaagggcggcggccactaccgctgcgacttccgcaccacctacaaggtcaagcagaaggccgtaaagctgcccgactaccacttcgtggaccaccgcatcgagatcctgagccacgacaaggactacaacaaggtgaagctgtacgagcacgccgtggcccacagcggcctgcccggcatggacgagctgtacaagtaa</nucleotides>
                    </DnaSequence>
                </dnaSequence>
            </DnaComponent>
        </component>
        <component>
            <DnaComponent ns2:about="http://genocad.org/SBOL/doi:10.6084/m9.figshare.1159038/Part:MCS-004">
                <ns2:type ns2:resource="SO:0000001"/>
                <displayId>MCS-004</displayId>
                <name>MCS-004</name>
                <description>multiple cloning site</description>
                <dnaSequence>
                    <DnaSequence ns2:about="http://genocad.org/SBOL/doi:10.6084/m9.figshare.1159038/Part:MCS-004#seq">
                        <nucleotides>gacaagagtccgggcttctcctcaacgatatctgagctcgtggatccgaattctcagatctcggcgcgcctgcaggtcgacggtaccggttcgaagcttgcggccgcacagctgtatac</nucleotides>
                    </DnaSequence>
                </dnaSequence>
            </DnaComponent>
        </component>
        <component>
            <DnaComponent ns2:about="http://genocad.org/SBOL/doi:10.6084/m9.figshare.1159038/Part:MCS-020">
                <ns2:type ns2:resource="SO:0000001"/>
                <displayId>MCS-020</displayId>
                <name>MCS-020</name>
                <description>multiple cloning site</description>
                <dnaSequence>
                    <DnaSequence ns2:about="http://genocad.org/SBOL/doi:10.6084/m9.figshare.1159038/Part:MCS-020#seq">
                        <nucleotides>agatctctggcccgggctcggatcccaattgggagctcgtgtacacggcgcgcctgcaggtcgacggtaccggttcgaagcttgcggccgcacagctgtatacacgtg</nucleotides>
                    </DnaSequence>
                </dnaSequence>
            </DnaComponent>
        </component>
        <component>
            <DnaComponent ns2:about="http://genocad.org/SBOL/doi:10.6084/m9.figshare.1159038/Part:MCS-055">
                <ns2:type ns2:resource="SO:0000001"/>
                <displayId>MCS-055</displayId>
                <name>MCS-055</name>
                <description>multiple cloning site</description>
                <dnaSequence>
                    <DnaSequence ns2:about="http://genocad.org/SBOL/doi:10.6084/m9.figshare.1159038/Part:MCS-055#seq">
                        <nucleotides>gacaagagtccgggcttctcctcaacgatatctgagctcgtggatccgaattctcagatctcggcgcgcctgcaggtcgacggtaccggttcgaagcttgcggccgcacagctgtatacacgtg</nucleotides>
                    </DnaSequence>
                </dnaSequence>
            </DnaComponent>
        </component>
        <component>
            <DnaComponent ns2:about="http://genocad.org/SBOL/doi:10.6084/m9.figshare.1159038/Part:MCS-088">
                <ns2:type ns2:resource="SO:0000001"/>
                <displayId>MCS-088</displayId>
                <name>MCS-088</name>
                <description>multiple cloning site</description>
                <dnaSequence>
                    <DnaSequence ns2:about="http://genocad.org/SBOL/doi:10.6084/m9.figshare.1159038/Part:MCS-088#seq">
                        <nucleotides>ggtaccccacccgggtggaaaatcgatgggcccgcggccgctctagaagtactctcgagaagctttttgaattctttggatccactagtgtcgacctgcaggcgcgcgagctc</nucleotides>
                    </DnaSequence>
                </dnaSequence>
            </DnaComponent>
        </component>
        <component>
            <DnaComponent ns2:about="http://genocad.org/SBOL/doi:10.6084/m9.figshare.1159038/Part:MCS-106">
                <ns2:type ns2:resource="SO:0000001"/>
                <displayId>MCS-106</displayId>
                <name>MCS-106</name>
                <description>multiple cloning site</description>
                <dnaSequence>
                    <DnaSequence ns2:about="http://genocad.org/SBOL/doi:10.6084/m9.figshare.1159038/Part:MCS-106#seq">
                        <nucleotides>cccgggtaccaggatcctgtacaagtcgacgcggccgcagagctc</nucleotides>
                    </DnaSequence>
                </dnaSequence>
            </DnaComponent>
        </component>
        <component>
            <DnaComponent ns2:about="http://genocad.org/SBOL/doi:10.6084/m9.figshare.1159038/Part:MCS-115">
                <ns2:type ns2:resource="SO:0000001"/>
                <displayId>MCS-115</displayId>
                <name>MCS-115</name>
                <description>pBluescript multiple cloning site</description>
                <dnaSequence>
                    <DnaSequence ns2:about="http://genocad.org/SBOL/doi:10.6084/m9.figshare.1159038/Part:MCS-115#seq">
                        <nucleotides>ggtaccgggccccccctcgaggtcgacggtatcgataagcttgatatcgaattcctgcagcccgggggatccactagttctagagcggccgccaccgcggtggagctc</nucleotides>
                    </DnaSequence>
                </dnaSequence>
            </DnaComponent>
        </component>
        <component>
            <DnaComponent ns2:about="http://genocad.org/SBOL/doi:10.6084/m9.figshare.1159038/Part:MCS-132">
                <ns2:type ns2:resource="SO:0000001"/>
                <displayId>MCS-132</displayId>
                <name>MCS-132</name>
                <description>multiple cloning site</description>
                <dnaSequence>
                    <DnaSequence ns2:about="http://genocad.org/SBOL/doi:10.6084/m9.figshare.1159038/Part:MCS-132#seq">
                        <nucleotides>cccgggagctcgtggatccgaattctcagatctcggcgcgcctgcaggtcgacggtaccggttcgaagcttgcggccgcacagctgtatacacgtgcaagccagccagaactcgccccggaagaccccgaggatctcgag</nucleotides>
                    </DnaSequence>
                </dnaSequence>
            </DnaComponent>
        </component>
        <component>
            <DnaComponent ns2:about="http://genocad.org/SBOL/doi:10.6084/m9.figshare.1159038/Part:MCS-135">
                <ns2:type ns2:resource="SO:0000001"/>
                <displayId>MCS-135</displayId>
                <name>MCS-135</name>
                <description>multiple cloning site</description>
                <dnaSequence>
                    <DnaSequence ns2:about="http://genocad.org/SBOL/doi:10.6084/m9.figshare.1159038/Part:MCS-135#seq">
                        <nucleotides>ggtaccggatccgacgtcggtcgacaagcttgcggccgcaggagctccgggcttctcctc</nucleotides>
                    </DnaSequence>
                </dnaSequence>
            </DnaComponent>
        </component>
        <component>
            <DnaComponent ns2:about="http://genocad.org/SBOL/doi:10.6084/m9.figshare.1159038/Part:MCS-136">
                <ns2:type ns2:resource="SO:0000001"/>
                <displayId>MCS-136</displayId>
                <name>MCS-136</name>
                <description>multiple cloning site</description>
                <dnaSequence>
                    <DnaSequence ns2:about="http://genocad.org/SBOL/doi:10.6084/m9.figshare.1159038/Part:MCS-136#seq">
                        <nucleotides>ggatccgagatctggaattcggtaccgagctcaagcttgcggccgc</nucleotides>
                    </DnaSequence>
                </dnaSequence>
            </DnaComponent>
        </component>
        <component>
            <DnaComponent ns2:about="http://genocad.org/SBOL/doi:10.6084/m9.figshare.1159038/Part:MCS-155">
                <ns2:type ns2:resource="SO:0000001"/>
                <displayId>MCS-155</displayId>
                <name>MCS-155</name>
                <description>multiple cloning site</description>
                <dnaSequence>
                    <DnaSequence ns2:about="http://genocad.org/SBOL/doi:10.6084/m9.figshare.1159038/Part:MCS-155#seq">
                        <nucleotides>ccatggcatcgttaacacgtcaagagctcgcggatcccaattggcagatctcggcgcgcctgcaggtcgacggtaccggttcgaagcttgcggccgc</nucleotides>
                    </DnaSequence>
                </dnaSequence>
            </DnaComponent>
        </component>
        <component>
            <DnaComponent ns2:about="http://genocad.org/SBOL/doi:10.6084/m9.figshare.1159038/Part:MCS-172">
                <ns2:type ns2:resource="SO:0000001"/>
                <displayId>MCS-172</displayId>
                <name>MCS-172</name>
                <description>multiple cloning site</description>
                <dnaSequence>
                    <DnaSequence ns2:about="http://genocad.org/SBOL/doi:10.6084/m9.figshare.1159038/Part:MCS-172#seq">
                        <nucleotides>gacaagagtccggatcccaattgggagctcgtgtacacggcgcgcctgcaggtcgacaagcttgcggccgcactcgag</nucleotides>
                    </DnaSequence>
                </dnaSequence>
            </DnaComponent>
        </component>
        <component>
            <DnaComponent ns2:about="http://genocad.org/SBOL/doi:10.6084/m9.figshare.1159038/Part:MCS-199">
                <ns2:type ns2:resource="SO:0000001"/>
                <displayId>MCS-199</displayId>
                <name>MCS-199</name>
                <description>multiple cloning site</description>
                <dnaSequence>
                    <DnaSequence ns2:about="http://genocad.org/SBOL/doi:10.6084/m9.figshare.1159038/Part:MCS-199#seq">
                        <nucleotides>tcagtgaagagcgatatcccgggtggatccgaattctcagatctcggcgcgcctgcagggttcgaagcttatactcgag</nucleotides>
                    </DnaSequence>
                </dnaSequence>
            </DnaComponent>
        </component>
        <component>
            <DnaComponent ns2:about="http://genocad.org/SBOL/doi:10.6084/m9.figshare.1159038/Part:MCS-223">
                <ns2:type ns2:resource="SO:0000001"/>
                <displayId>MCS-223</displayId>
                <name>MCS-223</name>
                <description>pBluescript multiple cloning site</description>
                <dnaSequence>
                    <DnaSequence ns2:about="http://genocad.org/SBOL/doi:10.6084/m9.figshare.1159038/Part:MCS-223#seq">
                        <nucleotides>gagctccaccgcggtggcggccgctctagaactagtggatcccccgggctgcaggaattcgatatcaagcttatcgataccgtcgacctcgagggggggcccggtacc</nucleotides>
                    </DnaSequence>
                </dnaSequence>
            </DnaComponent>
        </component>
        <component>
            <DnaComponent ns2:about="http://genocad.org/SBOL/doi:10.6084/m9.figshare.1159038/Part:MCS-227">
                <ns2:type ns2:resource="SO:0000001"/>
                <displayId>MCS-227</displayId>
                <name>MCS-227</name>
                <description>multiple cloning site</description>
                <dnaSequence>
                    <DnaSequence ns2:about="http://genocad.org/SBOL/doi:10.6084/m9.figshare.1159038/Part:MCS-227#seq">
                        <nucleotides>gatatcccgggtggatccgaattctcagatctcggcgcgcctgcagggttcgaagctt</nucleotides>
                    </DnaSequence>
                </dnaSequence>
            </DnaComponent>
        </component>
        <component>
            <DnaComponent ns2:about="http://genocad.org/SBOL/doi:10.6084/m9.figshare.1159038/Part:MCS-257">
                <ns2:type ns2:resource="SO:0000001"/>
                <displayId>MCS-257</displayId>
                <name>MCS-257</name>
                <description>multiple cloning site</description>
                <dnaSequence>
                    <DnaSequence ns2:about="http://genocad.org/SBOL/doi:10.6084/m9.figshare.1159038/Part:MCS-257#seq">
                        <nucleotides>ccatggcgatatcccgggagctcgtggatccgaattctcagatctcggcgcgcctgcaggtcgacggtaccggttcgaagcttgcggccgcacagctgtatacacgtg</nucleotides>
                    </DnaSequence>
                </dnaSequence>
            </DnaComponent>
        </component>
        <component>
            <DnaComponent ns2:about="http://genocad.org/SBOL/doi:10.6084/m9.figshare.1159038/Part:MCS-260">
                <ns2:type ns2:resource="SO:0000001"/>
                <displayId>MCS-260</displayId>
                <name>MCS-260</name>
                <description>multiple cloning site</description>
                <dnaSequence>
                    <DnaSequence ns2:about="http://genocad.org/SBOL/doi:10.6084/m9.figshare.1159038/Part:MCS-260#seq">
                        <nucleotides>ccatggcgatatcccgggtggatccgaattctcagatctcggcgcgcctgcagggttcgaagcttatactcgag</nucleotides>
                    </DnaSequence>
                </dnaSequence>
            </DnaComponent>
        </component>
        <component>
            <DnaComponent ns2:about="http://genocad.org/SBOL/doi:10.6084/m9.figshare.1159038/Part:MCS-328">
                <ns2:type ns2:resource="SO:0000001"/>
                <displayId>MCS-328</displayId>
                <name>MCS-328</name>
                <description>pUC18/19 multiple cloning site</description>
                <dnaSequence>
                    <DnaSequence ns2:about="http://genocad.org/SBOL/doi:10.6084/m9.figshare.1159038/Part:MCS-328#seq">
                        <nucleotides>gaattcgagctcggtacccggggatcctctagagtcgacctgcaggcatgcaagctt</nucleotides>
                    </DnaSequence>
                </dnaSequence>
            </DnaComponent>
        </component>
        <component>
            <DnaComponent ns2:about="http://genocad.org/SBOL/doi:10.6084/m9.figshare.1159038/Part:mECFP">
                <ns2:type ns2:resource="so:0000316"/>
                <displayId>mECFP</displayId>
                <name>mECFP</name>
                <description>mammalian codon-optimized</description>
                <dnaSequence>
                    <DnaSequence ns2:about="http://genocad.org/SBOL/doi:10.6084/m9.figshare.1159038/Part:mECFP#seq">
                        <nucleotides>atggtgagcaagggcgaggagctgttcaccggggtggtgcccatcctggtcgagctggacggcgacgtaaacggccacaagttcagcgtgtccggcgagggcgagggcgatgccacctacggcaagctgaccctgaagttcatctgcaccaccggcaagctgcccgtgccctggcccaccctcgtgaccaccctgacctggggcgtgcagtgcttcagccgctaccccgaccacatgaagcagcacgacttcttcaagtccgccatgcccgaaggctacgtccaggagcgcaccatcttcttcaaggacgacggcaactacaagacccgcgccgaggtgaagttcgagggcgacaccctggtgaaccgcatcgagctgaagggcatcgacttcaaggaggacggcaacatcctggggcacaagctggagtacaactacatcagccacaacgtctatatcaccgccgacaagcagaagaacggcatcaaggccaacttcaagatccgccacaacatcgaggacggcagcgtgcagctcgccgaccactaccagcagaacacccccatcggcgacggccccgtgctgctgcccgacaaccactacctgagcacccagtccaagctgagcaaagaccccaacgagaagcgcgatcacatggtcctgctggagttcgtgaccgccgccgggatcactctcggcatggacgagctgtacaagtaa</nucleotides>
                    </DnaSequence>
                </dnaSequence>
            </DnaComponent>
        </component>
        <component>
            <DnaComponent ns2:about="http://genocad.org/SBOL/doi:10.6084/m9.figshare.1159038/Part:Medium-FT">
                <ns2:type ns2:resource="so:0000316"/>
                <displayId>Medium-FT</displayId>
                <name>Medium-FT</name>
                <description>mammalian codon-optimized</description>
                <dnaSequence>
                    <DnaSequence ns2:about="http://genocad.org/SBOL/doi:10.6084/m9.figshare.1159038/Part:Medium-FT#seq">
                        <nucleotides>atggtaagcaagggcgaggaggataacatggccatcatcaaggaattcatgcgtttcaaggtgcacctggagggctccgtggacggccacgagttcgagatcgagggcgagggcgagggccgcccctacgagggcacccagagcgccaagctgaaggtgaccaagggtggccccctgcccttcgcctgggacatcctgtcccctcagttcatgtacggctccagggcctacgtgaagcaccccgccgacatccccgactactggaagctgtccttccccgagggcttcaagtgggagcgcgtgatgaacttcgaggatggcggcgtggtgaccgtgacccaggactcctccctgcaggacggcgagttcatctacaaggtgaagctgcgcggcaccaacttcccttccgacggccccgtaatgcagaagaagaccatgggctgggaggcctcctccgagcggatataccccgaggacggcgccctgaagggcgagatcaagcagaggctgaagctgaaggacggcggccactacgacgctgaggtcaagaccacctacaaggccaagaagcccgtgctgctgcccggcgcctacaacgtcaacatcaagatggacatcacctcccacaacgaggactacaccatcgttgaacagtgcgaacgcgccgagggccaccattccaccggcggcatggacgagctgtacaagtaa</nucleotides>
                    </DnaSequence>
                </dnaSequence>
            </DnaComponent>
        </component>
        <component>
            <DnaComponent ns2:about="http://genocad.org/SBOL/doi:10.6084/m9.figshare.1159038/Part:mEGFP">
                <ns2:type ns2:resource="so:0000316"/>
                <displayId>mEGFP</displayId>
                <name>mEGFP</name>
                <description>mammalian codon-optimized</description>
                <dnaSequence>
                    <DnaSequence ns2:about="http://genocad.org/SBOL/doi:10.6084/m9.figshare.1159038/Part:mEGFP#seq">
                        <nucleotides>atggtgagcaagggcgaggagctgttcaccggggtggtgcccatcctggtcgagctggacggcgacgtaaacggccacaagttcagcgtgtccggcgagggcgagggcgatgccacctacggcaagctgaccctgaagttcatctgcaccaccggcaagctgcccgtgccctggcccaccctcgtgaccaccctgacctacggcgtgcagtgcttcagccgctaccccgaccacatgaagcagcacgacttcttcaagtccgccatgcccgaaggctacgtccaggagcgcaccatcttcttcaaggacgacggcaactacaagacccgcgccgaggtgaagttcgagggcgacaccctggtgaaccgcatcgagctgaagggcatcgacttcaaggaggacggcaacatcctggggcacaagctggagtacaactacaacagccacaacgtctatatcatggccgacaagcagaagaacggcatcaaggtgaacttcaagatccgccacaacatcgaggacggcagcgtgcagctcgccgaccactaccagcagaacacccccatcggcgacggccccgtgctgctgcccgacaaccactacctgagcacccagtccaagctgagcaaagaccccaacgagaagcgcgatcacatggtcctgctggagttcgtgaccgccgccgggatcactctcggcatggacgagctgtacaagtaa</nucleotides>
                    </DnaSequence>
                </dnaSequence>
            </DnaComponent>
        </component>
        <component>
            <DnaComponent ns2:about="http://genocad.org/SBOL/doi:10.6084/m9.figshare.1159038/Part:mEos2">
                <ns2:type ns2:resource="so:0000316"/>
                <displayId>mEos2</displayId>
                <name>mEos2</name>
                <description></description>
                <dnaSequence>
                    <DnaSequence ns2:about="http://genocad.org/SBOL/doi:10.6084/m9.figshare.1159038/Part:mEos2#seq">
                        <nucleotides>atgagtgcgattaagccagacatgaagatcaaactccgtatggaaggcaacgtaaacgggcaccactttgtgatcgacggagatggtacaggcaagccttttgagggaaaacagagtatggatcttgaagtcaaagagggcggacctctgccttttgcctttgatatcctgaccactgcattccattacggcaacagggtattcgccaaatatccagacaacatacaagactattttaagcagtcgtttcctaaggggtattcgtgggaacgaagcttgactttcgaagacgggggcatttgcattgccagaaacgacataacaatggaaggggacactttctataataaagttcgattttatggtaccaactttcccgccaatggtccagttatgcagaagaagacgctgaaatgggagccctccactgagaaaatgtatgtgcgtgatggagtgctgacgggtgatattcatatggctttgttgcttgaaggaaatgcccattaccgatgtgacttcagaactacttacaaagctaaggagaagggtgtcaagttaccaggctaccactttgtggaccactgcattgagattttaagccatgacaaagattacaacaaggttaagctgtatgagcatgctgttgctcattctggattgcctgacaatgccagacgataa</nucleotides>
                    </DnaSequence>
                </dnaSequence>
            </DnaComponent>
        </component>
        <component>
            <DnaComponent ns2:about="http://genocad.org/SBOL/doi:10.6084/m9.figshare.1159038/Part:mEYFP">
                <ns2:type ns2:resource="so:0000316"/>
                <displayId>mEYFP</displayId>
                <name>mEYFP</name>
                <description>mammalian codon-optimized</description>
                <dnaSequence>
                    <DnaSequence ns2:about="http://genocad.org/SBOL/doi:10.6084/m9.figshare.1159038/Part:mEYFP#seq">
                        <nucleotides>atggtgagcaagggcgaggagctgttcaccggggtggtgcccatcctggtcgagctggacggcgacgtaaacggccacaagttcagcgtgtccggcgagggcgagggcgatgccacctacggcaagctgaccctgaagttcatctgcaccaccggcaagctgcccgtgccctggcccaccctcgtgaccaccttcggctacggcctgcagtgcttcgcccgctaccccgaccacatgaagcagcacgacttcttcaagtccgccatgcccgaaggctacgtccaggagcgcaccatcttcttcaaggacgacggcaactacaagacccgcgccgaggtgaagttcgagggcgacaccctggtgaaccgcatcgagctgaagggcatcgacttcaaggaggacggcaacatcctggggcacaagctggagtacaactacaacagccacaacgtctatatcatggccgacaagcagaagaacggcatcaaggtgaacttcaagatccgccacaacatcgaggacggcagcgtgcagctcgccgaccactaccagcagaacacccccatcggcgacggccccgtgctgctgcccgacaaccactacctgagctaccagtccaagctgagcaaagaccccaacgagaagcgcgatcacatggtcctgctggagttcgtgaccgccgccgggatcactctcggcatggacgagctgtacaagtaa</nucleotides>
                    </DnaSequence>
                </dnaSequence>
            </DnaComponent>
        </component>
        <component>
            <DnaComponent ns2:about="http://genocad.org/SBOL/doi:10.6084/m9.figshare.1159038/Part:mgfp5-002">
                <ns2:type ns2:resource="so:0000316"/>
                <displayId>mgfp5-002</displayId>
                <name>mgfp5-002</name>
                <description>suitable for expression in plants due to removal of a cryptic intron</description>
                <dnaSequence>
                    <DnaSequence ns2:about="http://genocad.org/SBOL/doi:10.6084/m9.figshare.1159038/Part:mgfp5-002#seq">
                        <nucleotides>atgagtaaaggagaagaacttttcactggagttgtcccaattcttgttgaattagatggtgatgttaatgggcacaaattttctgtcagtggagagggtgaaggtgatgcaacatacggaaaacttacccttaaatttatttgcactactggaaaactacctgttccatggccaacacttgtcactactttctcttatggtgttcaatgcttttcaagatacccagatcatatgaagcggcacgacttcttcaagagcgccatgcctgagggatacgtgcaggagaggaccatcttcttcaaggacgacgggaactacaagacacgtgctgaagtcaagtttgagggagacaccctcgtcaacaggatcgagcttaagggaatcgatttcaaggaggacggaaacatcctcggccacaagttggaatacaactacaactcccacaacgtatacatcatggccgacaagcaaaagaacggcatcaaagccaacttcaagacccgccacaacatcgaagacggcggcgtgcaactcgctgatcattatcaacaaaatactccaattggcgatggccctgtccttttaccagacaaccattacctgtccacacaatctgccctttcgaaagatcccaacgaaaagagagaccacatggtccttcttgagtttgtaacagctgctgggattacacatggcatggatgaactatacaaataa</nucleotides>
                    </DnaSequence>
                </dnaSequence>
            </DnaComponent>
        </component>
        <component>
            <DnaComponent ns2:about="http://genocad.org/SBOL/doi:10.6084/m9.figshare.1159038/Part:mHoneydew">
                <ns2:type ns2:resource="so:0000316"/>
                <displayId>mHoneydew</displayId>
                <name>mHoneydew</name>
                <description>mammalian codon-optimized</description>
                <dnaSequence>
                    <DnaSequence ns2:about="http://genocad.org/SBOL/doi:10.6084/m9.figshare.1159038/Part:mHoneydew#seq">
                        <nucleotides>atggtgagcaagggcgaggaggtcatcaaggagttcatgcgcttcaaggtgcgcatggagggctccgtgaacggccacgagttcgagatcgagggcgagggcgagggccgcccctacgagggcacccagaccgccaagctgaaggtgaccaagggcggccccctgcccttcgcctgggacatcctgtcccctcagttcatgtggggctccaaggcctacgtgaagcaccccgccgacatccccgactacttgaagctgtccttccccgagggcttcaagtgggagcgcgtgatgaacttcgaggacggcggcgtggtgaccgtgacccaggactcctccctgcaggacggcgagttcatctacaaggtgaagctgcgcggcaccaacttcccctccgacggccccgtaatgcagaagaagaccatgggctgggcggccaccaccgagcggatgtaccccgaggacggcgccctgaagggcgagatcaagatgaggctgaagctgaaggacggcggccactacgacgccgaggtcaagaccacctacatggccaagaagcccgtgcagctgcccggcgcctacaagattgacgggaagctggacatcacctcccacaacgaggactacaccatcgtggaacagtacgagcgcgccgagggcggccactccaccggcggcatggacgagctgtacaag</nucleotides>
                    </DnaSequence>
                </dnaSequence>
            </DnaComponent>
        </component>
        <component>
            <DnaComponent ns2:about="http://genocad.org/SBOL/doi:10.6084/m9.figshare.1159038/Part:MiCy">
                <ns2:type ns2:resource="so:0000316"/>
                <displayId>MiCy</displayId>
                <name>MiCy</name>
                <description></description>
                <dnaSequence>
                    <DnaSequence ns2:about="http://genocad.org/SBOL/doi:10.6084/m9.figshare.1159038/Part:MiCy#seq">
                        <nucleotides>atggtgtcttattcaaagcaaggcatcgcacaagaaatgcggacgaaataccgtatggaaggcagtgtcaatggccatgaattcacgatcgaaggtgtaggaactggaaacccttacgaagggaaacagatgtccgaattagtgatcatcaagcctaagggaaaaccccttccattctcctttgacatactgtcaacagcctttcaatatggaaacagatgcttcacaaagtaccctgcagacatgcctgactatttcaagcaagcattcccagatggaatgtcatatgaaaggtcatttctatttgaggatggaggagttgctacagccagctggagcattcgtctcgaaggaaattgcttcatccacaattccatctatcatggcgtaaactttcccgctgatggacccgtaatgaagaagcagacaattggctgggataagtccttcgaaaaaatgagtgtggctaaagaggtgctaagaggtgatgtgactcagtttcttctgctcgaaggaggtggttaccagagatgccggtttcactccacttacaaaacggagaagccagtcgcaatgcccccgagtcatgtcgtagaacatcaaattgtgaggaccgaccttggccaaactgcaaaaggcttcaaggtcaagctggaagaacatgctgaggctcatgttaaccctttgaaggttaaataa</nucleotides>
                    </DnaSequence>
                </dnaSequence>
            </DnaComponent>
        </component>
        <component>
            <DnaComponent ns2:about="http://genocad.org/SBOL/doi:10.6084/m9.figshare.1159038/Part:mKalama1">
                <ns2:type ns2:resource="so:0000316"/>
                <displayId>mKalama1</displayId>
                <name>mKalama1</name>
                <description>mammalian codon-optimized</description>
                <dnaSequence>
                    <DnaSequence ns2:about="http://genocad.org/SBOL/doi:10.6084/m9.figshare.1159038/Part:mKalama1#seq">
                        <nucleotides>atggtgagcaagggcgaggagctgttcaccggggtggtgcccatcctggtcgagatggacggcgacgtaaacggccgcaagttcagcgtgcgcggcgtgggcgagggtgatgccacccacggcaagctgaccctgaagttcatctgcacctccggcaagctgcccgtgccctggcctaccctcgtgaccaccctgtcttacggcgtgcagtgcttctcccgctaccccgaccacatgaagcagcacgacttcttcaagtccgccatgcccgaaggctacgtccaggagcgcaccatcttcttcaaggacgacggcagctacaagacccgcgccgaggtgaagttcgagggcgacaccctggtgaaccgcatcgtgctgaagggcaccgacttcaaggaggacggtaacatcctggggcacaagctggagtacaacatgaacgtcgggaacgtctatatcacggccgacaagcagaagaacggcatcaaagcgaacttcgagatcaggcacaacgtcgaggacggcggcgtgcagctcgccgaccactaccagcagaacacccccatcggcgacggctccgtgctgctgcccgacaaccactacctgagcgtgcaggtgaagctgagcaaagaccccaacgagaagcgcgatcacatggtcctgctggagttccgcaccgccgccgggatcactcccggcatggacgagctgtacaagtaa</nucleotides>
                    </DnaSequence>
                </dnaSequence>
            </DnaComponent>
        </component>
        <component>
            <DnaComponent ns2:about="http://genocad.org/SBOL/doi:10.6084/m9.figshare.1159038/Part:mKate2-002">
                <ns2:type ns2:resource="so:0000316"/>
                <displayId>mKate2-002</displayId>
                <name>mKate2-002</name>
                <description>mammalian codon-optimized</description>
                <dnaSequence>
                    <DnaSequence ns2:about="http://genocad.org/SBOL/doi:10.6084/m9.figshare.1159038/Part:mKate2-002#seq">
                        <nucleotides>atggtgagcgagctgattaaggagaacatgcacatgaagctgtacatggagggcaccgtgaacaaccaccacttcaagtgcacatccgagggcgaaggcaagccctacgagggcacccagaccatgagaatcaaggcggtcgagggcggccctctccccttcgccttcgacatcctggctaccagcttcatgtacggcagcaaaaccttcatcaaccacacccagggcatccccgacttctttaagcagtccttccccgagggcttcacatgggagagagtcaccacatacgaagacgggggcgtgctgaccgctacccaggacaccagcctccaggacggctgcctcatctacaacgtcaagatcagaggggtgaacttcccatccaacggccctgtgatgcagaagaaaacactcggctgggaggcctccaccgagaccctgtaccccgctgacggcggcctggaaggcagagccgacatggccctgaagctcgtgggcgggggccacctgatctgcaacttgaagaccacatacagatccaagaaacccgctaagaacctcaagatgcccggcgtctactatgtggacagaagactggaaagaatcaaggaggccgacaaagagacctacgtcgagcagcacgaggtggctgtggccagatactgcgacctccctagcaaactggggcacagatga</nucleotides>
                    </DnaSequence>
                </dnaSequence>
            </DnaComponent>
        </component>
        <component>
            <DnaComponent ns2:about="http://genocad.org/SBOL/doi:10.6084/m9.figshare.1159038/Part:mKeima-Red">
                <ns2:type ns2:resource="so:0000316"/>
                <displayId>mKeima-Red</displayId>
                <name>mKeima-Red</name>
                <description></description>
                <dnaSequence>
                    <DnaSequence ns2:about="http://genocad.org/SBOL/doi:10.6084/m9.figshare.1159038/Part:mKeima-Red#seq">
                        <nucleotides>atggtgagtgtgatcgctaaacaaatgacctacaaggtttatatgtcaggcacggtcaatggacactactttgaggtcgaaggcgatggaaaaggaaagccttacgagggagagcagacagtaaagctcactgtcaccaagggtggacctctgccatttgcttgggatattttatcaccacagcttcagtacggaagcataccattcaccaagtaccctgaagacatccctgattatttcaagcagtcattccctgagggatatacatgggagaggagcatgaactttgaagatggtgcagtgtgtactgtcagcaatgattccagcatccaaggcaactgtttcatctacaatgtcaaaatctctggtgagaactttcctcccaatggacctgttatgcagaagaagacacagggctgggaacccagcactgagcgtctctttgcacgagatggaatgctgataggaaacgattatatggctctgaagttggaaggaggtggtcactatttgtgtgaatttaaatctacttacaaggcaaagaagcctgtgaggatgccagggcgccacgagattgaccgcaaactggatgtaaccagtcacaacagggattacacatctgttgagcagtgtgaaatagccattgcacgccactctttgctcggttaa</nucleotides>
                    </DnaSequence>
                </dnaSequence>
            </DnaComponent>
        </component>
        <component>
            <DnaComponent ns2:about="http://genocad.org/SBOL/doi:10.6084/m9.figshare.1159038/Part:mKikGR1">
                <ns2:type ns2:resource="so:0000316"/>
                <displayId>mKikGR1</displayId>
                <name>mKikGR1</name>
                <description></description>
                <dnaSequence>
                    <DnaSequence ns2:about="http://genocad.org/SBOL/doi:10.6084/m9.figshare.1159038/Part:mKikGR1#seq">
                        <nucleotides>atggtgagtgtgattacatcagaaatgaagatcgagctgcgtatggaaggctctgtaaacgggcacaagttcgtgattacagggaaaggaagtggcagaccttacgagggaacacagactgtggacctgacagtcatagagggcggacctcttccttttgctttcgatatcctgacaacagcattccattacggcaaccgggtatttgtcgaatacccagaagaaatagtagactacttcaagcagtcgtttcctgagggttattcttgggaacgaagcatgagttacgaagacgggggaatttgcctcgccacaaacaatataacgatgaagaaagacggcagcaacacttttgtcaatgaaattcgatttgatggtacaaactttcctgccaatggtccagttatgcagaggaagaccgtcaaatgggagccatccactgagaaaatgtatgtgcgtgatggagtgctgaagggtgatgttgaaatggctctgttgcttgaaggaggtggccattaccgatgtgacttcagaactacttacaaagcaaagaaggttgtccagttgccagactatcactacgtggatcatcaaatggagataacaagccatgacaaggattacaacaaggttaaggcgtatgaacatgctaaggcttattccgggacctacaggggcgccaagtatgaatttgaagcctaa</nucleotides>
                    </DnaSequence>
                </dnaSequence>
            </DnaComponent>
        </component>
        <component>
            <DnaComponent ns2:about="http://genocad.org/SBOL/doi:10.6084/m9.figshare.1159038/Part:mKO">
                <ns2:type ns2:resource="so:0000316"/>
                <displayId>mKO</displayId>
                <name>mKO</name>
                <description></description>
                <dnaSequence>
                    <DnaSequence ns2:about="http://genocad.org/SBOL/doi:10.6084/m9.figshare.1159038/Part:mKO#seq">
                        <nucleotides>atggtgagtgtgattaaaccagagatgaagatgaggtactacatggacggctccgtcaatgggcatgagttcacaattgaaggtgaaggcacaggcagaccttacgagggacatcaagagatgacactacgcgtcacaatggccaagggcgggccaatgcctttcgcgtttgacttagtgtcacacgtgttctgttacggccacagaccttttactaaatatccagaagagataccagactatttcaaacaagcatttcctgaaggcctgtcatgggaaaggtcgttggagttcgaagatggtgggtccgcttcagtcagtgcgcatataagccttagaggaaacaccttctaccacaaatccaaatttactggggttaactttcctgccgatggtcctatcatgcaaaaccaaagtgttgattgggagccatcaaccgagaaaattactgccagcgacggagttctgaagggtgatgttacgatgtacctaaaacttgaaggaggcggcaatcacaaatgccaattcaagactacttacaaggcggcaaaaaagattcttaaaatgccaggaagccattacatcagccatcgcctcgtcaggaaaaccgaaggcaacattactgagctggtagaagatgcagtagctcattcctga</nucleotides>
                    </DnaSequence>
                </dnaSequence>
            </DnaComponent>
        </component>
        <component>
            <DnaComponent ns2:about="http://genocad.org/SBOL/doi:10.6084/m9.figshare.1159038/Part:mKO2">
                <ns2:type ns2:resource="so:0000316"/>
                <displayId>mKO2</displayId>
                <name>mKO2</name>
                <description></description>
                <dnaSequence>
                    <DnaSequence ns2:about="http://genocad.org/SBOL/doi:10.6084/m9.figshare.1159038/Part:mKO2#seq">
                        <nucleotides>atggtgagtgtgattaaaccagagatgaagatgaggtactacatggacggctccgtcaatgggcatgagttcacaattgaaggtgaaggcacaggcagaccttacgagggacatcaagagatgacactacgcgtcacaatggccgagggcgggccaatgcctttcgcgtttgacttagtgtcacacgtgttctgttacggccacagagtatttactaaatatccagaagagataccagactatttcaaacaagcatttcctgaaggcctgtcatgggaaaggtcgttggagttcgaagatggtgggtccgcttcagtcagtgcgcatataagccttagaggaaacaccttctaccacaaatccaaatttactggggttaactttcctgccgatggtcctatcatgcaaaaccaaagtgttgattgggagccatcaaccgagaaaattactgccagcgacggagttctgaagggtgatgttacgatgtacctaaaacttgaaggaggcggcaatcacaaatgccaaatgaagactacttacaaggcggcaaaagagattcttgaaatgccaggagaccattacatcggccatcgcctcgtcaggaaaaccgaaggcaacattactgagcaggtagaagatgcagtagctcattcctaa</nucleotides>
                    </DnaSequence>
                </dnaSequence>
            </DnaComponent>
        </component>
        <component>
            <DnaComponent ns2:about="http://genocad.org/SBOL/doi:10.6084/m9.figshare.1159038/Part:mMaple">
                <ns2:type ns2:resource="so:0000316"/>
                <displayId>mMaple</displayId>
                <name>mMaple</name>
                <description></description>
                <dnaSequence>
                    <DnaSequence ns2:about="http://genocad.org/SBOL/doi:10.6084/m9.figshare.1159038/Part:mMaple#seq">
                        <nucleotides>atggtgagcaagggcgaggagaccattatgagcgtgatcaagcctgacatgaagatcaagctgcgcatggagggcaacgtgaacggccacgccttcgtgatcgagggcgagggcagcggcaagcccttcgagggcatccagacgattgatttggaggtgaaggagggcgccccgctgcccttcgcctacgacatcctgaccaccgccttccactacggcaaccgcgtgttcaccaagtaccccgaggacatccctgactacttcaagcagagcttccccgagggctacagctgggagcgcagcatgacctacgaggacggcggcatctgcatcgccaccaacgacatcacaatggaggaggacagcttcatcaacaagatccacttcaagggcacgaacttcccccccaacggccccgtgatgcagaagaggaccgtgggctgggaggtcagcaccgagaagatgtacgtgcgcgacggcgtgctgaagggcgacgtgaagatgaagctgctgctgaagggcggcagccactatcgctgcgacttccgcaccacctacaaggtcaagcagaaggccgtaaagctgcccgactaccacttcgtggaccaccgcatcgagatcctgagccacgacaaggactacaacaaggtgaagctgtacgagcacgccgtggcccgcaactccaccgacagcatggacgagctgtacaagtaa</nucleotides>
                    </DnaSequence>
                </dnaSequence>
            </DnaComponent>
        </component>
        <component>
            <DnaComponent ns2:about="http://genocad.org/SBOL/doi:10.6084/m9.figshare.1159038/Part:mMiCy1">
                <ns2:type ns2:resource="so:0000316"/>
                <displayId>mMiCy1</displayId>
                <name>mMiCy1</name>
                <description></description>
                <dnaSequence>
                    <DnaSequence ns2:about="http://genocad.org/SBOL/doi:10.6084/m9.figshare.1159038/Part:mMiCy1#seq">
                        <nucleotides>atggtgtcttattcaaagcaaggcatcgcacaagaaatgcggacgaaataccgtatggaaggcagtgtcaatggccatgagttcacgatcgaaggtgtaggaactggaaacccttacgaagggaaacagacgtccgaattagtgatcatcaagcctaagggaaaaccccttccattctcctttgacatactgtcaacagtctttcaatatggaaacagatgcttcacaaagtaccctgccgacatgcctgactatttcaagcaagcattcccagatggaatgtcatatgaaaggtcatttctatttgaggatggaggagttgctacagccagctggagcattcgtctcgaaggaaattgcttcatccacaattccatctatcatggcacaaactttcccgctgatggacccgtaatgaagaagcagacaattggctgggataagtcctccgaaaaaatgagtgtggctaaagaggtgctaagaggtgatgtgactcagtttcttctgctcgaaggaggtggttaccagagatgccagttacactccacttacaaaacagagaagccagtcgcaatgcccccgagtcatgtcgtagaacatcaaattgtgaggaccgaccttggccaaactgcaaaaggcttcaaggtcaagctggaagaacatgctgaggctcatgttaaccctttgaaggttaaataa</nucleotides>
                    </DnaSequence>
                </dnaSequence>
            </DnaComponent>
        </component>
        <component>
            <DnaComponent ns2:about="http://genocad.org/SBOL/doi:10.6084/m9.figshare.1159038/Part:mNectarine">
                <ns2:type ns2:resource="so:0000316"/>
                <displayId>mNectarine</displayId>
                <name>mNectarine</name>
                <description>mammalian codon-optimized</description>
                <dnaSequence>
                    <DnaSequence ns2:about="http://genocad.org/SBOL/doi:10.6084/m9.figshare.1159038/Part:mNectarine#seq">
                        <nucleotides>atggtgagcaagggcgaggaggataacatggccatcatcaaggagttcatgcgcttcaaggtgcacatggagggctccgtgaacggccacgagttcgagatcgagggtgagggcgagggccgcccctacgagggcacccagaccgccaagctgaaggtgaccaagggtggccccctgcccttcgcctgggacatcctgtcccctcagttctgctacggctccaaggcctatgtgaagcaccccgccgacatccccgactacttgaagctgtccttccccgagggcctcaattgggagcgcgtgatgaacttcgaggacggcggcgtggtgaccgtgacccaggactcctccctgcaggacggcgagttcatctacaaggtgaagctgcgcggcactaacttcccctccgacggccccgtaatgcagtgtcgtaccgtgggctgggaggcctccactgagcggatgcaccccgaggacggcgccctgaagggcgagatcatgcagaggctgaagctgaaggacggcggccactacgacgctgaggtcaagaccacctacaaggccaagaagcccgtgcagctgcccggcgcctacaacgtcgacatcaagttggacatcctttcccacaacgaggactacaccatcgtggaactgtacgaacgcgctgagggccgccactccaccggcggcatggacgagctgtacaagtaa</nucleotides>
                    </DnaSequence>
                </dnaSequence>
            </DnaComponent>
        </component>
        <component>
            <DnaComponent ns2:about="http://genocad.org/SBOL/doi:10.6084/m9.figshare.1159038/Part:mNeonGreen">
                <ns2:type ns2:resource="so:0000316"/>
                <displayId>mNeonGreen</displayId>
                <name>mNeonGreen</name>
                <description></description>
                <dnaSequence>
                    <DnaSequence ns2:about="http://genocad.org/SBOL/doi:10.6084/m9.figshare.1159038/Part:mNeonGreen#seq">
                        <nucleotides>atggtgagcaagggcgaggaggataacatggcctctctcccagcgacacatgagttacacatctttggctccatcaacggtgtggactttgacatggtgggtcagggcaccggcaatccaaatgatggttatgaggagttaaacctgaagtccaccaagggtgacctccagttctccccctggattctggtccctcatatcgggtatggcttccatcagtacctgccctaccctgacgggatgtcgcctttccaggccgccatggtagatggctccggataccaagtccatcgcacaatgcagtttgaagatggtgcctcccttactgttaactaccgctacacctacgagggaagccacatcaaaggagaggcccaggtgaaggggactggtttccctgctgacggtcctgtgatgaccaactcgctgaccgctgcggactggtgcaggtcgaagaagacttaccccaacgacaaaaccatcatcagtacctttaagtggagttacaccactggaaatggcaagcgctaccggagcactgcgcggaccacctacacctttgccaagccaatggcggctaactatctgaagaaccagccgatgtacgtgttccgtaagacggagctcaagcactccaagaccgagctcaacttcaaggagtggcaaaaggcctttaccgatgtgatgggcatggacgagctgtacaagtaa</nucleotides>
                    </DnaSequence>
                </dnaSequence>
            </DnaComponent>
        </component>
        <component>
            <DnaComponent ns2:about="http://genocad.org/SBOL/doi:10.6084/m9.figshare.1159038/Part:mOrange">
                <ns2:type ns2:resource="so:0000316"/>
                <displayId>mOrange</displayId>
                <name>mOrange</name>
                <description>mammalian codon-optimized</description>
                <dnaSequence>
                    <DnaSequence ns2:about="http://genocad.org/SBOL/doi:10.6084/m9.figshare.1159038/Part:mOrange#seq">
                        <nucleotides>atggtgagcaagggcgaggagaataacatggccatcatcaaggagttcatgcgcttcaaggtgcgcatggagggctccgtgaacggccacgagttcgagatcgagggcgagggcgagggccgcccctacgagggctttcagaccgctaagctgaaggtgaccaagggtggccccctgcccttcgcctgggacatcctgtcccctcagttcacctacggctccaaggcctacgtgaagcaccccgccgacatccccgactacttcaagctgtccttccccgagggcttcaagtgggagcgcgtgatgaacttcgaggacggcggcgtggtgaccgtgacccaggactcctccctgcaggacggcgagttcatctacaaggtgaagctgcgcggcaccaacttcccctccgacggccccgtaatgcagaagaagaccatgggctgggaggcctcctccgagcggatgtaccccgaggacggcgccctgaagggcgagatcaagatgaggctgaagctgaaggacggcggccactacacctccgaggtcaagaccacctacaaggccaagaagcccgtgcagctgcccggcgcctacatcgtcggcatcaagttggacatcacctcccacaacgaggactacaccatcgtggaacagtacgaacgcgccgagggccgccactccaccggcggcatggacgagctgtacaagtag</nucleotides>
                    </DnaSequence>
                </dnaSequence>
            </DnaComponent>
        </component>
        <component>
            <DnaComponent ns2:about="http://genocad.org/SBOL/doi:10.6084/m9.figshare.1159038/Part:mOrange2-002">
                <ns2:type ns2:resource="so:0000316"/>
                <displayId>mOrange2-002</displayId>
                <name>mOrange2-002</name>
                <description>mammalian codon-optimized</description>
                <dnaSequence>
                    <DnaSequence ns2:about="http://genocad.org/SBOL/doi:10.6084/m9.figshare.1159038/Part:mOrange2-002#seq">
                        <nucleotides>atggtgagcaagggcgaggagaataacatggccatcatcaaggagttcatgcgcttcaaggtgcgcatggagggctccgtgaacggccacgagttcgagatcgagggcgagggcgagggccgcccctacgagggctttcagaccgctaagctgaaggtgaccaagggtggccccctgcccttcgcctgggacatcctgtcccctcatttcacctacggctccaaggcctacgtgaagcaccccgccgacatccccgactacttcaagctgtccttccccgagggcttcaagtgggagcgcgtgatgaactacgaggacggcggcgtggtgaccgtgacccaggactcctccctgcaggacggcgagttcatctacaaggtgaagctgcgcggcaccaacttcccctccgacggccccgtgatgcagaagaagaccatgggctgggaggcctcctccgagcggatgtaccccgaggacggtgccctgaagggcaagatcaagatgaggctgaagctgaaggacggcggccactacacctccgaggtcaagaccacctacaaggccaagaagcccgtgcagctgcccggcgcctacatcgtcgacatcaagttggacatcacctcccacaacgaggactacaccatcgtggaacagtacgaacgcgccgagggccgccactccaccggcggcatggacgagctgtacaagtga</nucleotides>
                    </DnaSequence>
                </dnaSequence>
            </DnaComponent>
        </component>
        <component>
            <DnaComponent ns2:about="http://genocad.org/SBOL/doi:10.6084/m9.figshare.1159038/Part:mPlum">
                <ns2:type ns2:resource="so:0000316"/>
                <displayId>mPlum</displayId>
                <name>mPlum</name>
                <description>mammalian codon-optimized</description>
                <dnaSequence>
                    <DnaSequence ns2:about="http://genocad.org/SBOL/doi:10.6084/m9.figshare.1159038/Part:mPlum#seq">
                        <nucleotides>atggtgagcaagggcgaggaggtcatcaaggagttcatgcgcttcaaggagcacatggagggctccgtgaacggccacgagttcgagatcgagggcgagggcgagggccgcccctacgagggcacccagaccgccaggctgaaggtgaccaagggtggccccctgcccttcgcctgggacatcctgtcccctcagatcatgtacggctccaaggcctacgtgaagcaccccgccgacatccccgactacttgaagctgtccttccccgagggcttcaagtgggagcgcgtgatgaacttcgaggacggcggcgtggtgaccgtgacccaggactcctccctgcaggacggcgagttcatctacaaggtgaaggtgcgcggcaccaacttcccctccgacggccccgtaatgcagaagaagaccatgggctgggaggcctcctccgagcggatgtaccccgaggacggcgccctgaagggcgagatgaagatgaggctgaggctgaaggacggcggccactacgacgccgaggtcaagaccacctacatggccaagaagcccgtgcagctgcccggcgcctacaagaccgacatcaagctggacatcacctcccacaacgaggactacaccatcgtggaacagtacgagcgcgccgagggccgccactccaccggcgcctag</nucleotides>
                    </DnaSequence>
                </dnaSequence>
            </DnaComponent>
        </component>
        <component>
            <DnaComponent ns2:about="http://genocad.org/SBOL/doi:10.6084/m9.figshare.1159038/Part:mRaspberry">
                <ns2:type ns2:resource="so:0000316"/>
                <displayId>mRaspberry</displayId>
                <name>mRaspberry</name>
                <description>mammalian codon-optimized</description>
                <dnaSequence>
                    <DnaSequence ns2:about="http://genocad.org/SBOL/doi:10.6084/m9.figshare.1159038/Part:mRaspberry#seq">
                        <nucleotides>atggtgagcaagggcgaggaggtcatcaaggagttcatgcgcttcaaggtgcgcatggagggctccgtgaacggccacgagttcgagatcgagggcgagggcgagggccgcccctacgagggcacccagaccgccaagctgaaggtgaccaagggtggccccctgcccttcgcctgggacatcctgtcccctcagtgcatgtacggctccaagggctacgtgaagcaccccgccgacatccccgactacttgaagctgtccttccccgagggcttcaagtgggagcgcgtgatgaacttcgaggacggcggcgtggtgaccgtgacccaggactcctccctgcaggacggcgagttcatctacaaggtgaagctgcgcggcaccaacttcccctccgacggccccgtaatgcagaagaagaccatgggctgggaggcctcctccgagcggatgtaccccgaggacggcgccctgaagggcgagatgaagatgaggctgaagctgaaggacggcggccactacgacgccgaggtcaagaccacctacatggccaagaagcccgtgcagctgcccggcgcctacaagaccgacatcaagctggacatcacctcccacaacgaggactacaccatcgtggaacagtacgagcgcgccgagggccgccactccaccggcgcctag</nucleotides>
                    </DnaSequence>
                </dnaSequence>
            </DnaComponent>
        </component>
        <component>
            <DnaComponent ns2:about="http://genocad.org/SBOL/doi:10.6084/m9.figshare.1159038/Part:mRFP1">
                <ns2:type ns2:resource="so:0000316"/>
                <displayId>mRFP1</displayId>
                <name>mRFP1</name>
                <description>mammalian codon-optimized</description>
                <dnaSequence>
                    <DnaSequence ns2:about="http://genocad.org/SBOL/doi:10.6084/m9.figshare.1159038/Part:mRFP1#seq">
                        <nucleotides>atggcctcctccgaggacgtcatcaaggagttcatgcgcttcaaggtgcgcatggagggctccgtgaacggccacgagttcgagatcgagggcgagggcgagggccgcccctacgagggcacccagaccgccaagctgaaggtgaccaagggcggccccctgcccttcgcctgggacatcctgtcccctcagttccagtacggctccaaggcctacgtgaagcaccccgccgacatccccgactacttgaagctgtccttccccgagggcttcaagtgggagcgcgtgatgaacttcgaggacggcggcgtggtgaccgtgacccaggactcctccctgcaggacggcgagttcatctacaaggtgaagctgcgcggcaccaacttcccctccgacggccccgtaatgcagaagaagaccatgggctgggaggcctccaccgagcggatgtaccccgaggacggcgccctgaagggcgagatcaagatgaggctgaagctgaaggacggcggccactacgacgccgaggtcaagaccacctacatggccaagaagcccgtgcagctgcccggcgcctacaagaccgacatcaagctggacatcacctcccacaacgaggactacaccatcgtggaacagtacgagcgcgccgagggccgccactccaccggcgcctaa</nucleotides>
                    </DnaSequence>
                </dnaSequence>
            </DnaComponent>
        </component>
        <component>
            <DnaComponent ns2:about="http://genocad.org/SBOL/doi:10.6084/m9.figshare.1159038/Part:mRuby">
                <ns2:type ns2:resource="so:0000316"/>
                <displayId>mRuby</displayId>
                <name>mRuby</name>
                <description></description>
                <dnaSequence>
                    <DnaSequence ns2:about="http://genocad.org/SBOL/doi:10.6084/m9.figshare.1159038/Part:mRuby#seq">
                        <nucleotides>atgaacagcctgatcaaagaaaacatgcggatgaaggtggtgctggaaggcagcgtgaacggccaccagttcaagtgcaccggcgagggcgagggcaacccctacatgggcacccagaccatgcggatcaaagtgatcgagggcggacctctgcccttcgccttcgacatcctggccacatccttcatgtacggcagccggaccttcatcaagtaccccaagggcatccccgatttcttcaagcagagcttccccgagggcttcacctgggagagagtgaccagatacgaggacggcggcgtgatcaccgtgatgcaggacaccagcctggaagatggctgcctggtgtaccatgcccaggtcaggggcgtgaattttcccagcaacggcgccgtgatgcagaagaaaaccaagggctgggagcccaacaccgagatgatgtaccccgctgacggcggactgagaggctacacccacatggccctgaaggtggacggcggagggcacctgagctgcagcttcgtgaccacctaccgatccaagaaaaccgtgggcaacatcaagatgcccggcatccacgccgtggaccaccggctggaaaggctggaagagtccgacaacgagatgttcgtggtgcagcgggagcacgccgtggccaagttcgccggcctgggcggaggg</nucleotides>
                    </DnaSequence>
                </dnaSequence>
            </DnaComponent>
        </component>
        <component>
            <DnaComponent ns2:about="http://genocad.org/SBOL/doi:10.6084/m9.figshare.1159038/Part:mRuby2">
                <ns2:type ns2:resource="so:0000316"/>
                <displayId>mRuby2</displayId>
                <name>mRuby2</name>
                <description></description>
                <dnaSequence>
                    <DnaSequence ns2:about="http://genocad.org/SBOL/doi:10.6084/m9.figshare.1159038/Part:mRuby2#seq">
                        <nucleotides>atggtgtctaagggcgaagagctgatcaaggaaaatatgcgtatgaaggtggtcatggaaggttcggtcaacggccaccaattcaaatgcacaggtgaaggagaaggcaatccgtacatgggaactcaaaccatgaggatcaaagtcatcgagggaggacccctgccatttgcctttgacattcttgccacgtcgttcatgtatggcagccgtacttttatcaagtacccgaaaggcattcctgatttctttaaacagtcctttcctgagggttttacttgggaaagagttacgagatacgaagatggtggagtcgtcaccgtcatgcaggacaccagccttgaggatggctgtctcgtttaccacgtccaagtcagaggggtaaactttccctccaatggtcccgtgatgcagaagaagaccaagggttgggagcctaatacagagatgatgtatccagcagatggtggtctgaggggatacactcatatggcactgaaagttgatggtggtggccatctgtcttgctctttcgtaacaacttacaggtcaaaaaagaccgtcgggaacatcaagatgcccggtatccatgccgttgatcaccgcctggaaaggttagaggaaagtgacaatgaaatgttcgtagtacaacgcgaacacgcagttgccaagttcgccgggcttggtggtgggatggacgagctgtacaag</nucleotides>
                    </DnaSequence>
                </dnaSequence>
            </DnaComponent>
        </component>
        <component>
            <DnaComponent ns2:about="http://genocad.org/SBOL/doi:10.6084/m9.figshare.1159038/Part:mTagBFP2">
                <ns2:type ns2:resource="so:0000316"/>
                <displayId>mTagBFP2</displayId>
                <name>mTagBFP2</name>
                <description>mammalian codon-optimized</description>
                <dnaSequence>
                    <DnaSequence ns2:about="http://genocad.org/SBOL/doi:10.6084/m9.figshare.1159038/Part:mTagBFP2#seq">
                        <nucleotides>atggtgtctaagggcgaagagctgattaaggagaacatgcacatgaagctgtacatggagggcaccgtggacaaccatcacttcaagtgcacatccgagggcgaaggcaagccctacgagggcacccagaccatgagaatcaaggtggtcgagggcggccctctccccttcgccttcgacatcctggctactagcttcctctacggcagcaagaccttcatcaaccacacccagggcatccccgacttcttcaagcagtccttccctgagggcttcacatgggagagagtcaccacatacgaagacgggggcgtgctgaccgctacccaggacaccagcctccaggacggctgcctcatctacaacgtcaagatcagaggggtgaacttcacatccaacggccctgtgatgcagaagaaaacactcggctgggaggccttcaccgagacgctgtaccccgctgacggcggcctggaaggcagaaacgacatggccctgaagctcgtgggcgggagccatctgatcgcaaacgccaagaccacatatagatccaagaaacccgctaagaacctcaagatgcctggcgtctactatgtggactacagactggaaagaatcaaggaggccaacaacgagacctacgtcgagcagcacgaggtggcagtggccagatactgcgacctccctagcaaactggggcacaagcttaat</nucleotides>
                    </DnaSequence>
                </dnaSequence>
            </DnaComponent>
        </component>
        <component>
            <DnaComponent ns2:about="http://genocad.org/SBOL/doi:10.6084/m9.figshare.1159038/Part:mTangerine">
                <ns2:type ns2:resource="so:0000316"/>
                <displayId>mTangerine</displayId>
                <name>mTangerine</name>
                <description>mammalian codon-optimized</description>
                <dnaSequence>
                    <DnaSequence ns2:about="http://genocad.org/SBOL/doi:10.6084/m9.figshare.1159038/Part:mTangerine#seq">
                        <nucleotides>atggtgagcaagggcgaggaggtcatcaaggagttcatgcgcttcaaggtgcgcatggagggctccgtgaacggccacgagttcgagatcgagggcgagggcgagggccgcccctacgagggcacccagaccgccaagctgaaggtgaccaagggcggccccctgcccttcgcctgggacatcctgtcccctcagttctgttacggctccaaggcctacgtgaagcaccccgccgacatccccgactacttgaagctgtccttccccgagggcttcaagtgggagcgcgtgatgaacttcgaggacggcggcgtggtgaccgtgacccaggactcctccctgcaggacggcgagttcatctacaaggtgaagctgcgcggcaccaacttcccctccgacggccccgtaatgcagaagaagaccatgggctgggaggcctcctccgagcggatgtaccccgaggacggcgccctgaagggcgagatcaagatgaggctgaagctgaaggacggcggccactacgacgccgaggtcaagaccacctacatggccaagaagcccgtgcagctgcccggcgcctacaagaccgacatcaagctggacatcacctcccacaacgaggactacaccatcgtggaattgtacgagcgcgccgagggccgccactccaccggcggcatggacgagctgtacaag</nucleotides>
                    </DnaSequence>
                </dnaSequence>
            </DnaComponent>
        </component>
        <component>
            <DnaComponent ns2:about="http://genocad.org/SBOL/doi:10.6084/m9.figshare.1159038/Part:mTFP1">
                <ns2:type ns2:resource="so:0000316"/>
                <displayId>mTFP1</displayId>
                <name>mTFP1</name>
                <description></description>
                <dnaSequence>
                    <DnaSequence ns2:about="http://genocad.org/SBOL/doi:10.6084/m9.figshare.1159038/Part:mTFP1#seq">
                        <nucleotides>atggtgagcaagggcgaggagaccacaatgggcgtaatcaagcccgacatgaagatcaagctgaagatggagggcaacgtgaatggccacgccttcgtgatcgagggcgagggcgagggcaagccctacgacggcaccaacaccatcaacctggaggtgaaggagggagcccccctgcccttctcctacgacattctgaccaccgcgttcgcctacggcaacagggccttcaccaagtaccccgacgacatccccaactacttcaagcagtccttccccgagggctactcttgggagcgcaccatgaccttcgaggacaagggcatcgtgaaggtgaagtccgacatctccatggaggaggactccttcatctacgagatacacctcaagggcgagaacttcccccccaacggccccgtgatgcagaagaagaccaccggctgggacgcctccaccgagaggatgtacgtgcgcgacggcgtgctgaagggcgacgtcaagcacaagctgctgctggagggcggcggccaccaccgcgttgacttcaagaccatctacagggccaagaaggcggtgaagctgcccgactatcactttgtggaccaccgcatcgagatcctgaaccacgacaaggactacaacaaggtgaccgtttacgagagcgccgtggcccgcaactccaccgacggcatggacgagctgtacaagtaa</nucleotides>
                    </DnaSequence>
                </dnaSequence>
            </DnaComponent>
        </component>
        <component>
            <DnaComponent ns2:about="http://genocad.org/SBOL/doi:10.6084/m9.figshare.1159038/Part:mTurquoise">
                <ns2:type ns2:resource="so:0000316"/>
                <displayId>mTurquoise</displayId>
                <name>mTurquoise</name>
                <description>mammalian codon-optimized</description>
                <dnaSequence>
                    <DnaSequence ns2:about="http://genocad.org/SBOL/doi:10.6084/m9.figshare.1159038/Part:mTurquoise#seq">
                        <nucleotides>atggtgagcaagggcgaggagctgttcaccggggtggtgcccatcctggtcgagctggacggcgacgtaaacggccacaagttcagcgtgtccggcgagggcgagggcgatgccacctacggcaagctgaccctgaagttcatctgcaccaccggcaagctgcccgtgccctggcccaccctcgtgaccaccctgtcctggggcgtgcagtgcttcgcccgctaccccgaccacatgaagcagcacgacttcttcaagtccgccatgcccgaaggctacgtccaggagcgcaccatcttcttcaaggacgacggcaactacaagacccgcgccgaggtgaagttcgagggcgacaccctggtgaaccgcatcgagctgaagggcatcgacttcaaggaggacggcaacatcctggggcacaagctggagtacaactacatcagcgacaacgtctatatcaccgccgacaagcagaagaacggcatcaaggccaacttcaagatccgccacaacatcgaggacggcggcgtgcagctcgccgaccactaccagcagaacacccccatcggcgacggccccgtgctgctgcccgacaaccactacctgagcacccagtccaagctgagcaaagaccccaacgagaagcgcgatcacatggtcctgctggagttcgtgaccgccgccgggatcactctcggcatggacgagctgtacaagtaa</nucleotides>
                    </DnaSequence>
                </dnaSequence>
            </DnaComponent>
        </component>
        <component>
            <DnaComponent ns2:about="http://genocad.org/SBOL/doi:10.6084/m9.figshare.1159038/Part:mTurquoise2">
                <ns2:type ns2:resource="so:0000316"/>
                <displayId>mTurquoise2</displayId>
                <name>mTurquoise2</name>
                <description>mammalian codon-optimized</description>
                <dnaSequence>
                    <DnaSequence ns2:about="http://genocad.org/SBOL/doi:10.6084/m9.figshare.1159038/Part:mTurquoise2#seq">
                        <nucleotides>atggtgagcaagggcgaggagctgttcaccggggtggtgcccatcctggtcgagctggacggcgacgtaaacggccacaagttcagcgtgtccggcgagggcgagggcgatgccacctacggcaagctgaccctgaagttcatctgcaccaccggcaagctgcccgtgccctggcccaccctcgtgaccaccctgtcctggggcgtgcagtgcttcgcccgctaccccgaccacatgaagcagcacgacttcttcaagtccgccatgcccgaaggctacgtccaggagcgcaccatcttcttcaaggacgacggcaactacaagacccgcgccgaggtgaagttcgagggcgacaccctggtgaaccgcatcgagctgaagggcatcgacttcaaggaggacggcaacatcctggggcacaagctggagtacaactactttagcgacaacgtctatatcaccgccgacaagcagaagaacggcatcaaggccaacttcaagatccgccacaacatcgaggacggcggcgtgcagctcgccgaccactaccagcagaacacccccatcggcgacggccccgtgctgctgcccgacaaccactacctgagcacccagtccaagctgagcaaagaccccaacgagaagcgcgatcacatggtcctgctggagttcgtgaccgccgccgggatcactctcggcatggacgagctgtacaagtaa</nucleotides>
                    </DnaSequence>
                </dnaSequence>
            </DnaComponent>
        </component>
        <component>
            <DnaComponent ns2:about="http://genocad.org/SBOL/doi:10.6084/m9.figshare.1159038/Part:mUkG1">
                <ns2:type ns2:resource="so:0000316"/>
                <displayId>mUkG1</displayId>
                <name>mUkG1</name>
                <description></description>
                <dnaSequence>
                    <DnaSequence ns2:about="http://genocad.org/SBOL/doi:10.6084/m9.figshare.1159038/Part:mUkG1#seq">
                        <nucleotides>atggtgagtgtgattaaagaggaaatgaagatcaagctgcatatggaaggaaatgtaaacggtcatgcatttgtgattgaaggagatggaaaaggaaagccttacgatgggacacagactttaaacctgacagtgaaagaaggcgcacctctccctttttcttacgacatcttgacaaatgcgttccagtacggaaatagagcattcactaaatatccagccgatataccagactatttcaagcagacgtttcccgaggggtattcatgggaaagaaccatgagttatgaagacaacgccatttgcaacgtgagaagcgagatcagcatggaaggcgactgctttatctataaaattcggtttgatggcaagaactttccccccaatggtccagttatgcagaagaaaactttgaagtgggaaccatccactgagatgatgtacgtgcgtgatgggtttctgatgggtgatgttaacatggctctgttgcttgaaggaggtggccatcaccgatgtgacttcaaaacttcctacaaagcgaaaaaggttgtgcagttgccagatgcccacaagatcgaccatcgtatcgagatcttgagccatgacagggattacagcaaagtcaagctgtatgagaatgcggttgctcgcaattctttgctgccaagtcaggcttcgaagtaa</nucleotides>
                    </DnaSequence>
                </dnaSequence>
            </DnaComponent>
        </component>
        <component>
            <DnaComponent ns2:about="http://genocad.org/SBOL/doi:10.6084/m9.figshare.1159038/Part:mVenus">
                <ns2:type ns2:resource="so:0000316"/>
                <displayId>mVenus</displayId>
                <name>mVenus</name>
                <description>mammalian codon-optimized</description>
                <dnaSequence>
                    <DnaSequence ns2:about="http://genocad.org/SBOL/doi:10.6084/m9.figshare.1159038/Part:mVenus#seq">
                        <nucleotides>atggtgagcaagggcgaggagctgttcaccggggtggtgcccatcctggtcgagctggacggcgacgtaaacggccacaagttcagcgtgtccggcgagggcgagggcgatgccacctacggcaagctgaccctgaagctgatctgcaccaccggcaagctgcccgtgccctggcccaccctcgtgaccaccctgggctacggcctgcagtgcttcgcccgctaccccgaccacatgaagcagcacgacttcttcaagtccgccatgcccgaaggctacgtccaggagcgcaccatcttcttcaaggacgacggcaactacaagacccgcgccgaggtgaagttcgagggcgacaccctggtgaaccgcatcgagctgaagggcatcgacttcaaggaggacggcaacatcctggggcacaagctggagtacaactacaacagccacaacgtctatatcaccgccgacaagcagaagaacggcatcaaggccaacttcaagatccgccacaacatcgaggacggcggcgtgcagctcgccgaccactaccagcagaacacccccatcggcgacggccccgtgctgctgcccgacaaccactacctgagctaccagtccaagctgagcaaagaccccaacgagaagcgcgatcacatggtcctgctggagttcgtgaccgccgccgggatcactctcggcatggacgagctgtacaagtaa</nucleotides>
                    </DnaSequence>
                </dnaSequence>
            </DnaComponent>
        </component>
        <component>
            <DnaComponent ns2:about="http://genocad.org/SBOL/doi:10.6084/m9.figshare.1159038/Part:mWasabi">
                <ns2:type ns2:resource="so:0000316"/>
                <displayId>mWasabi</displayId>
                <name>mWasabi</name>
                <description></description>
                <dnaSequence>
                    <DnaSequence ns2:about="http://genocad.org/SBOL/doi:10.6084/m9.figshare.1159038/Part:mWasabi#seq">
                        <nucleotides>atggtgagcaagggcgaggagaccacaatgggcgtaatcaagcccgacatgaagatcaagctgaagatggagggcaacgtgaatggccacgccttcgtgatcgagggcgagggcgagggcaagccctacgacggcaccaacaccatcaacctggaggtgaaggagggagcccccctgcccttctcctacgacattctgaccaccgcgttcagttacggcaacagggccttcaccaagtaccccgacgacatccccaactacttcaagcagtccttccccgagggctactcttgggagcgcaccatgaccttcgaggacaagggcatcgtgaaggtgaagtccgacatctccatggaggaggactccttcatctacgagatacacctcaagggcgagaacttcccccccaacggccccgtgatgcagaaggagaccaccggctgggacgcctccaccgagaggatgtacgtgcgcgacggcgtgctgaagggcgacgtcaagatgaagctgctgctggagggcggcggccaccaccgcgttgacttcaagaccatctacagggccaagaaggcggtgaagctgcccgactatcactttgtggaccaccgcatcgagatcctgaaccacgacaaggactacaacaaggtgaccgtttacgagatcgccgtggcccgcaactccaccgacggcatggacgagctgtacaagtaa</nucleotides>
                    </DnaSequence>
                </dnaSequence>
            </DnaComponent>
        </component>
        <component>
            <DnaComponent ns2:about="http://genocad.org/SBOL/doi:10.6084/m9.figshare.1159038/Part:NeoR/KanR-001">
                <ns2:type ns2:resource="so:0000316"/>
                <displayId>NeoR/KanR-001</displayId>
                <name>NeoR/KanR-001</name>
                <description>confers resistance to neomycin, kanamycin, and G418 (Geneticin(R))</description>
                <dnaSequence>
                    <DnaSequence ns2:about="http://genocad.org/SBOL/doi:10.6084/m9.figshare.1159038/Part:NeoR/KanR-001#seq">
                        <nucleotides>atgggatcggccattgaacaagatggattgcacgcaggttctccggccgcttgggtggagaggctattcggctatgactgggcacaacagacaatcggctgctctgatgccgccgtgttccggctgtcagcgcaggggcgcccggttctttttgtcaagaccgacctgtccggtgccctgaatgaactgcaggacgaggcagcgcggctatcgtggctggccacgacgggcgttccttgcgcagcagtgctcgacgttgtcactgaagcgggaagggactggctgctattgggcgaagtgccggggcaggatctcctgtcatctcaccttgctcctgccgagaaagtatccatcatggctgatgcaatgcggcggctgcatacgcttgatccggctacctgcccattcgaccaccaagcgaaacatcgcatcgagcgagcacgtactcggatggaagccggtcttgtcgatcaggatgatctggacgaagagcatcaggggctcgcgccagccgaactgttcgccaggctcaaggcgcgtatgcccgacggcgatgatctcgtcgtgactcatggcgatgcctgcttgccgaatatcatggtggaaaatggccgcttttctggattcatcgactgtggccggctgggtgtggcggaccgctatcaggacatagcgttggctacccgtgatattgctgaagagcttggcggcgaatgggctgaccgcttcctcgtgctttacggtatcgccgctcccgattcgcagcgcatcgccttctatcgccttcttgacgagttcttctga</nucleotides>
                    </DnaSequence>
                </dnaSequence>
            </DnaComponent>
        </component>
        <component>
            <DnaComponent ns2:about="http://genocad.org/SBOL/doi:10.6084/m9.figshare.1159038/Part:NeoR/KanR-002">
                <ns2:type ns2:resource="so:0000316"/>
                <displayId>NeoR/KanR-002</displayId>
                <name>NeoR/KanR-002</name>
                <description>confers resistance to neomycin, kanamycin, and G418 (Geneticin)</description>
                <dnaSequence>
                    <DnaSequence ns2:about="http://genocad.org/SBOL/doi:10.6084/m9.figshare.1159038/Part:NeoR/KanR-002#seq">
                        <nucleotides>atgattgaacaagatggattgcacgcaggttctccggccgcttgggtggagaggctattcggctatgactgggcacaacagacaatcggctgctctgatgccgccgtgttccggctgtcagcgcaggggcgcccggttctttttgtcaagaccgacctgtccggtgccctgaatgaactgcaggacgaggcagcgcggctatcgtggctggccacgacgggcgttccttgcgcagctgtgctcgacgttgtcactgaagcgggaagggactggctgctattgggcgaagtgccggggcaggatctcctgtcatctcaccttgctcctgccgagaaagtatccatcatggctgatgcaatgcggcggctgcatacgcttgatccggctacctgcccattcgaccaccaagcgaaacatcgcatcgagcgagcacgtactcggatggaagccggtcttgtcgatcaggatgatctggacgaagagcatcaggggctcgcgccagccgaactgttcgccaggctcaaggcgcgcatgcccgacggcgaggatctcgtcgtgacccatggcgatgcctgcttgccgaatatcatggtggaaaatggccgcttttctggattcatcgactgtggccggctgggtgtggcggaccgctatcaggacatagcgttggctacccgtgatattgctgaagagcttggcggcgaatgggctgaccgcttcctcgtgctttacggtatcgccgctcccgattcgcagcgcatcgccttctatcgccttcttgacgagttcttctga</nucleotides>
                    </DnaSequence>
                </dnaSequence>
            </DnaComponent>
        </component>
        <component>
            <DnaComponent ns2:about="http://genocad.org/SBOL/doi:10.6084/m9.figshare.1159038/Part:NeoR/KanR-013">
                <ns2:type ns2:resource="so:0000316"/>
                <displayId>NeoR/KanR-013</displayId>
                <name>NeoR/KanR-013</name>
                <description>confers resistance to neomycin, kanamycin, and G418 (Geneticin)</description>
                <dnaSequence>
                    <DnaSequence ns2:about="http://genocad.org/SBOL/doi:10.6084/m9.figshare.1159038/Part:NeoR/KanR-013#seq">
                        <nucleotides>atgattgaacaagatggattgcacgcaggttctccggccgcttgggtggagaggctattcggctatgactgggcacaacagacaatcggctgctctgatgccgccgtgttccggctgtcagcgcaggggcgcccggttctttttgtcaagaccgacctgtccggtgccctgaatgaactgcaagacgaggcagcgcggctatcgtggctggccacgacgggcgttccttgcgcagctgtgctcgacgttgtcactgaagcgggaagggactggctgctattgggcgaagtgccggggcaggatctcctgtcatctcaccttgctcctgccgagaaagtatccatcatggctgatgcaatgcggcggctgcatacgcttgatccggctacctgcccattcgaccaccaagcgaaacatcgcatcgagcgagcacgtactcggatggaagccggtcttgtcgatcaggatgatctggacgaagagcatcaggggctcgcgccagccgaactgttcgccaggctcaaggcgagcatgcccgacggcgaggatctcgtcgtgacccatggcgatgcctgcttgccgaatatcatggtggaaaatggccgcttttctggattcatcgactgtggccggctgggtgtggcggaccgctatcaggacatagcgttggctacccgtgatattgctgaagagcttggcggcgaatgggctgaccgcttcctcgtgctttacggtatcgccgctcccgattcgcagcgcatcgccttctatcgccttcttgacgagttcttctga</nucleotides>
                    </DnaSequence>
                </dnaSequence>
            </DnaComponent>
        </component>
        <component>
            <DnaComponent ns2:about="http://genocad.org/SBOL/doi:10.6084/m9.figshare.1159038/Part:Neptune">
                <ns2:type ns2:resource="so:0000316"/>
                <displayId>Neptune</displayId>
                <name>Neptune</name>
                <description></description>
                <dnaSequence>
                    <DnaSequence ns2:about="http://genocad.org/SBOL/doi:10.6084/m9.figshare.1159038/Part:Neptune#seq">
                        <nucleotides>atggtgtctaagggcgaagagctgattaaggagaacatgcacatgaagctgtacatggagggcaccgtgaacaaccaccacttcaagtgcacatccgagggcgaaggcaagccctacgagggcacccagaccggcagaatcaaggtggtcgagggcggccctctccccttcgccttcgacatcctggctacctgcttcatgtacggcagcaagaccttcatcaaccacacccagggcatccccgatttctttaagcagtccttccctgagggcttcacatgggagagagtcaccacatacgaagacgggggcgtgctgaccgctacccaggacaccagcctccaggacggctgcctcatctacaacgtcaagatcagaggggtgaacttcccatccaacggccctgtgatgcagaagaaaacactcggctgggaggccagtaccgagacgctgtaccccgctgacggcggcctggaaggcagatgcgacatggccctgaagctcgtgggcgggggccacctgatctgcaacctgaagaccacatacagatccaagaaacccgctaagaacctcaagatgcccggcgtctactttgtggaccgcagactggaaagaatcaaggaggccgacaatgagacctacgtcgagcagcacgaggtggctgtggccagatactgcgacctccctagcaaactggggcacaaacttaatggcatggacgagctgtacaagtaa</nucleotides>
                    </DnaSequence>
                </dnaSequence>
            </DnaComponent>
        </component>
        <component>
            <DnaComponent ns2:about="http://genocad.org/SBOL/doi:10.6084/m9.figshare.1159038/Part:ORF1629-001">
                <ns2:type ns2:resource="so:0000316"/>
                <displayId>ORF1629-001</displayId>
                <name>ORF1629-001</name>
                <description>required for viral replication</description>
                <dnaSequence>
                    <DnaSequence ns2:about="http://genocad.org/SBOL/doi:10.6084/m9.figshare.1159038/Part:ORF1629-001#seq">
                        <nucleotides>aattccaaaaagctcaactacaaatttgatcgcggacgtgttagccgacacaattaataggcgtcgtgtggctatggcaaaatcgtcttcggaagcaacttctaacgacgagggttgggacgacgacgataatcggcctaataaagctaacacgcccgatgttaaatatgtccaagctctatttaacgtgtttacgtcgagtcaattgtacactaacgacagtgatgaaagaaatacaaaagcgcataatattttgaacgacgtcgaacctttattacaaaacaaaacacaaacgaatatcgacaaagctagattgctgctacaagatttggcaagttttgtggcgttgagcgaaaatccattagatagtccagccatcggttcggaaaaacaacccttgtttgaaactaatcgaaacctattttacaaatctattgaggatttaatatttaaattcagatataaagacgctgaaaatcatttgattttcgctctaacataccaccctaaagattataaatttaatgaattattaaaatacgtacaacaattgtctgtaaatcaacaacgcacagaatctagcgcttaa</nucleotides>
                    </DnaSequence>
                </dnaSequence>
            </DnaComponent>
        </component>
        <component>
            <DnaComponent ns2:about="http://genocad.org/SBOL/doi:10.6084/m9.figshare.1159038/Part:ORF1629-003">
                <ns2:type ns2:resource="so:0000316"/>
                <displayId>ORF1629-003</displayId>
                <name>ORF1629-003</name>
                <description>required for viral replication</description>
                <dnaSequence>
                    <DnaSequence ns2:about="http://genocad.org/SBOL/doi:10.6084/m9.figshare.1159038/Part:ORF1629-003#seq">
                        <nucleotides>tccgagcttgagacaatctctttacaatacaattgcttacattgagcggttgttaaatatcggcacggtaaacgatagcgaaattacaatgcttatagcagatttttacgatttgtattccaattataatattgaattgccaccaccccaagcgctgcctcgaagcagacgaccttccgttgtgcagccagcggcgcctgcgccggtgcccacaatcgtgcgcgaacaaactaaaccagaacaaattataccggcggcaccgccgccaccaccttctcccgtgcctaacattccagcgcctccaccaccaccaccaccatcgatgtctgaattgccgcccgctccaccaatgccgacggaacctcaacccgctgcacctttagacgacagacaacaattgttggaagctattagaaacgaaaaaaatcgcactcgtctcagaccggtcaaaccaaaaacggcgcccgaaaccagtacaatagttgaggtgccgactgtgttgcctaaagagacatttgagcctaaaccgccgtctgcatcaccgccaccacctccgcctccgcctccgccgccagccccgcctgcgcctccaccgatggtagatttatcatcagctccaccaccgccgccattagtagatttgccgtctgaaatgttaccaccgcctgcaccatcgctttctaacgtgttgtctgaattaaaatcgggcacagttagattgaaacccgcccaaaaacgcccgcaatcagaaataattccaaaaagctcaactacaaatttgatcgcggacgtgttagccgacacaattaataggcgtcgtgtggctatggcaaaatcgtcttcggaagcaacttctaacgacgagggttgggacgacgacgataatcggcctaataaagctaacacgcccgatgttaaatatgtccaagctctatttaacgtgtttacgtcgagtcaattgtacactaacgacagtgatgaaagaaatacaaaagcgcataatattttgaacgacgtcgaacctttattacaaaacaaaacacaaacgaatatcgacaaagctagattgctgctacaagatttggcaagttttgtggcgttgagcgaaaatccattagatagtccagccatcggttcggaaaaacaacccttgtttgaaactaatcgaaacctattttacaaatctattgaggatttaatatttaaattcagatataaagacgctgaaaatcatttgattttcgctctaacataccaccctaaagattataaatttaatgaattattaaaatacgtacaacaattgtctgtaaatcaacaacgcacagaatctagcgcttaa</nucleotides>
                    </DnaSequence>
                </dnaSequence>
            </DnaComponent>
        </component>
        <component>
            <DnaComponent ns2:about="http://genocad.org/SBOL/doi:10.6084/m9.figshare.1159038/Part:ORF603-001">
                <ns2:type ns2:resource="so:0000316"/>
                <displayId>ORF603-001</displayId>
                <name>ORF603-001</name>
                <description></description>
                <dnaSequence>
                    <DnaSequence ns2:about="http://genocad.org/SBOL/doi:10.6084/m9.figshare.1159038/Part:ORF603-001#seq">
                        <nucleotides>atggctgttatttttaacaacaaacaactgctcgcagacaatagtatagaaaagggaggtgaactgtttttgtttaacggttcgtacaacattttggaaagttatgttaatccggtgctgctaaaaaatggtgtaattgaactagaagaagctgcgtactatgccggcaacatattgtacaaaaccgacgatcccaaattcattgattatataaatttaataattaaagcaacacactccgaagaactaccagaaaatagcactgttgtaaattacagaaaaactatgcgcagcggtactatacaccccattaaaaaagacatatatatttatgacaacaaaaaatttactctatacgatagatacatatatggatacgataataactatgttaatttttatgaagagaaaaatgaaaaagagaaggaatacgaagaagaagacgacaaggcgtctagtttatgtgaaaataaaattatattgtcgcaaattaactgtgaatcatttgaaaatgattttaaatattacctcagcgattataactacgcgttttcaattatagataatactacaaatgttcttgttgcgtttggtttgtatcgttaa</nucleotides>
                    </DnaSequence>
                </dnaSequence>
            </DnaComponent>
        </component>
        <component>
            <DnaComponent ns2:about="http://genocad.org/SBOL/doi:10.6084/m9.figshare.1159038/Part:ori-008">
                <ns2:type ns2:resource="SO:0000296"/>
                <displayId>ori-008</displayId>
                <name>ori-008</name>
                <description>high-copy-number ColE1/pMB1/pBR322/pUC origin of replication</description>
                <dnaSequence>
                    <DnaSequence ns2:about="http://genocad.org/SBOL/doi:10.6084/m9.figshare.1159038/Part:ori-008#seq">
                        <nucleotides>ttgagatcctttttttctgcgcgtaatctgctgcttgcaaacaaaaaaaccaccgctaccagcggtggtttgtttgccggatcaagagctaccaactctttttccgaaggtaactggcttcagcagagcgcagataccaaatactgttcttctagtgtagccgtagttaggccaccacttcaagaactctgtagcaccgcctacatacctcgctctgctaatcctgttaccagtggctgctgccagtggcgataagtcgtgtcttaccgggttggactcaagacgatagttaccggataaggcgcagcggtcgggctgaacggggggttcgtgcacacagcccagcttggagcgaacgacctacaccgaactgagatacctacagcgtgagcattgagaaagcgccacgcttcccgaagggagaaaggcggacaggtatccggtaagcggcagggtcggaacaggagagcgcacgagggagcttccagggggaaacgcctggtatctttatagtcctgtcgggtttcgccacctctgacttgagcgtcgatttttgtgatgctcgtcagggggcggagcctatggaaa</nucleotides>
                    </DnaSequence>
                </dnaSequence>
            </DnaComponent>
        </component>
        <component>
            <DnaComponent ns2:about="http://genocad.org/SBOL/doi:10.6084/m9.figshare.1159038/Part:ori-009">
                <ns2:type ns2:resource="SO:0000296"/>
                <displayId>ori-009</displayId>
                <name>ori-009</name>
                <description>high-copy-number ColE1/pMB1/pBR322/pUC origin of replication</description>
                <dnaSequence>
                    <DnaSequence ns2:about="http://genocad.org/SBOL/doi:10.6084/m9.figshare.1159038/Part:ori-009#seq">
                        <nucleotides>ttgagatcctttttttctgcgcgtaatctgctgcttgcaaacaaaaaaaccaccgctaccagcggtggtttgtttgccggatcaagagctaccaactctttttccgaaggtaactggcttcagcagagcgcagataccaaatactgtccttctagtgtagccgtagttaggccaccacttcaagaactctgtagcaccgcctacatacctcgctctgctaatcctgttaccagtggctgctgccagtggcgataagtcgtgtcttaccgggttggactcaagacgatagttaccggataaggcgcagcggtcgggctgaacggggggttcgtgcacacagcccagcttggagcgaacgacctacaccgaactgagatacctacagcgtgagcattgagaaagcgccacgcttcccgaagggagaaaggcggacaggtatccggtaagcggcagggtcggaacaggagagcgcacgagggagcttccagggggaaacgcctggtatctttatagtcctgtcgggtttcgccacctctgacttgagcgtcgatttttgtgatgctcgtcaggggggcggagcctatggaaa</nucleotides>
                    </DnaSequence>
                </dnaSequence>
            </DnaComponent>
        </component>
        <component>
            <DnaComponent ns2:about="http://genocad.org/SBOL/doi:10.6084/m9.figshare.1159038/Part:ori-011">
                <ns2:type ns2:resource="SO:0000296"/>
                <displayId>ori-011</displayId>
                <name>ori-011</name>
                <description>high-copy-number ColE1/pMB1/pBR322/pUC origin of replication</description>
                <dnaSequence>
                    <DnaSequence ns2:about="http://genocad.org/SBOL/doi:10.6084/m9.figshare.1159038/Part:ori-011#seq">
                        <nucleotides>ttgagatcctttttttctgcgcgtaatctgctgcttgcaaacaaaaaaaccaccgctaccagcggtggtttgtttgccggatcaagagctaccaactctttttccgaaggtaactggcttcagcagagcgcagataccaaatactgttcttctagtgtagccgtagttaggccaccacttcaagaactctgtagcaccgcctacatacctcgctctgctaatcctgttaccagtggctgctgccagtggcgataagtcgtgtcttaccgggttggactcaagacgatagttaccggataaggcgcagcggtcgggctgaacggggggttcgtgcacacagcccagcttggagcgaacgacctacaccgaactgagatacctacagcgtgagctatgagaaagcgccacgcttcccgaagggagaaaggcggacaggtatccggtaagcggcagggtcggaacaggagagcgcacgagggagcttccagggggaaacgcctggtatctttatagtcctgtcgggtttcgccacctctgacttgagcgtcgatttttgtgatgctcgtcagggggcggagcctatggaaa</nucleotides>
                    </DnaSequence>
                </dnaSequence>
            </DnaComponent>
        </component>
        <component>
            <DnaComponent ns2:about="http://genocad.org/SBOL/doi:10.6084/m9.figshare.1159038/Part:ori-014">
                <ns2:type ns2:resource="SO:0000296"/>
                <displayId>ori-014</displayId>
                <name>ori-014</name>
                <description>high-copy-number ColE1/pMB1/pBR322/pUC origin of replication</description>
                <dnaSequence>
                    <DnaSequence ns2:about="http://genocad.org/SBOL/doi:10.6084/m9.figshare.1159038/Part:ori-014#seq">
                        <nucleotides>ttgagatcctttttttctgcgcgtaatctgctgcttgcaaacaaaaaaaccaccgctaccagcggtggtttgtttgccggatcaagagctaccaactctttttccgaaggtaactggcttcagcagagcgcagataccaaatactgtccttctagtgtagccgtagttaggccaccacttcaagaactctgtagcaccgcctacatacctcgctctgctaatcctgttaccagtggctgctgccagtggcgataagtcgtgtcttaccgggttggactcaagacgatagttaccggataaggcgcagcggtcgggctgaacggggggttcgtgcacacagcccagcttggagcgaacgacctacaccgaactgagatacctacagcgtgagctatgagaaagcgccacgcttcccgaagggagaaaggcggacaggtatccggtaagcggcagggtcggaacaggagagcgcacgagggagcttccagggggaaacgcctggtatctttatagtcctgtcgggtttcgccacctctgacttgagcgtcgatttttgtgatgctcgtcaggggggcggagcctatggaaa</nucleotides>
                    </DnaSequence>
                </dnaSequence>
            </DnaComponent>
        </component>
        <component>
            <DnaComponent ns2:about="http://genocad.org/SBOL/doi:10.6084/m9.figshare.1159038/Part:p10_promoter-001">
                <ns2:type ns2:resource="so:0000167"/>
                <displayId>p10_promoter-001</displayId>
                <name>p10 promoter-001</name>
                <description>baculovirus promoter for expression in insect cells</description>
                <dnaSequence>
                    <DnaSequence ns2:about="http://genocad.org/SBOL/doi:10.6084/m9.figshare.1159038/Part:p10_promoter-001#seq">
                        <nucleotides>gacctttaattcaacccaacacaatatattatagttaaataagaattattatcaaatcatttgtatattaattaaaatactatactgtaaattacattttatttacaatc</nucleotides>
                    </DnaSequence>
                </dnaSequence>
            </DnaComponent>
        </component>
        <component>
            <DnaComponent ns2:about="http://genocad.org/SBOL/doi:10.6084/m9.figshare.1159038/Part:PA-GFP">
                <ns2:type ns2:resource="so:0000316"/>
                <displayId>PA-GFP</displayId>
                <name>PA-GFP</name>
                <description>mammalian codon-optimized</description>
                <dnaSequence>
                    <DnaSequence ns2:about="http://genocad.org/SBOL/doi:10.6084/m9.figshare.1159038/Part:PA-GFP#seq">
                        <nucleotides>atggtgagcaagggcgaggagctgttcaccggggtggtgcccatcctggtcgagctggacggcgacgtaaacggccacaagttcagcgtgtccggcgagggcgagggcgatgccacctacggcaagctgaccctgaagttcatctgcaccaccggcaagctgcccgtgccctggcccaccctcgtgaccaccttcagctacggcgtgcagtgcttcagccgctaccccgaccacatgaagcagcacgacttcttcaagtccgccatgcccgaaggctacgtccaggagcgcaccatcttcttcaaggacgacggcaactacaagacccgcgccgaggtgaagttcgagggcgacaccctggtgaaccgcatcgagctgaagggcatcgacttcaaggaggacggcaacatcctggggcacaagctggagtacaactacaacagccacaacgtctatatcatggccgacaagcagaagaacggcatcaaggccaacttcaagatccgccacaacatcgaggacggcagcgtgcagctcgccgaccactaccagcagaacacccccatcggcgacggccccgtgctgctgcccgacaaccactacctgagccaccagtccgccctgagcaaagaccccaacgagaagcgcgatcacatggtcctgctggagttcgtgaccgccgccgggatcactctcggcatggacgagctgtacaag</nucleotides>
                    </DnaSequence>
                </dnaSequence>
            </DnaComponent>
        </component>
        <component>
            <DnaComponent ns2:about="http://genocad.org/SBOL/doi:10.6084/m9.figshare.1159038/Part:PA-TagRFP-002">
                <ns2:type ns2:resource="so:0000316"/>
                <displayId>PA-TagRFP-002</displayId>
                <name>PA-TagRFP-002</name>
                <description>mammalian codon-optimized</description>
                <dnaSequence>
                    <DnaSequence ns2:about="http://genocad.org/SBOL/doi:10.6084/m9.figshare.1159038/Part:PA-TagRFP-002#seq">
                        <nucleotides>atgagcgagctgattaaggagaacatgcacatgaagctgtacatggagggcaccgtgaacaaccaccacttcaagtgcacatccgagggcgaaggcaagccctacgagggcacccagaccatgagaatcaaggtggtcgagggcggccctctccccttcgccttcgacatcctggctaccagcttcatgtacggcagcagcaccttcatcaaccacacccagggcatccccgacttctggaagcagtccttccctgagggcttcacatgggagagagtcaccacatacgaagacgggggcgtgctgaccgctacccaggacaccagcctccaggacggctgcctcatctacaacgtcaagatcagaggggtgaacttcccatccaacggccctgtgatgaagaagaaaacactcggctgggaaccgagcaccgagaaactgaaacccgctgacggcggcctggaaggcagggtcgacatggccctgaagctcgtgggcgggggccacctgatctgcaacttcaagaccacatacagatccaagaaacccgctaagaacctcaagatgcccggcgtctactatgtggaccgcagactggaaatcatcaaggaggccgacaaagagacctactgggagcagcacgaggtggctgtggccagatactccgacctccctagcaaactggggcacaagcttaattaa</nucleotides>
                    </DnaSequence>
                </dnaSequence>
            </DnaComponent>
        </component>
        <component>
            <DnaComponent ns2:about="http://genocad.org/SBOL/doi:10.6084/m9.figshare.1159038/Part:PAmCherry-002">
                <ns2:type ns2:resource="so:0000316"/>
                <displayId>PAmCherry-002</displayId>
                <name>PAmCherry-002</name>
                <description>mammalian codon-optimized</description>
                <dnaSequence>
                    <DnaSequence ns2:about="http://genocad.org/SBOL/doi:10.6084/m9.figshare.1159038/Part:PAmCherry-002#seq">
                        <nucleotides>atggtgagcaagggcgaggaggataacatggccatcattaaggagttcatgcgcttcaaggtgcacatggaggggtccgtgaacggccacgtgttcgagatcgagggcgagggcgagggccgcccctacgagggcacccagaccgccaagctgaaggtgaccaagggtggccccctgcccttcacctgggacatcctgtcccctcaattcatgtacggctccaatgcctacgtgaagcaccccgccgacatccccgactactttaagctgtccttccccgagggcttcaagtgggagcgcgtgatgaaattcgaggacggcggcgtggtgaccgtgacccaggactcctccctgcaggacggtgagttcatctacaaggtgaagctgcgcggcaccaacttcccctccgacggccccgtaatgcagaagaagaccatgggctgggaggccctctccgagcggatgtaccccgaggacggcgccctgaagggcgaggtcaagccgagagtgaagctgaaggacggcggccactacgacgctgaggtcaagaccacctacaaggccaagaagcccgtgcagctgcccggcgcctacaacgtcaaccgcaagttggacatcacctcacacaacgaggactacaccatcgtggaacagtacgaacgtgccgagggccgccactccaccggcggcatggacgagctgtacaagtaa</nucleotides>
                    </DnaSequence>
                </dnaSequence>
            </DnaComponent>
        </component>
        <component>
            <DnaComponent ns2:about="http://genocad.org/SBOL/doi:10.6084/m9.figshare.1159038/Part:PAmKate">
                <ns2:type ns2:resource="so:0000316"/>
                <displayId>PAmKate</displayId>
                <name>PAmKate</name>
                <description>mammalian codon-optimized</description>
                <dnaSequence>
                    <DnaSequence ns2:about="http://genocad.org/SBOL/doi:10.6084/m9.figshare.1159038/Part:PAmKate#seq">
                        <nucleotides>atggtgtctaagggcgaagagctgattaaggagaacatgcacatgaagctgtacatggagggcaccgtgaacaaccaccacttcaagtgcacatccgagggcgaaggcaagccctacgagggcacccagaccatgagaatcaaggtggtcgagggcggccctctccccttcgccttcgacatcctggctaccagcttcatgtacggcagcaagaccttcatcaaccacacccagggcatccccgacttctggaagcagtccttccctgagggcttcacatgggagagagtcaccacatacgaagacgggggcgtgctgaccgctacccaggacaccagcctccaggacggctgcctcatctacaacgtcaagatcagaggggtgaacttcccatccaacggccctgtgatgcagaagaaaacactcggctgggaggccaacaccgagatgctgtaccccgctgacggcggcctggaaggcagaggggacatggccctgaagctcgtgggcgggggccacctgatctgcaacttgaagaccacatacagatccaagaaacccgctaagaacctcaagatgcccggcgtctactatgtggaccgcagactggaaagaatcaaggaggccgacaaagagacctacgtcgagcagcacgaggtggctgtggccagatactgcgacctccctagcaaactggggcacaagcttaattaa</nucleotides>
                    </DnaSequence>
                </dnaSequence>
            </DnaComponent>
        </component>
        <component>
            <DnaComponent ns2:about="http://genocad.org/SBOL/doi:10.6084/m9.figshare.1159038/Part:PGK_promoter-002">
                <ns2:type ns2:resource="so:0000167"/>
                <displayId>PGK_promoter-002</displayId>
                <name>PGK promoter-002</name>
                <description>mouse phosphoglycerate kinase 1 promoter</description>
                <dnaSequence>
                    <DnaSequence ns2:about="http://genocad.org/SBOL/doi:10.6084/m9.figshare.1159038/Part:PGK_promoter-002#seq">
                        <nucleotides>gggtaggggaggcgcttttcccaaggcagtctggagcatgcgctttagcagccccgctgggcacttggcgctacacaagtggcctctggcctcgcacacattccacatccaccggtaggcgccaaccggctccgttctttggtggccccttcgcgccaccttctactcctcccctagtcaggaagttcccccccgccccgcagctcgcgtcgtgcaggacgtgacaaatggaagtagcacgtctcactagtctcgtgcagatggacagcaccgctgagcaatggaagcgggtaggcctttggggcagcggccaatagcagctttgctccttcgctttctgggctcagaggctgggaaggggtgggtccgggggcgggctcaggggcgggctcaggggcggggcgggcgcccgaaggtcctccggaggcccggcattctgcacgcttcaaaagcgcacgtctgccgcgctgttctcctcttcctcatctccgggcctttcg</nucleotides>
                    </DnaSequence>
                </dnaSequence>
            </DnaComponent>
        </component>
        <component>
            <DnaComponent ns2:about="http://genocad.org/SBOL/doi:10.6084/m9.figshare.1159038/Part:pHTomato">
                <ns2:type ns2:resource="so:0000316"/>
                <displayId>pHTomato</displayId>
                <name>pHTomato</name>
                <description></description>
                <dnaSequence>
                    <DnaSequence ns2:about="http://genocad.org/SBOL/doi:10.6084/m9.figshare.1159038/Part:pHTomato#seq">
                        <nucleotides>atggtgagcaagggcgaggagaataacatggccatcatcaaggagttcatgcgcttcaaggtgcgcatggagggctccgtgaacggccacgagttcgagatcgagggcgagggcgagggccgcccctacgagggcacccagaccgccaagctgaaggtgaccaagggcggccccctgcccttcgcctgggacatcctgtcccctcagttcacgtacggctccaaggcctacgtgaagcaccccgccgacatccccgactacttgaagctgtccttccccgagggcttcaagtgggagcgcgtgatgaacttcgaggacggcggcgtggtgaccgtgacccaggactcctccctgcaggacggcgagttcatctacaaggtgaagctgcgcggcaccaacttcccctccgacggccccgtaatgcagaagaagaccatgggctgggaggcctccaccgagcggatgtaccccgaggacggcgccctgaagggcgagatcaagatgaggctgaagctgaaggacggcggccactacgacgccgaggtcaagaccacctacatggccaagaagcccgtgcagctgcccggcgcctacaagaccgacatcaagctggacatcacctcccacaacgaggactacaccatcgtggaacagtacgagcgcgccgagggccgccactccaccggcggcatggacgagctgtacaagtga</nucleotides>
                    </DnaSequence>
                </dnaSequence>
            </DnaComponent>
        </component>
        <component>
            <DnaComponent ns2:about="http://genocad.org/SBOL/doi:10.6084/m9.figshare.1159038/Part:polyA_signal">
                <ns2:type ns2:resource="so:0000551"/>
                <displayId>polyA_signal</displayId>
                <name>polyA_signal</name>
                <description></description>
                <dnaSequence>
                    <DnaSequence ns2:about="http://genocad.org/SBOL/doi:10.6084/m9.figshare.1159038/Part:polyA_signal#seq">
                        <nucleotides>aataaa</nucleotides>
                    </DnaSequence>
                </dnaSequence>
            </DnaComponent>
        </component>
        <component>
            <DnaComponent ns2:about="http://genocad.org/SBOL/doi:10.6084/m9.figshare.1159038/Part:PS-CFP2-001">
                <ns2:type ns2:resource="so:0000316"/>
                <displayId>PS-CFP2-001</displayId>
                <name>PS-CFP2-001</name>
                <description>mammalian codon-optimized</description>
                <dnaSequence>
                    <DnaSequence ns2:about="http://genocad.org/SBOL/doi:10.6084/m9.figshare.1159038/Part:PS-CFP2-001#seq">
                        <nucleotides>atgagcaagggcgccgagctgttcaccggcatcgtgcccatcctgatcgagctgaatggcgatgtgaatggccacaagttcagcgtgagcggcgagggcgagggcgatgccacctacggcaagctgaccctgaagttcatctgcaccaccggcaagctgcctgtgccctggcccaccctggtggccaccctgagctacggcgtgcagtgcttctcacgctaccccgatcacatgaagcagcacgacttcttcaagagcgccatgcctgagggctacatccaggagcgcaccatcttcttcgaggatgacggcaactacaagacgcgcgccgaggtgaagttcgagggcgataccctggtgagtcgcatcgagctgaccggcactgatttcaaggaggatggcaacatcctgggcaataagatggagtacaactacaacgccaccaatgtgtacatcgtggccgacaaggccaggaatggcatcaaggtgaacttcaaggtccgccacaacatcaaggatggcagcgtgcagctggccgaccactaccagcagaatacccccatcggcgatggccctgtgctgctgcccgataaccactacctgtccacccagagcgccctgtccaaggaccccaacgagaagcgcgatcacatgatctacctcgagttcgtgaccgccgccgccatcacccacggcatggatgagctgtacaagtaa</nucleotides>
                    </DnaSequence>
                </dnaSequence>
            </DnaComponent>
        </component>
        <component>
            <DnaComponent ns2:about="http://genocad.org/SBOL/doi:10.6084/m9.figshare.1159038/Part:pSC101_ori-001">
                <ns2:type ns2:resource="SO:0000296"/>
                <displayId>pSC101_ori-001</displayId>
                <name>pSC101 ori-001</name>
                <description>low-copy replication origin that requires the Rep101 protein</description>
                <dnaSequence>
                    <DnaSequence ns2:about="http://genocad.org/SBOL/doi:10.6084/m9.figshare.1159038/Part:pSC101_ori-001#seq">
                        <nucleotides>gagttatacacagggctgggatctattctttttatctttttttattctttctttattctataaattataaccacttgaatataaacaaaaaaaacacacaaaggtctagcggaatttacagagggtctagcagaatttacaagttttccagcaaaggtctagcagaatttacagatacccacaactcaaaggaaaaggactagtaattatcattgactagccc</nucleotides>
                    </DnaSequence>
                </dnaSequence>
            </DnaComponent>
        </component>
        <component>
            <DnaComponent ns2:about="http://genocad.org/SBOL/doi:10.6084/m9.figshare.1159038/Part:PSmOrange2">
                <ns2:type ns2:resource="so:0000316"/>
                <displayId>PSmOrange2</displayId>
                <name>PSmOrange2</name>
                <description>mammalian codon-optimized</description>
                <dnaSequence>
                    <DnaSequence ns2:about="http://genocad.org/SBOL/doi:10.6084/m9.figshare.1159038/Part:PSmOrange2#seq">
                        <nucleotides>atggtgagcaagggcgaggagaataatatggccatcattaaggagttcatgcgcttcaaggtgcacatggagggcactgtgaacggccacgagttcgagatcgagggcgagggcgagggccacccctacgagggctttcagaccgctaagctgaaggtgaccaagggcggccccctgcccttcgcctgggacatcctgtcccctctcatcacctacggctccaaggcctacgtgaagcaccccgccgacatccccgactacttcaagctgtccttccccgagggcttcaagtgggagcgcgtgatgaactacgaggacggcggcgtggtgaccgtgacccaggactcctctctgcaggacggcgagttcatctacaaggtgaagatgcgcggcaccaacttcccctccgacggccccgtgatgcagaagaagaccatgggctgggaggcctcctccgagcggatgtaccccgaggacggcgccctgaagggcgagatcaggatgaggctgaagctgaaggatggcggccactacacctccgaggtcaagactacctacaaggccaagaagtccgtgctgctgcccggcgcctacatcgtcggcatcaagctggacatcacctcccacaacgaggactacaccatcgtggaacagtacgaacgctccgaggcccgccactccaccggcggcatggacgagctgtacaag</nucleotides>
                    </DnaSequence>
                </dnaSequence>
            </DnaComponent>
        </component>
        <component>
            <DnaComponent ns2:about="http://genocad.org/SBOL/doi:10.6084/m9.figshare.1159038/Part:rabbit_globin_terminator-001">
                <ns2:type ns2:resource="so:0000141"/>
                <displayId>rabbit_globin_terminator-001</displayId>
                <name>rabbit globin terminator-001</name>
                <description></description>
                <dnaSequence>
                    <DnaSequence ns2:about="http://genocad.org/SBOL/doi:10.6084/m9.figshare.1159038/Part:rabbit_globin_terminator-001#seq">
                        <nucleotides>tgcaatagtgtgttggaattttttgtgtctctcactcggaaggacatatgggagggcaaatcatttaaaacatcagaatgagtatttggtttagagtttggcaacatatgcc</nucleotides>
                    </DnaSequence>
                </dnaSequence>
            </DnaComponent>
        </component>
        <component>
            <DnaComponent ns2:about="http://genocad.org/SBOL/doi:10.6084/m9.figshare.1159038/Part:rabbit_globin_terminator-002">
                <ns2:type ns2:resource="so:0000141"/>
                <displayId>rabbit_globin_terminator-002</displayId>
                <name>rabbit globin terminator-002</name>
                <description></description>
                <dnaSequence>
                    <DnaSequence ns2:about="http://genocad.org/SBOL/doi:10.6084/m9.figshare.1159038/Part:rabbit_globin_terminator-002#seq">
                        <nucleotides>tgcaatagtgtgttggaattttttgtgtctctcactcggaaggacatatgggagggcaaatcatttaaaacatcagaatgagtttttggtttagagtttggcaacatatgcc</nucleotides>
                    </DnaSequence>
                </dnaSequence>
            </DnaComponent>
        </component>
        <component>
            <DnaComponent ns2:about="http://genocad.org/SBOL/doi:10.6084/m9.figshare.1159038/Part:Rep101">
                <ns2:type ns2:resource="so:0000316"/>
                <displayId>Rep101</displayId>
                <name>Rep101</name>
                <description></description>
                <dnaSequence>
                    <DnaSequence ns2:about="http://genocad.org/SBOL/doi:10.6084/m9.figshare.1159038/Part:Rep101#seq">
                        <nucleotides>atgtctgaattagttgttttcaaagcaaatgaactagcgattagtcgctatgacttaacggagcatgaaaccaagctaattttatgctgtgtggcactactcaaccccacgattgaaaaccctacaaggaaagaacggacggtatcgttcacttataaccaatacgctcagatgatgaacatcagtagggaaaatgcttatggtgtattagctaaagcaaccagagagctgatgacgagaactgtggaaatcaggaatcctttggttaaaggctttgagattttccagtggacaaactatgccaagttctcaagcgaaaaattagaattagtttttagtgaagagatattgccttatcttttccagttaaaaaaattcataaaatataatctggaacatgttaagtcttttgaaaacaaatactctatgaggatttatgagtggttattaaaagaactaacacaaaagaaaactcacaaggcaaatatagagattagccttgatgaatttaagttcatgttaatgcttgaaaataactaccatgagtttaaaaggcttaaccaatgggttttgaaaccaataagtaaagatttaaacacttacagcaatatgaaattggtggttgataagcgaggccgcccgactgatacgttgattttccaagttgaactagatagacaaatggatctcgtaaccgaacttgagaacaaccagataaaaatgaatggtgacaaaataccaacaaccattacatcagattcctacctacgtaacggactaagaaaaacactacacgatgctttaactgcaaaaattcagctcaccagttttgaggcaaaatttttgagtgacatgcaaagtaagcatgatctcaatggttcgttctcatggctcacgcaaaaacaacgaaccacactagagaacatactggctaaatacggaaggatctga</nucleotides>
                    </DnaSequence>
                </dnaSequence>
            </DnaComponent>
        </component>
        <component>
            <DnaComponent ns2:about="http://genocad.org/SBOL/doi:10.6084/m9.figshare.1159038/Part:ribosome_binding_site-002">
                <ns2:type ns2:resource="SO:0000552"/>
                <displayId>ribosome_binding_site-002</displayId>
                <name>ribosome binding site-002</name>
                <description></description>
                <dnaSequence>
                    <DnaSequence ns2:about="http://genocad.org/SBOL/doi:10.6084/m9.figshare.1159038/Part:ribosome_binding_site-002#seq">
                        <nucleotides>aggaga</nucleotides>
                    </DnaSequence>
                </dnaSequence>
            </DnaComponent>
        </component>
        <component>
            <DnaComponent ns2:about="http://genocad.org/SBOL/doi:10.6084/m9.figshare.1159038/Part:ribosome_binding_site-003">
                <ns2:type ns2:resource="SO:0000552"/>
                <displayId>ribosome_binding_site-003</displayId>
                <name>ribosome binding site-003</name>
                <description></description>
                <dnaSequence>
                    <DnaSequence ns2:about="http://genocad.org/SBOL/doi:10.6084/m9.figshare.1159038/Part:ribosome_binding_site-003#seq">
                        <nucleotides>aaggag</nucleotides>
                    </DnaSequence>
                </dnaSequence>
            </DnaComponent>
        </component>
        <component>
            <DnaComponent ns2:about="http://genocad.org/SBOL/doi:10.6084/m9.figshare.1159038/Part:rsEGFP">
                <ns2:type ns2:resource="so:0000316"/>
                <displayId>rsEGFP</displayId>
                <name>rsEGFP</name>
                <description>mammalian codon-optimized</description>
                <dnaSequence>
                    <DnaSequence ns2:about="http://genocad.org/SBOL/doi:10.6084/m9.figshare.1159038/Part:rsEGFP#seq">
                        <nucleotides>atggtgagcaagggcgaggagctgttcaccggggtggtgcccatcctggtcgagctggacggcgacgtaaacggccacaagttcagcgtgtccggcgagggcgagggcgatgccacctacggcaagctgaccctgaagttcatctgcaccaccggcaagctgcccgtgccctggcccaccctcgtgaccaccctgacctacggcgtgctgtgcttcagccgctaccccgaccacatgaagcagcacgacttcttcaagtccgccatgcccgaaggctacgtccaggagcgcaccatcttcttcaaggacgacggcaactacaagacccgcgccgaggtgaagttcgagggcgacaccctggtgaaccgcatcgagctgaagggcatcgacttcaaggaggacggcaacatcctggggcacaagctggagtacaactacaacagccacaacgcctatatcatggccgacaagcagaagaacggcatcaagtctaacttcaagatccgccacaacatcgaggacggcagcgtgcagctcgccgaccactaccagcagaacacccccatcggcgacggccccgtgctgctgcccgacaaccactacctgagcacccagaataagctgagcaaagaccccaacgagaagcgcgatcacatggtcctgctggagttcgtgaccgccgccgggatcactctcggcatggacgagctgtacaagtaa</nucleotides>
                    </DnaSequence>
                </dnaSequence>
            </DnaComponent>
        </component>
        <component>
            <DnaComponent ns2:about="http://genocad.org/SBOL/doi:10.6084/m9.figshare.1159038/Part:rsEGFP2">
                <ns2:type ns2:resource="so:0000316"/>
                <displayId>rsEGFP2</displayId>
                <name>rsEGFP2</name>
                <description>mammalian codon-optimized</description>
                <dnaSequence>
                    <DnaSequence ns2:about="http://genocad.org/SBOL/doi:10.6084/m9.figshare.1159038/Part:rsEGFP2#seq">
                        <nucleotides>atggtgagcaagggcgaggagctgttcaccggggtggtgcccatcctggtcgagctggacggcgacgtaaacggccacaagttcagcgtgtccggcgagggcgagggcgatgccacctacggcaagctgaccctgaagttcatctgcaccaccggcaagctgcccgtgccctggcccaccctcgtgaccaccctggcctacggcgtgctgtgcttcagccgctaccccgaccacatgaagcagcacgacttcttcaagtccgccatgcccgaaggctacgtccaggagcgcaccatcttcttcaaggacgacggcaactacaagacccgcgccgaggtgaagttcgagggcgacaccctggtgaaccgcatcgagctgaagggcatcgacttcaaggaggacggcaacatcctggggcacaagctggagtacaactacaacagccacaacgtctatatcatggccgacaagcagaagaacggcatcaagtctaacttcaagatccgccacaacatcgaggacggcagcgtgcagctcgccgaccactaccagcagaacacccccatcggcgacggccccgtgctgctgcccgacaaccactacctgagcacccagtccaagctgagcaaagaccccaacgagaagcgcgatcacatggtcctgctggagttcgtgaccgccgccgggatcactctcggcatggacgagctgtacaag</nucleotides>
                    </DnaSequence>
                </dnaSequence>
            </DnaComponent>
        </component>
        <component>
            <DnaComponent ns2:about="http://genocad.org/SBOL/doi:10.6084/m9.figshare.1159038/Part:rsTagRFP">
                <ns2:type ns2:resource="so:0000316"/>
                <displayId>rsTagRFP</displayId>
                <name>rsTagRFP</name>
                <description>mammalian codon-optimized</description>
                <dnaSequence>
                    <DnaSequence ns2:about="http://genocad.org/SBOL/doi:10.6084/m9.figshare.1159038/Part:rsTagRFP#seq">
                        <nucleotides>atggtgtctaagggcgaagagctgattaaggagaacatgcacatgaagctgtacatggagggcaccgtgaacaaccaccacttcaagtgcacatccgagggcgaaggcaagccctacgagggcacccagaccatgagaatcaaggtggtcgagggcggccctctccccttcgccttcgacatcctggctaccagcttcatgtacggcagccgcaccttcatcaaccacacccagggcatccccgacttctggaagcagtccttccctgagggcttcacatgggagagagtcaccacatacgaagacgggggcgtgctgaccgctacccaggacaccagcctccaggacggctgcctcatctacaacgtcaagctcagaggggtgaacttcccatccaacggccctgtgatgcagaagaaaacactcggctgggaggccgccaccgagatgctgtaccccgctgacggcggcctggaaggcagaggggacatggccctgaagctcgtgggcgggggccacctgatctgcaacttgaagaccacatacagatccaagaatcccgctaagaacctcaagatgcccggcgtctactttgtggaccacagactggaaagaatcaaggaggccgacaaagagacctacgtcgagcagcacgaggtggctgtggccagatactgcgacctccctagcaaactggggcacaagcttaat</nucleotides>
                    </DnaSequence>
                </dnaSequence>
            </DnaComponent>
        </component>
        <component>
            <DnaComponent ns2:about="http://genocad.org/SBOL/doi:10.6084/m9.figshare.1159038/Part:S-Tag-003">
                <ns2:type ns2:resource="so:0000316"/>
                <displayId>S-Tag-003</displayId>
                <name>S-Tag-003</name>
                <description></description>
                <dnaSequence>
                    <DnaSequence ns2:about="http://genocad.org/SBOL/doi:10.6084/m9.figshare.1159038/Part:S-Tag-003#seq">
                        <nucleotides>aaagaaaccgctgctgcgaaatttgaacgccagcacatggactcg</nucleotides>
                    </DnaSequence>
                </dnaSequence>
            </DnaComponent>
        </component>
        <component>
            <DnaComponent ns2:about="http://genocad.org/SBOL/doi:10.6084/m9.figshare.1159038/Part:siRNA_target_site">
                <ns2:type ns2:resource="SO:0000001"/>
                <displayId>siRNA_target_site</displayId>
                <name>siRNA target site</name>
                <description></description>
                <dnaSequence>
                    <DnaSequence ns2:about="http://genocad.org/SBOL/doi:10.6084/m9.figshare.1159038/Part:siRNA_target_site#seq">
                        <nucleotides>gcgttgaaatagcgtacaa</nucleotides>
                    </DnaSequence>
                </dnaSequence>
            </DnaComponent>
        </component>
        <component>
            <DnaComponent ns2:about="http://genocad.org/SBOL/doi:10.6084/m9.figshare.1159038/Part:Slow-FT">
                <ns2:type ns2:resource="so:0000316"/>
                <displayId>Slow-FT</displayId>
                <name>Slow-FT</name>
                <description>mammalian codon-optimized</description>
                <dnaSequence>
                    <DnaSequence ns2:about="http://genocad.org/SBOL/doi:10.6084/m9.figshare.1159038/Part:Slow-FT#seq">
                        <nucleotides>atggtgagcaagggcgaggaggataacatggccatcatcaaggagttcatgcgtttcaaggtgcacgtggagggctccgtgaacggccacgagttcgagatcgtgggcgagggcgagggccgcccctacgagggcacccagaccgccaagctgaaggtgaccaagggtggccccctgcccttcgcctgggacatcctgtcccctcagttcatgtacggctccagggcctacgtgaagcaccccgccgacatccccgactactggaagctgtccttccccgagggcttcaagtgggagcgcgtgatgaacttcgaggacggcggcgtggtgaccgtgacccaggactcctccctgcaggacggcgagttcatctacaaggtgaagctgcgcggcaccaacttcccctccgacggccccgtaatgcagaagaagaccatgggctgggaggcctcctccgagcggatgtaccccgaggacggcgccctgaagggcgagatcaagcagaggctgaagctgaaggacggcggccactacgacgttgaggtcaagaccacctacaaggccaagaagcccgtgcagctgcccggcgcctacaacgtcaacatcaagttggacatcacctcccacaacgaggactacaccatcgtggaacagtacgaacgcgccgagggccgccactccaccggcggcatggacgagctgtacaagtaa</nucleotides>
                    </DnaSequence>
                </dnaSequence>
            </DnaComponent>
        </component>
        <component>
            <DnaComponent ns2:about="http://genocad.org/SBOL/doi:10.6084/m9.figshare.1159038/Part:SNAP-tag(R)">
                <ns2:type ns2:resource="so:0000316"/>
                <displayId>SNAP-tag(R)</displayId>
                <name>SNAP-tag(R)</name>
                <description>fast-reacting variant, optimized for mammalian expression</description>
                <dnaSequence>
                    <DnaSequence ns2:about="http://genocad.org/SBOL/doi:10.6084/m9.figshare.1159038/Part:SNAP-tag(R)#seq">
                        <nucleotides>atggacaaagactgcgaaatgaagcgcaccaccctggatagccctctgggcaagctggaactgtctgggtgcgaacagggcctgcaccgtatcatcttcctgggcaaaggaacatctgccgccgacgccgtggaagtgcctgccccagccgccgtgctgggcggaccagagccactgatgcaggccaccgcctggctcaacgcctactttcaccagcctgaggccatcgaggagttccctgtgccagccctgcaccacccagtgttccagcaggagagctttacccgccaggtgctgtggaaactgctgaaagtggtgaagttcggagaggtcatcagctacagccacctggccgccctggccggcaatcccgccgccaccgccgccgtgaaaaccgccctgagcggaaatcccgtgcccattctgatcccctgccaccgggtggtgcagggcgacctggacgtggggggctacgagggcgggctcgccgtgaaagagtggctgctggcccacgagggccacagactgggcaagcctgggctgggt</nucleotides>
                    </DnaSequence>
                </dnaSequence>
            </DnaComponent>
        </component>
        <component>
            <DnaComponent ns2:about="http://genocad.org/SBOL/doi:10.6084/m9.figshare.1159038/Part:SP6_promoter">
                <ns2:type ns2:resource="so:0000167"/>
                <displayId>SP6_promoter</displayId>
                <name>SP6 promoter</name>
                <description>promoter for bacteriophage SP6 RNA polymerase</description>
                <dnaSequence>
                    <DnaSequence ns2:about="http://genocad.org/SBOL/doi:10.6084/m9.figshare.1159038/Part:SP6_promoter#seq">
                        <nucleotides>atttaggtgacactataga</nucleotides>
                    </DnaSequence>
                </dnaSequence>
            </DnaComponent>
        </component>
        <component>
            <DnaComponent ns2:about="http://genocad.org/SBOL/doi:10.6084/m9.figshare.1159038/Part:stop_codons-007">
                <ns2:type ns2:resource="SO:0000001"/>
                <displayId>stop_codons-007</displayId>
                <name>stop codons-007</name>
                <description>stop codons in all three reading frames</description>
                <dnaSequence>
                    <DnaSequence ns2:about="http://genocad.org/SBOL/doi:10.6084/m9.figshare.1159038/Part:stop_codons-007#seq">
                        <nucleotides>tagaactatagtgagtcgtattacgtag</nucleotides>
                    </DnaSequence>
                </dnaSequence>
            </DnaComponent>
        </component>
        <component>
            <DnaComponent ns2:about="http://genocad.org/SBOL/doi:10.6084/m9.figshare.1159038/Part:stop_codons-008">
                <ns2:type ns2:resource="SO:0000001"/>
                <displayId>stop_codons-008</displayId>
                <name>stop codons-008</name>
                <description>two tandem stop codons</description>
                <dnaSequence>
                    <DnaSequence ns2:about="http://genocad.org/SBOL/doi:10.6084/m9.figshare.1159038/Part:stop_codons-008#seq">
                        <nucleotides>tagtga</nucleotides>
                    </DnaSequence>
                </dnaSequence>
            </DnaComponent>
        </component>
        <component>
            <DnaComponent ns2:about="http://genocad.org/SBOL/doi:10.6084/m9.figshare.1159038/Part:stop_codons-013">
                <ns2:type ns2:resource="SO:0000001"/>
                <displayId>stop_codons-013</displayId>
                <name>stop codons-013</name>
                <description>stop codons in all three reading frames</description>
                <dnaSequence>
                    <DnaSequence ns2:about="http://genocad.org/SBOL/doi:10.6084/m9.figshare.1159038/Part:stop_codons-013#seq">
                        <nucleotides>taagtgattaa</nucleotides>
                    </DnaSequence>
                </dnaSequence>
            </DnaComponent>
        </component>
        <component>
            <DnaComponent ns2:about="http://genocad.org/SBOL/doi:10.6084/m9.figshare.1159038/Part:Strep-Tag_II-003">
                <ns2:type ns2:resource="so:0000316"/>
                <displayId>Strep-Tag_II-003</displayId>
                <name>Strep-Tag II-003</name>
                <description></description>
                <dnaSequence>
                    <DnaSequence ns2:about="http://genocad.org/SBOL/doi:10.6084/m9.figshare.1159038/Part:Strep-Tag_II-003#seq">
                        <nucleotides>tggagccacccgcagttcgaaaag</nucleotides>
                    </DnaSequence>
                </dnaSequence>
            </DnaComponent>
        </component>
        <component>
            <DnaComponent ns2:about="http://genocad.org/SBOL/doi:10.6084/m9.figshare.1159038/Part:Strep-Tag_II-004">
                <ns2:type ns2:resource="so:0000316"/>
                <displayId>Strep-Tag_II-004</displayId>
                <name>Strep-Tag II-004</name>
                <description></description>
                <dnaSequence>
                    <DnaSequence ns2:about="http://genocad.org/SBOL/doi:10.6084/m9.figshare.1159038/Part:Strep-Tag_II-004#seq">
                        <nucleotides>tggagccacccgcagttcgaaaaa</nucleotides>
                    </DnaSequence>
                </dnaSequence>
            </DnaComponent>
        </component>
        <component>
            <DnaComponent ns2:about="http://genocad.org/SBOL/doi:10.6084/m9.figshare.1159038/Part:superfolder_GFP">
                <ns2:type ns2:resource="so:0000316"/>
                <displayId>superfolder_GFP</displayId>
                <name>superfolder GFP</name>
                <description></description>
                <dnaSequence>
                    <DnaSequence ns2:about="http://genocad.org/SBOL/doi:10.6084/m9.figshare.1159038/Part:superfolder_GFP#seq">
                        <nucleotides>atgagcaaaggagaagaacttttcactggagttgtcccaattcttgttgaattagatggtgatgttaatgggcacaaattttctgtccgtggagagggtgaaggtgatgctacaaacggaaaactcacccttaaatttatttgcactactggaaaactacctgttccatggccaacacttgtcactactctgacctatggtgttcaatgcttttcccgttatccggatcacatgaaacggcatgactttttcaagagtgccatgcccgaaggttatgtacaggaacgcactatatctttcaaagatgacgggacctacaagacgcgtgctgaagtcaagtttgaaggtgatacccttgttaatcgtatcgagttaaaaggtattgattttaaagaagatggaaacattctcggacacaaactcgagtacaactttaactcacacaatgtatacatcacggcagacaaacaaaagaatggaatcaaagctaacttcaaaattcgccacaacgttgaagatggttccgttcaactagcagaccattatcaacaaaatactccaattggcgatggccctgtccttttaccagacaaccattacctgtcgacacaatctgtcctttcgaaagatcccaacgaaaagcgtgaccacatggtccttcttgagtttgtaactgctgctgggattacacatggcatggatgagctctacaaa</nucleotides>
                    </DnaSequence>
                </dnaSequence>
            </DnaComponent>
        </component>
        <component>
            <DnaComponent ns2:about="http://genocad.org/SBOL/doi:10.6084/m9.figshare.1159038/Part:SV40_ori-003">
                <ns2:type ns2:resource="SO:0000296"/>
                <displayId>SV40_ori-003</displayId>
                <name>SV40 ori-003</name>
                <description>SV40 origin of replication</description>
                <dnaSequence>
                    <DnaSequence ns2:about="http://genocad.org/SBOL/doi:10.6084/m9.figshare.1159038/Part:SV40_ori-003#seq">
                        <nucleotides>atcccgcccctaactccgcccagttccgcccattctccgccccatggctgactaattttttttatttatgcagaggccgaggccgcctctgcctctgagctattccagaagtagtgaggaggcttttttggaggcc</nucleotides>
                    </DnaSequence>
                </dnaSequence>
            </DnaComponent>
        </component>
        <component>
            <DnaComponent ns2:about="http://genocad.org/SBOL/doi:10.6084/m9.figshare.1159038/Part:SV40_ori-004">
                <ns2:type ns2:resource="SO:0000296"/>
                <displayId>SV40_ori-004</displayId>
                <name>SV40 ori-004</name>
                <description>SV40 origin of replication</description>
                <dnaSequence>
                    <DnaSequence ns2:about="http://genocad.org/SBOL/doi:10.6084/m9.figshare.1159038/Part:SV40_ori-004#seq">
                        <nucleotides>atcccgcccctaactccgcccagttccgcccattctccgccccatggctgactaattttttttatttatgcagaggccgaggccgcctcggcctctgagctattccagaagtagtgaggaggcttttttggaggcc</nucleotides>
                    </DnaSequence>
                </dnaSequence>
            </DnaComponent>
        </component>
        <component>
            <DnaComponent ns2:about="http://genocad.org/SBOL/doi:10.6084/m9.figshare.1159038/Part:SV40_ori-005">
                <ns2:type ns2:resource="SO:0000296"/>
                <displayId>SV40_ori-005</displayId>
                <name>SV40 ori-005</name>
                <description>SV40 origin of replication</description>
                <dnaSequence>
                    <DnaSequence ns2:about="http://genocad.org/SBOL/doi:10.6084/m9.figshare.1159038/Part:SV40_ori-005#seq">
                        <nucleotides>ggcctccaaaaaagcctcctcactacttctggaatagctcagaggccgaggcggcctcggcctctgcataaataaaaaaaattagtcagccatggggcggagaatgggcggaactgggcggagttaggggcgggat</nucleotides>
                    </DnaSequence>
                </dnaSequence>
            </DnaComponent>
        </component>
        <component>
            <DnaComponent ns2:about="http://genocad.org/SBOL/doi:10.6084/m9.figshare.1159038/Part:SV40_poly(A)_signal-001">
                <ns2:type ns2:resource="so:0000551"/>
                <displayId>SV40_poly(A)_signal-001</displayId>
                <name>SV40 poly(A) signal-001</name>
                <description>SV40 polyadenylation signal</description>
                <dnaSequence>
                    <DnaSequence ns2:about="http://genocad.org/SBOL/doi:10.6084/m9.figshare.1159038/Part:SV40_poly(A)_signal-001#seq">
                        <nucleotides>taagatacattgatgagtttggacaaaccacaactagaatgcagtgaaaaaaatgctttatttgtgaaatttgtgatgctattgctttatttgtaaccattataagctgcaataaacaagtt</nucleotides>
                    </DnaSequence>
                </dnaSequence>
            </DnaComponent>
        </component>
        <component>
            <DnaComponent ns2:about="http://genocad.org/SBOL/doi:10.6084/m9.figshare.1159038/Part:SV40_poly(A)_signal-003">
                <ns2:type ns2:resource="so:0000551"/>
                <displayId>SV40_poly(A)_signal-003</displayId>
                <name>SV40 poly(A) signal-003</name>
                <description>SV40 polyadenylation signal</description>
                <dnaSequence>
                    <DnaSequence ns2:about="http://genocad.org/SBOL/doi:10.6084/m9.figshare.1159038/Part:SV40_poly(A)_signal-003#seq">
                        <nucleotides>aacttgtttattgcagcttataatggttacaaataaagcaatagcatcacaaatttcacaaataaagcatttttttcactgcattctagttgtggtttgtccaaactcatcaatgtatctta</nucleotides>
                    </DnaSequence>
                </dnaSequence>
            </DnaComponent>
        </component>
        <component>
            <DnaComponent ns2:about="http://genocad.org/SBOL/doi:10.6084/m9.figshare.1159038/Part:SV40_poly(A)_signal-005">
                <ns2:type ns2:resource="so:0000551"/>
                <displayId>SV40_poly(A)_signal-005</displayId>
                <name>SV40 poly(A) signal-005</name>
                <description>SV40 polyadenylation signal</description>
                <dnaSequence>
                    <DnaSequence ns2:about="http://genocad.org/SBOL/doi:10.6084/m9.figshare.1159038/Part:SV40_poly(A)_signal-005#seq">
                        <nucleotides>gatccagacatgataagatacattgatgagtttggacaaaccacaactagaatgcagtgaaaaaaatgctttatttgtgaaatttgtgatgctattgctttatttgtaaccattataagctgcaataaacaagtt</nucleotides>
                    </DnaSequence>
                </dnaSequence>
            </DnaComponent>
        </component>
        <component>
            <DnaComponent ns2:about="http://genocad.org/SBOL/doi:10.6084/m9.figshare.1159038/Part:SV40_promoter-004">
                <ns2:type ns2:resource="so:0000167"/>
                <displayId>SV40_promoter-004</displayId>
                <name>SV40 promoter-004</name>
                <description>SV40 enhancer and early promoter</description>
                <dnaSequence>
                    <DnaSequence ns2:about="http://genocad.org/SBOL/doi:10.6084/m9.figshare.1159038/Part:SV40_promoter-004#seq">
                        <nucleotides>ctgaggcggaaagaaccagctgtggaatgtgtgtcagttagggtgtggaaagtccccaggctccccagcaggcagaagtatgcaaagcatgcatctcaattagtcagcaaccaggtgtggaaagtccccaggctccccagcaggcagaagtatgcaaagcatgcatctcaattagtcagcaaccatagtcccgcccctaactccgcccatcccgcccctaactccgcccagttccgcccattctccgccccatggctgactaattttttttatttatgcagaggccgaggccgcctcggcctctgagctattccagaagtagtgaggaggcttttttggaggcctaggcttttgcaaa</nucleotides>
                    </DnaSequence>
                </dnaSequence>
            </DnaComponent>
        </component>
        <component>
            <DnaComponent ns2:about="http://genocad.org/SBOL/doi:10.6084/m9.figshare.1159038/Part:SV40_promoter-006">
                <ns2:type ns2:resource="so:0000167"/>
                <displayId>SV40_promoter-006</displayId>
                <name>SV40 promoter-006</name>
                <description>SV40 enhancer and early promoter</description>
                <dnaSequence>
                    <DnaSequence ns2:about="http://genocad.org/SBOL/doi:10.6084/m9.figshare.1159038/Part:SV40_promoter-006#seq">
                        <nucleotides>ggtgtggaaagtccccaggctccccagcaggcagaagtatgcaaagcatgcatctcaattagtcagcaaccaggtgtggaaagtccccaggctccccagcaggcagaagtatgcaaagcatgcatctcaattagtcagcaaccatagtcccgcccctaactccgcccatcccgcccctaactccgcccagttccgcccattctccgccccatggctgactaattttttttatttatgcagaggccgaggccgcctcggcctctgagctattccagaagtagtgaggaggcttttttggaggcctaggcttttgcaaa</nucleotides>
                    </DnaSequence>
                </dnaSequence>
            </DnaComponent>
        </component>
        <component>
            <DnaComponent ns2:about="http://genocad.org/SBOL/doi:10.6084/m9.figshare.1159038/Part:SV40_promoter-007">
                <ns2:type ns2:resource="so:0000167"/>
                <displayId>SV40_promoter-007</displayId>
                <name>SV40 promoter-007</name>
                <description>SV40 enhancer and early promoter</description>
                <dnaSequence>
                    <DnaSequence ns2:about="http://genocad.org/SBOL/doi:10.6084/m9.figshare.1159038/Part:SV40_promoter-007#seq">
                        <nucleotides>gtgtgtcagttagggtgtggaaagtccccaggctccccagcaggcagaagtatgcaaagcatgcatctcaattagtcagcaaccaggtgtggaaagtccccaggctccccagcaggcagaagtatgcaaagcatgcatctcaattagtcagcaaccatagtcccgcccctaactccgcccatcccgcccctaactccgcccagttccgcccattctccgccccatggctgactaattttttttatttatgcagaggccgaggccgcctctgcctctgagctattccagaagtagtgaggaggcttttttggaggcctaggcttttgcaaa</nucleotides>
                    </DnaSequence>
                </dnaSequence>
            </DnaComponent>
        </component>
        <component>
            <DnaComponent ns2:about="http://genocad.org/SBOL/doi:10.6084/m9.figshare.1159038/Part:T3_promoter-001">
                <ns2:type ns2:resource="so:0000167"/>
                <displayId>T3_promoter-001</displayId>
                <name>T3 promoter-001</name>
                <description>promoter for bacteriophage T3 RNA polymerase</description>
                <dnaSequence>
                    <DnaSequence ns2:about="http://genocad.org/SBOL/doi:10.6084/m9.figshare.1159038/Part:T3_promoter-001#seq">
                        <nucleotides>aattaaccctcactaaagg</nucleotides>
                    </DnaSequence>
                </dnaSequence>
            </DnaComponent>
        </component>
        <component>
            <DnaComponent ns2:about="http://genocad.org/SBOL/doi:10.6084/m9.figshare.1159038/Part:T5_promoter-001">
                <ns2:type ns2:resource="so:0000167"/>
                <displayId>T5_promoter-001</displayId>
                <name>T5 promoter-001</name>
                <description>bacteriophage T5 promoter for E. coli RNA polymerase, with embedded lac operator</description>
                <dnaSequence>
                    <DnaSequence ns2:about="http://genocad.org/SBOL/doi:10.6084/m9.figshare.1159038/Part:T5_promoter-001#seq">
                        <nucleotides>tcataaaaaatttatttgctttgtgagcggataacaattataata</nucleotides>
                    </DnaSequence>
                </dnaSequence>
            </DnaComponent>
        </component>
        <component>
            <DnaComponent ns2:about="http://genocad.org/SBOL/doi:10.6084/m9.figshare.1159038/Part:T5_promoter-002">
                <ns2:type ns2:resource="so:0000167"/>
                <displayId>T5_promoter-002</displayId>
                <name>T5 promoter-002</name>
                <description>bacteriophage T5 promoter for E. coli RNA polymerase, with embedded lac operator</description>
                <dnaSequence>
                    <DnaSequence ns2:about="http://genocad.org/SBOL/doi:10.6084/m9.figshare.1159038/Part:T5_promoter-002#seq">
                        <nucleotides>tcataaaaaattatttgctttgtgagcggataacaattataata</nucleotides>
                    </DnaSequence>
                </dnaSequence>
            </DnaComponent>
        </component>
        <component>
            <DnaComponent ns2:about="http://genocad.org/SBOL/doi:10.6084/m9.figshare.1159038/Part:T7_promoter">
                <ns2:type ns2:resource="so:0000167"/>
                <displayId>T7_promoter</displayId>
                <name>T7 promoter</name>
                <description>promoter for bacteriophage T7 RNA polymerase</description>
                <dnaSequence>
                    <DnaSequence ns2:about="http://genocad.org/SBOL/doi:10.6084/m9.figshare.1159038/Part:T7_promoter#seq">
                        <nucleotides>taatacgactcactatagg</nucleotides>
                    </DnaSequence>
                </dnaSequence>
            </DnaComponent>
        </component>
        <component>
            <DnaComponent ns2:about="http://genocad.org/SBOL/doi:10.6084/m9.figshare.1159038/Part:T7_terminator-002">
                <ns2:type ns2:resource="so:0000141"/>
                <displayId>T7_terminator-002</displayId>
                <name>T7 terminator-002</name>
                <description>transcription terminator for bacteriophage T7 RNA polymerase</description>
                <dnaSequence>
                    <DnaSequence ns2:about="http://genocad.org/SBOL/doi:10.6084/m9.figshare.1159038/Part:T7_terminator-002#seq">
                        <nucleotides>ctagcataaccccttggggcctctaaacgggtcttgaggggttttttg</nucleotides>
                    </DnaSequence>
                </dnaSequence>
            </DnaComponent>
        </component>
        <component>
            <DnaComponent ns2:about="http://genocad.org/SBOL/doi:10.6084/m9.figshare.1159038/Part:tac_promoter">
                <ns2:type ns2:resource="SO:0000001"/>
                <displayId>tac_promoter</displayId>
                <name>tac promoter</name>
                <description>strong E. coli promoter; hybrid between the trp and lac UV5 promoters</description>
                <dnaSequence>
                    <DnaSequence ns2:about="http://genocad.org/SBOL/doi:10.6084/m9.figshare.1159038/Part:tac_promoter#seq">
                        <nucleotides>ttgacaattaatcatcggctcgtataatg</nucleotides>
                    </DnaSequence>
                </dnaSequence>
            </DnaComponent>
        </component>
        <component>
            <DnaComponent ns2:about="http://genocad.org/SBOL/doi:10.6084/m9.figshare.1159038/Part:TagBFP-004">
                <ns2:type ns2:resource="so:0000316"/>
                <displayId>TagBFP-004</displayId>
                <name>TagBFP-004</name>
                <description>mammalian codon-optimized</description>
                <dnaSequence>
                    <DnaSequence ns2:about="http://genocad.org/SBOL/doi:10.6084/m9.figshare.1159038/Part:TagBFP-004#seq">
                        <nucleotides>atgagcgagctgattaaggagaacatgcacatgaagctgtacatggagggcaccgtggacaaccatcacttcaagtgcacatccgagggcgaaggcaagccctacgagggcacccagaccatgagaatcaaggtggtcgagggcggccctctccccttcgccttcgacatcctggctactagcttcctctacggcagcaagaccttcatcaaccacacccagggcatccccgacttcttcaagcagtccttccctgagggcttcacatgggagagagtcaccacatacgaagacgggggcgtgctgaccgctacccaggacaccagcctccaggacggctgcctcatctacaacgtcaagatcagaggggtgaacttcacatccaacggccctgtgatgcagaagaaaacactcggctgggaggccttcaccgagacgctgtaccccgctgacggcggcctggaaggcagaaacgacatggccctgaagctcgtgggcgggagccatctgatcgcaaacatcaagaccacatatagatccaagaaacccgctaagaacctcaagatgcctggcgtctactatgtggactacagactggaaagaatcaaggaggccaacaacgagacctacgtcgagcagcacgaggtggcagtggccagatactgcgacctccctagcaaactggggcacaagcttaattaa</nucleotides>
                    </DnaSequence>
                </dnaSequence>
            </DnaComponent>
        </component>
        <component>
            <DnaComponent ns2:about="http://genocad.org/SBOL/doi:10.6084/m9.figshare.1159038/Part:TagCFP-001">
                <ns2:type ns2:resource="so:0000316"/>
                <displayId>TagCFP-001</displayId>
                <name>TagCFP-001</name>
                <description>mammalian codon-optimized</description>
                <dnaSequence>
                    <DnaSequence ns2:about="http://genocad.org/SBOL/doi:10.6084/m9.figshare.1159038/Part:TagCFP-001#seq">
                        <nucleotides>atgagcgggggcgaggagctgttcgctggcatcgtgcccgtgctgatcgagctggacggcgacgtgcacggccacaagttcagcgtgcgcggtgagggagagggcgacgccgactacggcaagctggagatcaagttcatctgcaccaccggcaagctgcccgtgccctggcccaccctggtgaccaccctcgcctggggcatccagtgcttcgcccgctaccccgagcacatgaagatgaacgacttcttcaagagcgccatgcccgagggctacatccaggagcgcaccatccacttccaggacgacggcaagtacaagacccgcggcgaggtgaagttcgagggcgacaccctggtgaaccgcgtcgagctgaagggcgagggcttcaaggaggacggcaacatcctgggccacaagttggagtacagcgccatcagcgacaacgtgtacatcatgcccgacaaggccaacaacggcctggaggcgaacttcaagatccgccacaacatcgagggcggcggcgtgcagctggccgaccactaccagaccaacgtgcccctgggcgatggccccgtgctgatccccatcaaccactacctgagctgccagtccgccatcagcaaggaccgcaacgaagcccgcgaccacatggtgctcctggagtccttcagcgcctactgccacacccacggcatggacgagctgtaccgctaa</nucleotides>
                    </DnaSequence>
                </dnaSequence>
            </DnaComponent>
        </component>
        <component>
            <DnaComponent ns2:about="http://genocad.org/SBOL/doi:10.6084/m9.figshare.1159038/Part:TagGFP2-002">
                <ns2:type ns2:resource="so:0000316"/>
                <displayId>TagGFP2-002</displayId>
                <name>TagGFP2-002</name>
                <description>mammalian codon-optimized</description>
                <dnaSequence>
                    <DnaSequence ns2:about="http://genocad.org/SBOL/doi:10.6084/m9.figshare.1159038/Part:TagGFP2-002#seq">
                        <nucleotides>atgagcgggggcgaggagctgttcgccggcatcgtgcccgtgctgatcgagctggacggcgacgtgcacggccacaagttcagcgtgcgcggcgagggcgagggcgacgccgactacggcaagctggagatcaagttcatctgcaccaccggcaagctgcccgtgccctggcccaccctggtgaccaccctctgctacggcatccagtgcttcgcccgctaccccgagcacatgaagatgaacgacttcttcaagagcgccatgcccgagggctacatccaggagcgcaccatccagttccaggacgacggcaagtacaagacccgcggcgaggtgaagttcgagggcgacaccctggtgaaccgcatcgagctgaagggcaaggacttcaaggaggacggcaacatcctgggccacaagctggagtacagcttcaacagccacaacgtgtacatccgccccgacaaggccaacaacggcctggaggctaacttcaagacccgccacaacatcgagggcggcggcgtgcagctggccgaccactaccagaccaacgtgcccctgggcgacggccccgtgctgatccccatcaaccactacctgagcactcagaccaagatcagcaaggaccgcaacgaggcccgcgaccacatggtgctcctggagtccttcagcgcctgctgccacacccacggcatggacgagctgtacaggtaa</nucleotides>
                    </DnaSequence>
                </dnaSequence>
            </DnaComponent>
        </component>
        <component>
            <DnaComponent ns2:about="http://genocad.org/SBOL/doi:10.6084/m9.figshare.1159038/Part:TagRFP-002">
                <ns2:type ns2:resource="so:0000316"/>
                <displayId>TagRFP-002</displayId>
                <name>TagRFP-002</name>
                <description>mammalian codon-optimized</description>
                <dnaSequence>
                    <DnaSequence ns2:about="http://genocad.org/SBOL/doi:10.6084/m9.figshare.1159038/Part:TagRFP-002#seq">
                        <nucleotides>atggtgtctaagggcgaagagctgattaaggagaacatgcacatgaagctgtacatggagggcaccgtgaacaaccaccacttcaagtgcacatccgagggcgaaggcaagccctacgagggcacccagaccatgagaatcaaggtggtcgagggcggccctctccccttcgccttcgacatcctggctaccagcttcatgtacggcagcagaaccttcatcaaccacacccagggcatccccgacttctttaagcagtccttccctgagggcttcacatgggagagagtcaccacatacgaagacgggggcgtgctgaccgctacccaggacaccagcctccaggacggctgcctcatctacaacgtcaagatcagaggggtgaacttcccatccaacggccctgtgatgcagaagaaaacactcggctgggaggccaacaccgagatgctgtaccccgctgacggcggcctggaaggcagaagcgacatggccctgaagctcgtgggcgggggccacctgatctgcaacttcaagaccacatacagatccaagaaacccgctaagaacctcaagatgcccggcgtctactatgtggaccacagactggaaagaatcaaggaggccgacaaagagacctacgtcgagcagcacgaggtggctgtggccagatactgcgacctccctagcaaactggggcacaaacttaattga</nucleotides>
                    </DnaSequence>
                </dnaSequence>
            </DnaComponent>
        </component>
        <component>
            <DnaComponent ns2:about="http://genocad.org/SBOL/doi:10.6084/m9.figshare.1159038/Part:TagRFP-T">
                <ns2:type ns2:resource="so:0000316"/>
                <displayId>TagRFP-T</displayId>
                <name>TagRFP-T</name>
                <description></description>
                <dnaSequence>
                    <DnaSequence ns2:about="http://genocad.org/SBOL/doi:10.6084/m9.figshare.1159038/Part:TagRFP-T#seq">
                        <nucleotides>atggtgtctaagggcgaagagctgattaaggagaacatgcacatgaagctgtacatggagggcaccgtgaacaaccaccacttcaagtgcacatccgagggcgaaggcaagccctacgagggcacccagaccatgagaatcaaggtggtcgagggcggccctctccccttcgccttcgacatcctggctaccagcttcatgtacggcagcagaaccttcatcaaccacacccagggcatccccgacttctttaagcagtccttccctgagggcttcacatgggagagagtcaccacatacgaagacgggggcgtgctgaccgctacccaggacaccagcctccaggacggctgcctcatctacaacgtcaagatcagaggggtgaacttcccatccaacggccctgtgatgcagaagaaaacactcggctgggaggccaacaccgagatgctgtaccccgctgacggcggcctggaaggcagaaccgacatggccctgaagctcgtgggcgggggccacctgatctgcaacttcaagaccacatacagatccaagaaacccgctaagaacctcaagatgcccggcgtctactatgtggaccacagactggaaagaatcaaggaggccgacaaagagacctacgtcgagcagcacgaggtggctgtggccagatactgcgacctccctagcaaactggggcacaaacttaatggcatggacgagctgtacaag</nucleotides>
                    </DnaSequence>
                </dnaSequence>
            </DnaComponent>
        </component>
        <component>
            <DnaComponent ns2:about="http://genocad.org/SBOL/doi:10.6084/m9.figshare.1159038/Part:TagYFP-002">
                <ns2:type ns2:resource="so:0000316"/>
                <displayId>TagYFP-002</displayId>
                <name>TagYFP-002</name>
                <description>mammalian codon optimized</description>
                <dnaSequence>
                    <DnaSequence ns2:about="http://genocad.org/SBOL/doi:10.6084/m9.figshare.1159038/Part:TagYFP-002#seq">
                        <nucleotides>atggttagcaaaggcgaggagctgttcgccggcatcgtgcccgtgctgatcgagctggacggcgacgtgcacggccacaagttcagcgtgcgcggcgagggcgagggcgacgccgactacggcaagctggagatcaagttcatctgcaccaccggcaagctgcccgtgccctggcccaccctggtgaccaccctcacctacggcgtacagtgcttcgcccgctaccccaagcacatgaagatgaacgacttcttcaagagcgccatgcccgagggctacatccaggagcgcaccatcctcttccaagacgacggcaagtacaagacccgcggcgaggtgaagttcgagggcgacaccctggtgaaccgcatcgagctgaagggcaaggacttcaaggaggacggcaacatcctgggccacaagctggagtacagcttcaacagccacaacgtctacatcacccccgacaaggccaacaacggcctggaggtgaacttcaagacccgccacaacatcgagggcggcggcgtgcagctggccgaccactaccagaccaacgtgcccctgggcgacggccccgtgctgatccccatcaaccactacctgagctaccagaccgacatcagcaaggaccgcaacgaggcccgcgaccacatggtgctcctggagtccgtcagcgcctgcagccacacccacggcatggacgagctgtaccgctaa</nucleotides>
                    </DnaSequence>
                </dnaSequence>
            </DnaComponent>
        </component>
        <component>
            <DnaComponent ns2:about="http://genocad.org/SBOL/doi:10.6084/m9.figshare.1159038/Part:tdTomato-002">
                <ns2:type ns2:resource="so:0000316"/>
                <displayId>tdTomato-002</displayId>
                <name>tdTomato-002</name>
                <description>mammalian codon-optimized</description>
                <dnaSequence>
                    <DnaSequence ns2:about="http://genocad.org/SBOL/doi:10.6084/m9.figshare.1159038/Part:tdTomato-002#seq">
                        <nucleotides>atggtgagcaagggcgaggaggtcatcaaagagttcatgcgcttcaaggtgcgcatggagggctccatgaacggccacgagttcgagatcgagggcgagggcgagggccgcccctacgagggcacccagaccgccaagctgaaggtgaccaagggcggccccctgcccttcgcctgggacatcctgtccccccagttcatgtacggctccaaggcgtacgtgaagcaccccgccgacatccccgattacaagaagctgtccttccccgagggcttcaagtgggagcgcgtgatgaacttcgaggacggcggtctggtgaccgtgacccaggactcctccctgcaggacggcacgctgatctacaaggtgaagatgcgcggcaccaacttcccccccgacggccccgtaatgcagaagaagaccatgggctgggaggcctccaccgagcgcctgtacccccgcgacggcgtgctgaagggcgagatccaccaggccctgaagctgaaggacggcggccactacctggtggagttcaagaccatctacatggccaagaagcccgtgcaactgcccggctactactacgtggacaccaagctggacatcacctcccacaacgaggactacaccatcgtggaacagtacgagcgctccgagggccgccaccacctgttcctggggcatggcaccggcagcaccggcagcggcagctccggcaccgcctcctccgaggacaacaacatggccgtcatcaaagagttcatgcgcttcaaggtgcgcatggagggctccatgaacggccacgagttcgagatcgagggcgagggcgagggccgcccctacgagggcacccagaccgccaagctgaaggtgaccaagggcggccccctgcccttcgcctgggacatcctgtccccccagttcatgtacggctccaaggcgtacgtgaagcaccccgccgacatccccgattacaagaagctgtccttccccgagggcttcaagtgggagcgcgtgatgaacttcgaggacggcggtctggtgaccgtgacccaggactcctccctgcaggacggcacgctgatctacaaggtgaagatgcgcggcaccaacttcccccccgacggccccgtaatgcagaagaagaccatgggctgggaggcctccaccgagcgcctgtacccccgcgacggcgtgctgaagggcgagatccaccaggccctgaagctgaaggacggcggccactacctggtggagttcaagaccatctacatggccaagaagcccgtgcaactgcccggctactactacgtggacaccaagctggacatcacctcccacaacgaggactacaccatcgtggaacagtacgagcgctccgagggccgccaccacctgttcctgtacggcatggacgagctgtacaagtag</nucleotides>
                    </DnaSequence>
                </dnaSequence>
            </DnaComponent>
        </component>
        <component>
            <DnaComponent ns2:about="http://genocad.org/SBOL/doi:10.6084/m9.figshare.1159038/Part:tet_promoter-003">
                <ns2:type ns2:resource="so:0000167"/>
                <displayId>tet_promoter-003</displayId>
                <name>tet promoter-003</name>
                <description>promoter for tetracycline efflux protein gene</description>
                <dnaSequence>
                    <DnaSequence ns2:about="http://genocad.org/SBOL/doi:10.6084/m9.figshare.1159038/Part:tet_promoter-003#seq">
                        <nucleotides>ttgacagcttatcatcgataagctttaat</nucleotides>
                    </DnaSequence>
                </dnaSequence>
            </DnaComponent>
        </component>
        <component>
            <DnaComponent ns2:about="http://genocad.org/SBOL/doi:10.6084/m9.figshare.1159038/Part:TetR-003">
                <ns2:type ns2:resource="so:0000316"/>
                <displayId>TetR-003</displayId>
                <name>TetR-003</name>
                <description>confers resistance to tetracycline</description>
                <dnaSequence>
                    <DnaSequence ns2:about="http://genocad.org/SBOL/doi:10.6084/m9.figshare.1159038/Part:TetR-003#seq">
                        <nucleotides>atgaaatctaacaatgcgctcatcgtcatcctcggcaccgtcaccctggatgctgtaggcataggcttggttatgccggtactgccgggcctcttgcgggatatcgtccattccgacagcatcgccagtcactatggcgtgctgctagcgctatatgcgttgatgcaatttctatgcgcacccgttctcggagcactgtccgaccgctttggccgccgcccagtcctgctcgcttcgctacttggagccactatcgactacgcgatcatggcgaccacacccgtcctgtggatcctctacgccggacgcatcgtggccggcatcaccggcgccacaggtgcggttgctggcgcctatatcgccgacatcaccgatggggaagatcgggctcgccacttcgggctcatgagcgcttgtttcggcgtgggtatggtggcaggccccgtggccgggggactgttgggcgccatctccttgcatgcaccattccttgcggcggcggtgctcaacggcctcaacctactactgggctgcttcctaatgcaggagtcgcataagggagagcgtcgaccgatgcccttgagagccttcaacccagtcagctccttccggtgggcgcggggcatgactatcgtcgccgcacttatgactgtcttctttatcatgcaactcgtaggacaggtgccggcagcgctctgggtcattttcggcgaggaccgctttcgctggagcgcgacgatgatcggcctgtcgcttgcggtattcggaatcttgcacgccctcgctcaagccttcgtcactggtcccgccaccaaacgtttcggcgagaagcaggccattatcgccggcatggcggccgacgcgctgggctacgtcttgctggcgttcgcgacgcgaggctggatggccttccccattatgattcttctcgcttccggcggcatcgggatgcccgcgttgcaggccatgctgtccaggcaggtagatgacgaccatcagggacagcttcaaggatcgctcgcggctcttaccagcctaacttcgatcactggaccgctgatcgtcacggcgatttatgccgcctcggcgagcacatggaacgggttggcatggattgtaggcgccgccctataccttgtctgcctccccgcgttgcgtcgcggtgcatggagccgggccacctcgacctga</nucleotides>
                    </DnaSequence>
                </dnaSequence>
            </DnaComponent>
        </component>
        <component>
            <DnaComponent ns2:about="http://genocad.org/SBOL/doi:10.6084/m9.figshare.1159038/Part:thrombin_site-001">
                <ns2:type ns2:resource="so:0000316"/>
                <displayId>thrombin_site-001</displayId>
                <name>thrombin site-001</name>
                <description></description>
                <dnaSequence>
                    <DnaSequence ns2:about="http://genocad.org/SBOL/doi:10.6084/m9.figshare.1159038/Part:thrombin_site-001#seq">
                        <nucleotides>ctggtgccacgcggtagt</nucleotides>
                    </DnaSequence>
                </dnaSequence>
            </DnaComponent>
        </component>
        <component>
            <DnaComponent ns2:about="http://genocad.org/SBOL/doi:10.6084/m9.figshare.1159038/Part:thrombin_site-006">
                <ns2:type ns2:resource="so:0000316"/>
                <displayId>thrombin_site-006</displayId>
                <name>thrombin site-006</name>
                <description></description>
                <dnaSequence>
                    <DnaSequence ns2:about="http://genocad.org/SBOL/doi:10.6084/m9.figshare.1159038/Part:thrombin_site-006#seq">
                        <nucleotides>ctggtcccccggggcagc</nucleotides>
                    </DnaSequence>
                </dnaSequence>
            </DnaComponent>
        </component>
        <component>
            <DnaComponent ns2:about="http://genocad.org/SBOL/doi:10.6084/m9.figshare.1159038/Part:Timer">
                <ns2:type ns2:resource="so:0000316"/>
                <displayId>Timer</displayId>
                <name>Timer</name>
                <description>mammalian codon-optimized</description>
                <dnaSequence>
                    <DnaSequence ns2:about="http://genocad.org/SBOL/doi:10.6084/m9.figshare.1159038/Part:Timer#seq">
                        <nucleotides>atggtgcgctcctccaagaacgtcatcaaggagttcatgcgcttcaaggtgcgcatggagggcaccgtgaacggccacgagttcgagatcgagggcgagggcgagggccgcccctacgagggccacaacaccgtgaagctgaaggtgaccaagggcggccccctgcccttcgcctgggacatcctgtccccccagttccagtacggctccaaggtgtacgtgaagcaccccgccgacatccccgactacaagaagctgtccttccccgagggcttcaagtgggagcgcgtgatgaacttcgaggacggcggcgtggcgaccgtgacccaggactcctccctgcaggacggctgcttcatctacaaggtgaagttcatcggcgtgaacttcccctccgacggccccgtgatgcagaagaagaccatgggctgggaggcctccaccgagcgcctgtacccccgcgacggcgtgctgaagggcgagatccacaaggccctgaagctgaaggacggcggccactacctggtggagttcaagtccatctacatggccaagaagcccgtgcagctgcccggctactactacgtggacaccaagctggacatcacctcccacaacgaggactacaccatcgtggagcagtacgagcgcaccgagggccgccaccacctgttcctgtag</nucleotides>
                    </DnaSequence>
                </dnaSequence>
            </DnaComponent>
        </component>
        <component>
            <DnaComponent ns2:about="http://genocad.org/SBOL/doi:10.6084/m9.figshare.1159038/Part:trc_promoter">
                <ns2:type ns2:resource="SO:0000001"/>
                <displayId>trc_promoter</displayId>
                <name>trc promoter</name>
                <description>strong E. coli promoter; hybrid between the trp and lac UV5 promoters</description>
                <dnaSequence>
                    <DnaSequence ns2:about="http://genocad.org/SBOL/doi:10.6084/m9.figshare.1159038/Part:trc_promoter#seq">
                        <nucleotides>ttgacaattaatcatccggctcgtataatg</nucleotides>
                    </DnaSequence>
                </dnaSequence>
            </DnaComponent>
        </component>
        <component>
            <DnaComponent ns2:about="http://genocad.org/SBOL/doi:10.6084/m9.figshare.1159038/Part:trpC_promoter-001">
                <ns2:type ns2:resource="so:0000167"/>
                <displayId>trpC_promoter-001</displayId>
                <name>trpC promoter-001</name>
                <description>promoter for Aspergillus nidulans trpC</description>
                <dnaSequence>
                    <DnaSequence ns2:about="http://genocad.org/SBOL/doi:10.6084/m9.figshare.1159038/Part:trpC_promoter-001#seq">
                        <nucleotides>cagaagatgatattgaaggagcatttttgggcttggctggagctagtggaggtcaacacatcaatgctattttggtttagtcgtccaggcggatcacaaaatttgtgtcgtttgacaagatggttcatttaggcaactggtcagatcagcccacttgtaagcagtagcggcggcgctcgaagtgtgactcttattagcagacaggaacgaggacattattatcatctgctgcttggtgcacgataacttgtgcgtttgtcaagcaaggtaagtgaacgacccggtcataccttcttaagttcgcccttcctccctttatttcagattcaatctgacttacctattctacccaagcat</nucleotides>
                    </DnaSequence>
                </dnaSequence>
            </DnaComponent>
        </component>
        <component>
            <DnaComponent ns2:about="http://genocad.org/SBOL/doi:10.6084/m9.figshare.1159038/Part:trpC_terminator-001">
                <ns2:type ns2:resource="so:0000141"/>
                <displayId>trpC_terminator-001</displayId>
                <name>trpC terminator-001</name>
                <description>terminator for Aspergillus nidulans trpC</description>
                <dnaSequence>
                    <DnaSequence ns2:about="http://genocad.org/SBOL/doi:10.6084/m9.figshare.1159038/Part:trpC_terminator-001#seq">
                        <nucleotides>aaagaaggattacctctaaacaagtgtacctgtgcattctgggtaaacgactcataggagagttgtaaaaaagtttcggccggcgtattgggtgttacggagcattcactaggcaaccatggttactattgtataccatcttagtaggaatgatttcgaggtttatacctacgatgaatgtgtgtcctgtaggcttgagagttcaaggaagaaacatgcaattatctttgcgaacccagggctggtgacggaattttcatagtcaagctatcagagtaaagaagaggagcatgtcaaagtacaattagagacaaatatatagtcgcgtggagccaagagcggattcctcagtctcgtaggtctcttgacgaccgttgatctgcttgatctcgtctcccgaaaatgaaaatagctctgctaagctattcttctcttcgccggagcctgaaggcgttactaggttgcagtcaatgcattaatgcattgcagatgagctgtatctggaagaggtaaacccgaaaacgcgttttattcttgttgacatggagctattaaatca</nucleotides>
                    </DnaSequence>
                </dnaSequence>
            </DnaComponent>
        </component>
        <component>
            <DnaComponent ns2:about="http://genocad.org/SBOL/doi:10.6084/m9.figshare.1159038/Part:TurboFP602-002">
                <ns2:type ns2:resource="so:0000316"/>
                <displayId>TurboFP602-002</displayId>
                <name>TurboFP602-002</name>
                <description>mammalian codon-optimized</description>
                <dnaSequence>
                    <DnaSequence ns2:about="http://genocad.org/SBOL/doi:10.6084/m9.figshare.1159038/Part:TurboFP602-002#seq">
                        <nucleotides>atggtgggtgaggatagcgagctgatcaccgagaacatgcacatgaaactgtacatggagggcaccgtgaacaaccaccacttcaagtgcacatccgagggcgaaggcaagccctacgagggcacccagaccatgaagatcaaggtggtcgagggcggccctctccccttcgccttcgacatcctggctaccagcttcatgtacggcagcaaagccttcatcaaccacacccagggcatccccgacttctttaagcagtccttccctgagggcttcacatgggagagaatcaccacatacgaagacgggggcgtgctgaccgctacccaggacaccagcctccagaacggctgcctcatctacaacgtcaagatcaacggggtgaacttcccatccaacggccctgtgatgcagaagaaaacactcggctgggaggccagcaccgagatgctgtaccccgctgacagcggcctgagaggccatggccagatggccctgaagctcgtgggcgggggctacctgcactgctccctcaagaccacatacagatccaagaaacccgctaagaacctcaagatgcccggcttccacttcgtggaccacagactggaaagaatcaaggaggccgacaaagagacctacgtcgagcagcacgagatggctgtggccaagtactgcgacctccctagcaaactggggcacagctga</nucleotides>
                    </DnaSequence>
                </dnaSequence>
            </DnaComponent>
        </component>
        <component>
            <DnaComponent ns2:about="http://genocad.org/SBOL/doi:10.6084/m9.figshare.1159038/Part:TurboFP635-002">
                <ns2:type ns2:resource="so:0000316"/>
                <displayId>TurboFP635-002</displayId>
                <name>TurboFP635-002</name>
                <description>mammalian codon-optimized</description>
                <dnaSequence>
                    <DnaSequence ns2:about="http://genocad.org/SBOL/doi:10.6084/m9.figshare.1159038/Part:TurboFP635-002#seq">
                        <nucleotides>atggtgggtgaggatagcgtgctgatcaccgagaacatgcacatgaaactgtacatggagggcaccgtgaacgaccaccacttcaagtgcacatccgagggcgaaggcaagccctacgagggcacccagaccatgaagatcaaggtggtcgagggcggccctctccccttcgccttcgacatcctggctaccagcttcatgtacggcagcaaaacctttatcaaccacacccagggcatccccgacttctttaagcagtccttccctgagggcttcacatgggagaggatcaccacatacgaagacgggggcgtgctgaccgctacccaggacaccagcctccagaacggctgcctcatctacaacgtcaagatcaacggggtgaacttcccatccaacggccctgtgatgcagaagaaaacactcggctgggaggccagcaccgagatgctgtaccccgctgacagcggcctgagaggccatagccagatggccctgaagctcgtgggcgggggctacctgcactgctccctcaagaccacatacagatccaagaaacccgctaagaacctcaagatgcccggcttctacttcgtggacaggagactggaaagaatcaaggaggccgacaaagagacctacgtcgagcagcacgagatggctgtggccaggtactgcgacctgcctagcaaactggggcacagctga</nucleotides>
                    </DnaSequence>
                </dnaSequence>
            </DnaComponent>
        </component>
        <component>
            <DnaComponent ns2:about="http://genocad.org/SBOL/doi:10.6084/m9.figshare.1159038/Part:TurboGFP-004">
                <ns2:type ns2:resource="so:0000316"/>
                <displayId>TurboGFP-004</displayId>
                <name>TurboGFP-004</name>
                <description>mammalian codon-optimized</description>
                <dnaSequence>
                    <DnaSequence ns2:about="http://genocad.org/SBOL/doi:10.6084/m9.figshare.1159038/Part:TurboGFP-004#seq">
                        <nucleotides>atggagagcgacgagagcggcctgcccgccatggagatcgagtgccgcatcaccggcaccctgaacggcgtggagttcgagctggtgggcggcggagagggcacccccgagcagggccgcatgaccaacaagatgaagagcaccaaaggcgccctgaccttcagcccctacctgctgagccacgtgatgggctacggcttctaccacttcggcacctaccccagcggctacgagaaccccttcctgcacgccatcaacaacggcggctacaccaacacccgcatcgagaagtacgaggacggcggcgtgctgcacgtgagcttcagctaccgctacgaggccggccgcgtgatcggcgacttcaaggtgatgggcaccggcttccccgaggacagcgtgatcttcaccgacaagatcatccgcagcaacgccaccgtggagcacctgcaccccatgggcgataacgatctggatggcagcttcacccgcaccttcagcctgcgcgacggcggctactacagctccgtggtggacagccacatgcacttcaagagcgccatccaccccagcatcctgcagaacgggggccccatgttcgccttccgccgcgtggaggaggatcacagcaacaccgagctgggcatcgtggagtaccagcacgccttcaagaccccggatgcagatgccggtgaagaataa</nucleotides>
                    </DnaSequence>
                </dnaSequence>
            </DnaComponent>
        </component>
        <component>
            <DnaComponent ns2:about="http://genocad.org/SBOL/doi:10.6084/m9.figshare.1159038/Part:TurboRFP-004">
                <ns2:type ns2:resource="so:0000316"/>
                <displayId>TurboRFP-004</displayId>
                <name>TurboRFP-004</name>
                <description>mammalian codon-optimized</description>
                <dnaSequence>
                    <DnaSequence ns2:about="http://genocad.org/SBOL/doi:10.6084/m9.figshare.1159038/Part:TurboRFP-004#seq">
                        <nucleotides>atgagcgagctgatcaaggagaacatgcacatgaagctgtacatggagggcaccgtgaacaaccaccacttcaagtgcacatccgagggcgaaggcaagccctacgagggcacccagaccatgaagatcaaggtggtcgagggcggccctctccccttcgccttcgacatcctggctaccagcttcatgtacggcagcaaagccttcatcaaccacacccagggcatccccgacttctttaagcagtccttccctgagggcttcacatgggagagaatcaccacatacgaagacgggggcgtgctgaccgctacccaggacaccagcttccagaacggctgcatcatctacaacgtcaagatcaacggggtgaacttcccatccaacggccctgtgatgcagaagaaaacacgcggctgggaggccaacaccgagatgctgtaccccgctgacggcggcctgagaggccacagccagatggccctgaagctcgtgggcgggggctacctgcactgctccttcaagaccacatacagatccaagaaacccgctaagaacctcaagatgcccggcttccacttcgtggaccacagactggaaagaatcaaggaggccgacaaagagacctacgtcgagcagcacgagatggctgtggccaagtactgcgacctccctagcaaactggggcacagatga</nucleotides>
                    </DnaSequence>
                </dnaSequence>
            </DnaComponent>
        </component>
        <component>
            <DnaComponent ns2:about="http://genocad.org/SBOL/doi:10.6084/m9.figshare.1159038/Part:TurboYFP-001">
                <ns2:type ns2:resource="so:0000316"/>
                <displayId>TurboYFP-001</displayId>
                <name>TurboYFP-001</name>
                <description>mammalian codon-optimized</description>
                <dnaSequence>
                    <DnaSequence ns2:about="http://genocad.org/SBOL/doi:10.6084/m9.figshare.1159038/Part:TurboYFP-001#seq">
                        <nucleotides>atgagcagcggcgccctgctgttccacggcaagatcccctacgtggtggagatggagggcaatgtggatggccacaccttcagcatccgcggcaagggctacggcgatgccagcgtgggcaaggtggatgcccagttcatctgcaccaccggcgatgtgcccgtgccctggagcaccctggtgaccaccctgacctacggcgcccagtgcttcgccaagtacggccccgagctgaaggatttctacaagagctgcatgcccgatggctacgtgcaggagcgcaccatcaccttcgagggcgatggcaatttcaagacccgcgccgaggtgaccttcgagaatggcagcgtgtacaatcgcgtgaagctgaatggccagggcttcaagaaggatggccacgtgctgggcaagaatctggagttcaatttcaccccccactgcctgtacatctggggcgatcaggccaatcacggcctgaagagcgccttcaaaatctgccacgagatcaccggcagcaagggcgatttcatcgtggccgatcacacccagatgaatacccccatcggcggcggccccgtgcacgtgcccgagtaccaccacatgagctaccacgtgaagctgagcaaggatgtgaccgatcaccgcgataatatgagcctgaaggagaccgtgcgcgccgtggattgccgcaagacctacgacttcgacgccggttccggagatacaagctaa</nucleotides>
                    </DnaSequence>
                </dnaSequence>
            </DnaComponent>
        </component>
        <component>
            <DnaComponent ns2:about="http://genocad.org/SBOL/doi:10.6084/m9.figshare.1159038/Part:UAS-001">
                <ns2:type ns2:resource="so:0000410"/>
                <displayId>UAS-001</displayId>
                <name>UAS-001</name>
                <description>upstream activating sequence mediating Gal4-dependent induction</description>
                <dnaSequence>
                    <DnaSequence ns2:about="http://genocad.org/SBOL/doi:10.6084/m9.figshare.1159038/Part:UAS-001#seq">
                        <nucleotides>cggattagaagccgccgagcgggtgacagccctccgaaggaagactctcctccgtgcgtcctcgtcttcaccggtcgcgttcctgaaacgcagatgtgcctcgcgccgcactgctccg</nucleotides>
                    </DnaSequence>
                </dnaSequence>
            </DnaComponent>
        </component>
        <component>
            <DnaComponent ns2:about="http://genocad.org/SBOL/doi:10.6084/m9.figshare.1159038/Part:URA3">
                <ns2:type ns2:resource="so:0000316"/>
                <displayId>URA3</displayId>
                <name>URA3</name>
                <description>yeast auxotrophic marker, counterselectable with 5-fluoroorotic acid (5-FOA)</description>
                <dnaSequence>
                    <DnaSequence ns2:about="http://genocad.org/SBOL/doi:10.6084/m9.figshare.1159038/Part:URA3#seq">
                        <nucleotides>atgtcgaaagctacatataaggaacgtgctgctactcatcctagtcctgttgctgccaagctatttaatatcatgcacgaaaagcaaacaaacttgtgtgcttcattggatgttcgtaccaccaaggaattactggagttagttgaagcattaggtcccaaaatttgtttactaaaaacacatgtggatatcttgactgatttttccatggagggcacagttaagccgctaaaggcattatccgccaagtacaattttttactcttcgaagacagaaaatttgctgacattggtaatacagtcaaattgcagtactctgcgggtgtatacagaatagcagaatgggcagacattacgaatgcacacggtgtggtgggcccaggtattgttagcggtttgaagcaggcggcagaagaagtaacaaaggaacctagaggccttttgatgttagcagaattgtcatgcaagggctccctatctactggagaatatactaagggtactgttgacattgcgaagagcgacaaagattttgttatcggctttattgctcaaagagacatgggtggaagagatgaaggttacgattggttgattatgacacccggtgtgggtttagatgacaagggagacgcattgggtcaacagtatagaaccgtggatgatgtggtctctacaggatctgacattattattgttggaagaggactatttgcaaagggaagggatgctaaggtagagggtgaacgttacagaaaagcaggctgggaagcatatttgagaagatgcggccagcaaaactaa</nucleotides>
                    </DnaSequence>
                </dnaSequence>
            </DnaComponent>
        </component>
        <component>
            <DnaComponent ns2:about="http://genocad.org/SBOL/doi:10.6084/m9.figshare.1159038/Part:URA3_promoter-003">
                <ns2:type ns2:resource="so:0000167"/>
                <displayId>URA3_promoter-003</displayId>
                <name>URA3 promoter-003</name>
                <description></description>
                <dnaSequence>
                    <DnaSequence ns2:about="http://genocad.org/SBOL/doi:10.6084/m9.figshare.1159038/Part:URA3_promoter-003#seq">
                        <nucleotides>ttcaattcatcattttttttttattcttttttttgatttcggtttctttgaaatttttttgattcggtaatctccgaacagaaggaagaacgaaggaaggagcacagacttagattggtatatatacgcatatgtagtgttgaagaaacatgaaattgcccagtattcttaacccaactgcacagaacaaaaaccgaaacgaagataaatc</nucleotides>
                    </DnaSequence>
                </dnaSequence>
            </DnaComponent>
        </component>
        <component>
            <DnaComponent ns2:about="http://genocad.org/SBOL/doi:10.6084/m9.figshare.1159038/Part:yeGFP-002">
                <ns2:type ns2:resource="so:0000316"/>
                <displayId>yeGFP-002</displayId>
                <name>yeGFP-002</name>
                <description>codons optimized for translation in S. cerevisiae and C. albicans</description>
                <dnaSequence>
                    <DnaSequence ns2:about="http://genocad.org/SBOL/doi:10.6084/m9.figshare.1159038/Part:yeGFP-002#seq">
                        <nucleotides>atgtctaaaggtgaagaattattcactggtgttgtcccaattttggttgaattagatggtgatgttaatggtcacaaattttctgtctccggtgaaggtgaaggtgatgctacttacggtaaattgaccttaaaatttatttgtactactggtaaattgccagttccatggccaaccttagtcactactttcggttatggtgttcaatgttttgctagatacccagatcatatgaaacaacatgactttttcaagtctgccatgccagaaggttatgttcaagaaagaactatttttttcaaagatgacggtaactacaagaccagagctgaagtcaagtttgaaggtgataccttagttaatagaatcgaattaaaaggtattgattttaaagaagatggtaacattttaggtcacaaattggaatacaactataactctcacaatgtttacatcatggctgacaaacaaaagaatggtatcaaagttaacttcaaaattagacacaacattgaagatggttctgttcaattagctgaccattatcaacaaaatactccaattggtgatggtccagtcttgttaccagacaaccattacttatccactcaatctgccttatccaaagatccaaacgaaaagagagaccacatggtcttgttagaatttgttactgctgctggtattacccatggtatggatgaattgtacaaataa</nucleotides>
                    </DnaSequence>
                </dnaSequence>
            </DnaComponent>
        </component>
        <component>
            <DnaComponent ns2:about="http://genocad.org/SBOL/doi:10.6084/m9.figshare.1159038/Part:YFP">
                <ns2:type ns2:resource="so:0000316"/>
                <displayId>YFP</displayId>
                <name>YFP</name>
                <description>mammalian codon-optimized</description>
                <dnaSequence>
                    <DnaSequence ns2:about="http://genocad.org/SBOL/doi:10.6084/m9.figshare.1159038/Part:YFP#seq">
                        <nucleotides>atggtgagcaagggcgaggagctgttcaccggggtggtgcccatcctggtcgagctggacggcgacgtaaacggccacaagttcagcgtgtccggcgagggcgagggcgatgccacctacggcaagctgaccctgaagttcatctgcaccaccggcaagctgcccgtgccctggcccaccctcgtgaccaccttcggctacggcgtgcagtgcttcgcccgctaccccgaccacatgcgccagcacgacttcttcaagtccgccatgcccgaaggctacgtccaggagcgcaccatcttcttcaaggacgacggcaactacaagacccgcgccgaggtgaagttcgagggcgacaccctggtgaaccgcatcgagctgaagggcatcgacttcaaggaggacggcaacatcctggggcacaagctggagtacaactacaacagccacaacgtctatatcatggccgacaagcagaagaacggcatcaaggtgaacttcaagatccgccacaacatcgaggacggcagcgtgcagctcgccgaccactaccagcagaacacccccatcggcgacggccccgtgctgctgcccgacaaccactacctgagctaccagtccgccctgagcaaagaccccaacgagaagcgcgatcacatggtcctgctggagttcgtgaccgccgccgggatcactctcggcatggacgagctgtacaagtaa</nucleotides>
                    </DnaSequence>
                </dnaSequence>
            </DnaComponent>
        </component>
        <component>
            <DnaComponent ns2:about="http://genocad.org/SBOL/doi:10.6084/m9.figshare.1159038/Part:YPet-001">
                <ns2:type ns2:resource="so:0000316"/>
                <displayId>YPet-001</displayId>
                <name>YPet-001</name>
                <description>mammalian codon-optimized</description>
                <dnaSequence>
                    <DnaSequence ns2:about="http://genocad.org/SBOL/doi:10.6084/m9.figshare.1159038/Part:YPet-001#seq">
                        <nucleotides>atggtgagcaaaggcgaagagctgttcaccggcgtggtgcccatcctggtggagctggacggcgacgtgaacggccacaagttcagcgtgagcggcgagggcgagggcgacgccacctacggcaagctgaccctgaagctgctgtgcaccaccggcaagctgcccgtgccctggcccaccctggtgaccaccctgggctacggcgtgcagtgcttcgcccggtaccccgaccacatgaagcagcacgacttcttcaagagcgccatgcccgagggctacgtgcaggagcggaccatcttcttcaaggacgacggcaactacaagacccgggccgaggtgaagttcgagggcgacaccctggtgaaccggatcgagctgaagggcatcgacttcaaggaggacggcaacatcctgggccacaagctggagtacaactacaacagccacaacgtgtacatcaccgccgacaagcagaagaacggcatcaaggccaacttcaagatccggcacaacatcgaggacggcggcgtgcagctggccgaccactaccagcagaacacccccatcggcgacggccccgtgctgctgcccgacaaccactacctgagctaccagagcgccctgttcaaggaccccaacgagaagcgggaccacatggtgctgctggagttcctgaccgccgccggcatcaccgagggcatgaacgagctctataagtaa</nucleotides>
                    </DnaSequence>
                </dnaSequence>
            </DnaComponent>
        </component>
        <component>
            <DnaComponent ns2:about="http://genocad.org/SBOL/doi:10.6084/m9.figshare.1159038/Part:YPet-002">
                <ns2:type ns2:resource="so:0000316"/>
                <displayId>YPet-002</displayId>
                <name>YPet-002</name>
                <description></description>
                <dnaSequence>
                    <DnaSequence ns2:about="http://genocad.org/SBOL/doi:10.6084/m9.figshare.1159038/Part:YPet-002#seq">
                        <nucleotides>atgtctaaaggtgaagaattattcactggtgttgtcccaattttggttgaattagatggtgatgttaatggtcacaaattttctgtctccggtgaaggtgaaggtgatgctacgtacggtaaattgaccttaaaattactctgtactactggtaaattgccagttccatggccaaccttagtcactactttaggttatggtgttcaatgttttgctagatacccagatcatatgaaacaacatgactttttcaagtctgccatgccagaaggttatgttcaagaaagaactatttttttcaaagatgacggtaactacaagaccagagctgaagtcaagtttgaaggtgataccttagttaatagaatcgaattaaaaggtattgattttaaagaagatggtaacattttaggtcacaaattggaatacaactataactctcacaatgtttacatcactgctgacaaacaaaagaatggtatcaaagctaacttcaaaattagacacaacattgaagatggtggtgttcaattagctgaccattatcaacaaaatactccaattggtgatggtccagtcttgttaccagacaaccattacttatcctatcaatctgccttattcaaagatccaaacgaaaagagagaccacatggtcttgttagaatttttgactgctgctggtattaccgagggtatgaatgaattgtacaaa</nucleotides>
                    </DnaSequence>
                </dnaSequence>
            </DnaComponent>
        </component>
        <component>
            <DnaComponent ns2:about="http://genocad.org/SBOL/doi:10.6084/m9.figshare.1159038/Part:ZsGreen">
                <ns2:type ns2:resource="so:0000316"/>
                <displayId>ZsGreen</displayId>
                <name>ZsGreen</name>
                <description></description>
                <dnaSequence>
                    <DnaSequence ns2:about="http://genocad.org/SBOL/doi:10.6084/m9.figshare.1159038/Part:ZsGreen#seq">
                        <nucleotides>atggctcagtcaaagcacggtctaacaaaagaaatgacaatgaaataccgtatggaagggtgcgtcgatggacataaatttgtgatcacgggagagggcattggatatccgttcaaagggaaacaggctattaatctgtgtgtggtcgaaggtggaccattgccatttgccgaagacatattgtcagctgcctttatgtacggaaacagggttttcactgaatatcctcaagacatagctgactatttcaagaactcgtgtcctgctggttatacatgggacaggtcttttctctttgaggatggagcagtttgcatatgtaatgcagatataacagtgagtgttgaagaaaactgcatgtatcatgagtccaaattttatggagtgaattttcctgctgatggacctgtgatgaaaaagatgacagataactgggagccatcctgcgagaagatcataccagtacctaagcaggggatattgaaaggggatgtctccatgtacctccttctgaaggatggtgggcgtttacggtgccaattcgacacagtttacaaagcaaagtctgtgccaagaaagatgccggactggcacttcatccagcataagctcacccgtgaagaccgcagcgatgctaagaatcagaaatggcatctgacagaacatgctattgcatccggatctgcattgccctga</nucleotides>
                    </DnaSequence>
                </dnaSequence>
            </DnaComponent>
        </component>
        <component>
            <DnaComponent ns2:about="http://genocad.org/SBOL/doi:10.6084/m9.figshare.1159038/Part:ZsGreen1-001">
                <ns2:type ns2:resource="so:0000316"/>
                <displayId>ZsGreen1-001</displayId>
                <name>ZsGreen1-001</name>
                <description>mammalian codon-optimized</description>
                <dnaSequence>
                    <DnaSequence ns2:about="http://genocad.org/SBOL/doi:10.6084/m9.figshare.1159038/Part:ZsGreen1-001#seq">
                        <nucleotides>atggcccagtccaagcacggcctgaccaaggagatgaccatgaagtaccgcatggagggctgcgtggacggccacaagttcgtgatcaccggcgagggcatcggctaccccttcaagggcaagcaggccatcaacctgtgcgtggtggagggcggccccttgcccttcgccgaggacatcttgtccgccgccttcatgtacggcaaccgcgtgttcaccgagtacccccaggacatcgtcgactacttcaagaactcctgccccgccggctacacctgggaccgctccttcctgttcgaggacggcgccgtgtgcatctgcaacgccgacatcaccgtgagcgtggaggagaactgcatgtaccacgagtccaagttctacggcgtgaacttccccgccgacggccccgtgatgaagaagatgaccgacaactgggagccctcctgcgagaagatcatccccgtgcccaagcagggcatcttgaagggcgacgtgagcatgtacctgctgctgaaggacggtggccgcttgcgctgccagttcgacaccgtgtacaaggccaagtccgtgccccgcaagatgcccgactggcacttcatccagcacaagctgacccgcgaggaccgcagcgacgccaagaaccagaagtggcacctgaccgagcacgccatcgcctccggctccgccttgccctga</nucleotides>
                    </DnaSequence>
                </dnaSequence>
            </DnaComponent>
        </component>
    </Collection>
</ns2:RDF>
