# Supplementary material for: GenoLIB: a database of biological parts derived from a library of common plasmid features
Source: Nucleic Acids Res. 2015 Apr 29;43(10):4823–32. doi: 10.1093/nar/gkv272 (PMC4446419; doi:10.1093/nar/gkv272)
Supplement: SUPPLEMENTARY DATA [file supp_gkv272_nar-03388-h-2014-File010.zip]

Archive with 1 entries (1 files):
- nar-03388-h-2014-File010.genocad
